# Supplementary material for: A transcriptional network required for bradyzoite development in Toxoplasma gondii is dispensable for recrudescent disease
Source: Nat Commun. 2023 Sep 28;14:6078. doi: 10.1038/s41467-023-40948-w (PMC10539341; doi:10.1038/s41467-023-40948-w)
Supplement: Supplementary file 4 — Supplementary Data 1 [file 41467_2023_40948_MOESM4_ESM.xlsx]

## Sheet: Sheet1
Primer Name	Primer Sequence	Notes
5UTR_311100_gib3F	tgaatgcaaggtttcgtgctgatcaagcttctccagctcaccactctc	Clone endogenous ROCY1 promoter, replacing GRA1 promoter, in TgVEG_311100-HA_HPT
5UTR_311100_gib3R	gtacccgccgcaccctccatatgcatttccactgaaggcgaatg	Clone endogenous ROCY1 promoter, replacing GRA1 promoter, in TgVEG_311100-HA_HPT
SDM_CCCH_311100seq1	CATCGATGGGTCGGAAGAAG	Used to mutate CCCH1
SDM_CCCH1_C1RC3RH1K_F	acgcgggttgagtcgccagtacgcaaagTCGGAATGCGAGTTGAGT	Used to mutate CCCH1
SDM_CCCH1_C1RC3RH1K_R	agacatctaccctgcgccatccacgggcgCATTTTGGTTTTGTAGAACTGC	Used to mutate CCCH2
SDM_CCCH2_C1RC3RH1_R	gggcagcttcccgtaagcgtgagcatttcgcgCATGCGGGTCTTCAACAG	Used to mutate CCCH2
Q5_311100CDS_del_R1	TGCATTTCCACTGAAGGC	Used to make pEndo_Empty_HPT
Q5_311100CDS_del_F1	GACCCATGGTACCCGTAC	Used to make pEndo_Empty_HPT
CCCH3_Mutation_Correct_F	ggcgaatgagaagcgccggtatgctaagAGTGCGCAGGAGTTACGG	Used to mutate CCCH3
CCCH3_Mutation_Correct_R	gtgcaccggccggaaaggaacagtggacgCATCTTGCTCCGAGCGAAAAATTC	Used to mutate CCCH3
HA_Tag_delet_R1	GTCTTCGTACCGATCGGG	Used to remove C-terminal HA in CCCHmut plasmid
Expanded_EndoPromoter_fwd	gcaaggtttcgtgctgatcaagcttgtacggtaattgtac	Used to insert expanded endogenous promoter in pGra_TgVEG_311100-HA_HPT
Expanded_EndoPromoter_rev	cgccgcaccctccatatgcattccactgaaggcgaatg	Used to insert expanded endogenous promoter in pGra_TgVEG_311100-HA_HPT
pGRA_NtermHA_ALL_R	tccgggacgtcgtacgggtaCATCTTGCTTGATTTCTTCAAAGAACACAG	Used to insert N-terminal HA tag and linker
NtermHA_MAF1Link_F	ctacgcgatgcatggtggtCATATGGAGGGTGCGGCG	Used to insert N-terminal HA tag and linker
pEndo_NtermHA_ALL_R	tccgggacgtcgtacgggtaCATTTCCACTGAAGGCGAATG	Used to insert N-terminal HA tag and linker
HA_del_PacIdig_F T	TAATTAAGACTACGACGAAAG	Used to remove C-terminal HA in pGra and pE.Endo
HA_del_PacIdig_R	CTAGTCTTCGTACCGATCGGGTTC	Used to remove C-terminal HA in pGra and pE.Endo
OE_TG311100_rev	CCGGGACGTCGTACGGGTACCATGGGTCTTCGTACCGATCGGGTTCTGAGG	Used to amplify ROCY1 from cDNA and insert into pGra_HA_HPT to make overexpression plasmid
OE_TG311100-fwd	aagaaatcaagcaagatgcatatggagggtgcggcgggtac	Used to amplify ROCY1 from cDNA and insert into pGra_HA_HPT to make overexpression plasmid
5UTR_311100_seq1	AGCGTCTCTAAAACGAGTGG	Sequencing Primer
5UTR_311100_seq2	TAAAGACGAAGGCGTTTAGC	Sequencing Primer
TgVEG_311100CDS_seq1	ACGGAAGGCATCTGTGGCG	Sequencing Primer
TgVEG_311100CDS_Seq3	GCACAGAACAACGTGCGGC	Sequencing Primer
Q5_311100_Exon4Mut_F	acgaaaTCGAACCAGGAGCAGGATTC	Used to fix point mutation in Exon 4 from cloning
Q5_311100_Exon4Mut_R	cgacccTGGAAGGGCCTCCCCTTC	Used to fix point mutation in Exon 4 from cloning
Cas9_gRNA_Q5_Univ_R		Universal reverse primer for gRNA insertion into pSag1_Cas9-gfp_U6_sgRNA_enzyme or UPRT
TgVEG_200385_gRNA_Exon1_13	GTTAAGGAGGAAAAGGGCGGGTTTTAGAGCTAGAAATAGCAAG	Forward primer to insert BFD1-targeting gRNA into pSag1_Cas9-gfp_U6_sgRNA (gRNA underlined)
TgVEG_311100_gRNA_Exon1_gRNA	GAATGGGAAGATGATGAAACGTTTTAGAGCTAGAAATAGCAAG	Forward primer to insert ROCY1-targeting gRNA into pSag1_Cas9-gfp_U6_sgRNA (gRNA underlined)
TgVEG_200385_KOver_F1	AGTACTCAGCCAATGCCGC	Used to verify KOs
TgVEG_200385_KOver_R1	ATTGTACTCCGGTTGCCTCG	Used to verify KOs
TgVEG_200385_KOver_F2	AGTACTCAGCCAATGCCGC	Used to verify KOs
TgVEG_200385_KOver_R2	ATTGTACTCCGGTTGCCTCG	Used to verify KOs
DHFR_KOver_F1	GCGACGTATCGACCCATCTT	Used to verify KOs
DHFR_KOver_F2	AATTTGCAAAGACGGGCGAC	Used to verify KOs
DHFR_KOver_R1	CACAACAAGTGACAAGGCGG	Used to verify KOs
DHFR_KOver_R2	GATGGGTCGATACGTCGCTT	Used to verify KOs
TgVEG_311100_KOver_F1	CCCGTGCATCGATGGGTC	Used to verify KOs
TgVEG_311100_KOver_R1	cagtaccggcgacaagacat	Used to verify KOs
ROCY1EndoNTermOligo12	TTCCAGCATAGCTCTTAAACCCGCACCCTCCATTTCCACTAACTTGACATCCCCATTTAC	Oligo to insert ROCY1 N-terminus-targeting gRNA into pCAS9_GFP_HXGPRT_PacI_NsiI (gRNA underlined)
ROCY1EndoNTermOligo13	TTCCAGCATAGCTCTTAAACGCCGCACCCTCCATTTCCACAACTTGACATCCCCATTTAC	Oligo to insert ROCY1 N-terminus-targeting gRNA into pCAS9_GFP_HXGPRT_PacI_NsiI (gRNA underlined)
ROCY1_PromUpgRNA	TTCCAGCATAGCTCTTAAACCCATGAGAACGGGCCGTTTCAACTTGACATCCCCATTTAC	Oligo to insert ROCY1 promoter-targeting gRNA into pCAS9_GFP_HXGPRT_PacI_NsiI (gRNA underlined)
Rocy1_gRNAFor	AAGTT ggagctgcttctgaaacttt G	Sense oligo to insert ROCY1 C-terminus-targeting gRNA into pUniversal_U6 (gRNA underlined)
Rocy1_gRNARev	AAAAC aaagtttcagaagcagctcc A	Antisense oligo to insert ROCY1 C-terminus-targeting gRNA into pUniversal_U6 (gRNA underlined)
ROCY1_ENDO_FOR	AGAGGTTCTGAAGGCCTCAGAACCCGATCGGTACGAAGAC ggaagtggaggacgggaatt	Forward primer to create homology repair cassette by amplification of pLIC-HXGPRT for C-terminal tagging
ROCY1_ENDO_REV	CAAATACACACTGTCGTGTCACCAACGTGACAGACATGCC tcctgcaagtgcatagaag	Reverse primer to create homology repair cassette by amplification of pLIC-HXGPRT for C-terminal tagging
HPT_for	GTGTCACTGTAGCCTGCCAG	Forward primer to amplify HPT cassette and ROCY1 promoter (step 1 for N-terminal FLAG repair cassette construction)
ROCY1_MEGA_FLAG_rev	tttatcgtcgtcgtctttgtaatcggcagaCGCACCCTCCATTTCCACTGAAGGC	Reverse primer to amplify HPT cassette and ROCY1 promoter (step 1 for N-terminal FLAG repair cassette construction)
ROCY1_FLAG_homologyArm	ATCATCTTCCCATTCCTTCTCAGAGACTTCTTCCGACCCATCGATGCACGGGGTACCCGCtttatcgtcgtcgtctttgtaatcggcaga	Forward primer to add homology arms to HPT cassette and ROCY1 promoter (step 2 for N-terminal FLAG repair cassette construction)
ROCY1_homolArm_HPTFor	TCAACATCATCATGTGTTATCCGGAGCACTGGTATTCCGGCAGCTTTGACATCGCTGTCGGTGTCACTGTAGCCTGCCAG	Reverse primer to add homology arms to HPT cassette and ROCY1 promoter (step 2 for N-terminal FLAG repair cassette construction)
