# Supplementary material for: A transcriptional network required for bradyzoite development in Toxoplasma gondii is dispensable for recrudescent disease
Source: Nat Commun. 2023 Sep 28;14:6078. doi: 10.1038/s41467-023-40948-w (PMC10539341; doi:10.1038/s41467-023-40948-w)
Supplement: Supplementary file 5 — Supplementary Data 2 [file 41467_2023_40948_MOESM5_ESM.xlsx]

## Sheet: column descriptors
Column Name	Descriptor
GeneID	ToxoDB Gene ID
anno	annotation from ToxoDB genbank flat file (gff)
Name	name of gene (if available in flat file or if ROCY1 or BFD1)
baseMeanBFD1KOphvsCtl	average read count across all samples	BFD1 KO pH versus control
log2FoldChange	log2FoldChange control conditions vs pH	BFD1 KO pH versus control
lfcSE	std error of log2FoldChange	BFD1 KO pH versus control
stat	Test statistic	BFD1 KO pH versus control
pvalue	raw p value	BFD1 KO pH versus control
padj	adjusted p value correcting for Type I error	BFD1 KO pH versus control
baseMeanROCY1KOphvsCtl	average read count across all samples	ROCY1 KO pH versus control
log2FoldChange	log2FoldChange control conditions vs pH	ROCY1 KO pH versus control
lfcSE	std error of log2FoldChange	ROCY1 KO pH versus control
stat	Test statistic	ROCY1 KO pH versus control
pvalue	raw p value	ROCY1 KO pH versus control
padj	adjusted p value correcting for Type I error	ROCY1 KO pH versus control
baseMeanWTphvsCtl	average read count across all samples	WT pH versus control
log2FoldChange	log2FoldChange control conditions vs pH	WT pH versus control
lfcSE	std error of log2FoldChange	WT pH versus control
stat	Test statistic	WT pH versus control
pvalue	raw p value	WT pH versus control
padj	adjusted p value correcting for Type I error	WT pH versus control
BFD1_Ctl_A	BFD1 KO transcript abundance	control conditions
BFD1S_Ctl_B	BFD1 KO transcript abundance	control conditions
BFD1_Ctl_C	BFD1 KO transcript abundance	control conditions
BFD1_pH_A	BFD1 KO transcript abundance	BIC
BFD1_pH_B	BFD1 KO transcript abundance	BIC
BFD1_pH_C	BFD1 KO transcript abundance	BIC
ROCY1_Ctl_A	ROCY1 KO transcript abundance	control conditions
ROCY1_Ctl_B	ROCY1 KO transcript abundance	control conditions
ROCY1_pH_A	ROCY1 KO transcript abundance	BIC
ROCY1_pH_B	ROCY1 KO transcript abundance	BIC
ROCY1_pH_C	ROCY1 KO transcript abundance	BIC
WT_Ctl_A	Wild type (VEG) transcript abundance	control conditions
WT_Ctl_B	Wild type (VEG) transcript abundance	control conditions
WT_Ctl_C	Wild type (VEG) transcript abundance	control conditions
WT_pH_A	Wild type (VEG) transcript abundance	BIC
WT_pH_B	Wild type (VEG) transcript abundance	BIC
WT_pH_C	Wild type (VEG) transcript abundance	BIC

## Sheet: AllDetectedTranscriptsAndDESeq
GeneID	anno	Name	baseMeanBFD1KOphvsCtl	log2FoldChange	lfcSE	stat	pvalue	padj	baseMeanROCY1KOphvsCtl	log2FoldChange	lfcSE	stat	pvalue	padj	baseMeanWTphvsCtl	log2FoldChange	lfcSE	stat	pvalue	padj	BFD1_Ctl_A	BFD1S_Ctl_B	BFD1_Ctl_C	BFD1_pH_A	BFD1_pH_B	BFD1_pH_C	ROCY1_Ctl_A	ROCY1_Ctl_B	ROCY1_pH_A	ROCY1_pH_B	ROCY1_pH_C	WT_Ctl_A	WT_Ctl_B	WT_Ctl_C	WT_pH_A	WT_pH_B	WT_pH_C
TGME49_200010	hypothetical protein	NA	14.1834	0.0313496	0.444597	0.0705124	0.943786	0.982417	14.1834	-0.581586	0.45666	-1.27357	0.202817	NA	14.1834	-1.06641	0.387621	-2.75116	0.00593851	0.0485852	3.75646	3.68083	3.80101	3.78285	3.58269	3.90798	4.16895	4.15416	4.19001	3.84661	3.30917	3.87188	3.94889	3.94535	3.33257	3.17256	3.43332
TGME49_200240	microneme protein MIC17B	MIC17B	5.47702	1.64403	1.16663	1.40922	0.158771	NA	5.47702	-0.649667	1.48216	-0.438324	0.661151	NA	5.47702	0.29235	1.12813	0.259147	0.795522	0.941606	2.34843	1.58049	2.45131	3.10038	2.78053	2.795	2.2087	2.05478	2.33847	1.63653	1.71279	2.72751	1.81642	1.68166	1.70472	2.6186	2.39441
TGME49_200250	microneme protein MIC17A	MIC17A	24.0614	0.0763523	0.317599	0.240405	0.810017	0.925624	24.0614	-0.308873	0.413195	-0.747522	0.454748	0.783842	24.0614	-0.230345	0.275322	-0.836639	0.402795	0.74288	4.39965	4.90509	4.73584	4.96735	4.71734	4.61499	4.32637	4.68931	4.4771	4.25895	4.0944	4.71782	4.65557	4.50551	4.29762	4.62382	4.47526
TGME49_200260	hypothetical protein	NA	1.86967	-1.51893	1.39003	-1.09273	0.274514	NA	1.86967	1.15484	1.68679	0.684638	0.493572	NA	1.86967	1.88616	0.997639	1.89062	0.0586752	NA	0.695604	0.900099	1.33158	0.718964	0.803515	0.838318	0.873264	0.756238	1.00192	0.962261	0.847455	0.532671	0.948427	0.733576	1.25391	1.05968	1.40154
TGME49_200270	PAN/Apple domain-containing protein	NA	5.65746	-0.862846	0.843592	-1.02282	0.306391	NA	5.65746	0.552246	0.936186	0.589889	0.555265	NA	5.65746	0.18717	0.647186	0.289206	0.772424	0.932667	2.60868	2.11089	2.6975	1.96236	2.72512	1.85661	2.35226	2.38273	1.95168	2.54735	3.02647	2.03403	2.71802	2.69578	2.39936	2.59066	2.78893
TGME49_200280	WD domain, G-beta repeat-containing protein	NA	6.57734	0.74714	0.614123	1.2166	0.223758	NA	6.57734	0.746272	0.833435	0.895417	0.370564	NA	6.57734	-0.0735426	0.542401	-0.135587	0.892148	0.972688	2.39255	3.04198	2.37281	3.17908	2.95573	2.77797	2.64549	2.40618	2.68438	3.01291	2.58276	2.43536	2.79754	2.59791	2.71772	2.57906	2.50206
TGME49_200290	rhomboid protease ROM1	ROM1	18.0533	-0.561024	0.377936	-1.48444	0.137692	0.462956	18.0533	-0.295051	0.45289	-0.651485	0.514734	0.823993	18.0533	-0.405123	0.320824	-1.26276	0.206676	0.558388	4.34617	4.45424	4.42032	4.21004	3.94764	4.0764	4.2752	4.08026	3.81695	3.86217	4.39448	4.04795	4.3572	4.21455	3.91227	4.14389	3.82593
TGME49_200295	hypothetical protein	NA	1.69874	1.59535	1.6122	0.989551	0.322393	NA	1.69874	1.05576	1.36842	0.771515	0.440402	NA	1.69874	1.16471	1.11641	1.04327	0.296826	NA	0.660055	0.391123	0.468055	0.688148	0.424113	0.790442	0.657692	0.733336	0.929284	1.09967	0.956434	0.598088	0.519473	0.373967	0.947993	0.492034	0.677989
TGME49_200310	hypothetical protein	NA	14.9421	0.643911	0.418152	1.5399	0.123585	0.442092	14.9421	0.643237	0.560996	1.1466	0.251548	NA	14.9421	0.902045	0.363994	2.47819	0.0132051	0.0926649	4.02382	3.60091	3.76648	3.73857	4.19862	4.43175	3.53217	3.71449	3.84933	3.92318	3.98224	3.52591	3.3975	3.6381	4.07504	3.6617	4.33968
TGME49_200320	hypoxanthine-xanthine-guanine phosphoribosyl transferase HXGPRT	HXGPRT	13.6102	-0.744199	0.449652	-1.65506	0.097913	0.395647	13.6102	-0.231579	0.503268	-0.460151	0.645408	NA	13.6102	-0.341788	0.375777	-0.909549	0.36306	0.713149	3.74605	4.26629	3.86513	3.6809	3.57333	3.53639	3.96214	3.76079	3.89762	3.88003	3.39309	3.74818	3.83598	3.75018	3.39267	3.352	3.88807
TGME49_200330	hypothetical protein	NA	12.0627	0.233293	0.539123	0.432727	0.665213	0.855835	12.0627	-0.486862	0.542978	-0.896651	0.369905	NA	12.0627	-0.209304	0.412582	-0.507303	0.611942	0.860166	3.63514	3.09686	3.23561	4.12858	3.05408	2.94394	3.62614	3.93775	3.55711	3.46101	3.61621	3.48714	3.7145	3.75573	3.29073	3.6213	3.62997
TGME49_200340	hypothetical protein	NA	1.6174	1.95876	1.77467	1.10373	0.269709	NA	1.6174	-1.1772	1.44107	-0.816896	0.413988	NA	1.6174	0.689335	1.0513	0.655695	0.512021	NA	0.395738	0.315779	0.389538	0.609817	0.51807	0.370887	0.58038	0.848087	0.600795	0.28006	0.725713	0.527602	0.356808	0.972608	0.614641	0.556354	1.23659
TGME49_200350	subtilisin SUB3	SUB3	3.79637	-1.08534	0.859318	-1.26302	0.206581	NA	3.79637	-0.09488	1.00815	-0.0941126	0.92502	NA	3.79637	0.519682	0.683438	0.760393	0.44702	0.7754	2.21963	2.16232	1.79208	1.85951	1.82122	1.59668	1.94953	1.76922	1.81256	1.64889	2.03304	1.58417	1.82118	1.91536	2.13985	2.1042	1.62917
TGME49_200360	hypothetical protein	NA	63.9066	-0.731476	0.215013	-3.40201	0.000668912	0.0146266	63.9066	-0.308792	0.2546	-1.21285	0.225186	0.575625	63.9066	-1.13199	0.188455	-6.00668	1.89364e-09	6.61833e-08	6.33099	6.33525	6.31825	5.4505	6.12409	5.597	6.0474	5.9523	5.6248	5.93596	5.74795	6.36995	6.30301	6.30187	5.73307	5.30181	5.37808
TGME49_200370	prenyltransferase and squalene oxidase repeat-containing protein	NA	6.99292	0.808792	0.621709	1.30092	0.193287	NA	6.99292	-0.220349	0.837353	-0.26315	0.792435	NA	6.99292	0.435781	0.515835	0.844808	0.398218	0.740536	2.44095	2.69966	2.8988	2.89875	2.8234	3.33893	2.91801	2.28995	2.15124	2.64709	2.74064	2.8202	2.6287	2.7978	3.0515	2.53887	3.22299
TGME49_200375	hypothetical protein	NA	2.82494	1.07323	1.16782	0.919002	0.358094	NA	2.82494	1.38762	1.26883	1.09362	0.27412	NA	2.82494	1.35189	0.775302	1.7437	0.0812117	NA	1.36594	1.21762	1.35407	1.4047	1.68329	1.31877	1.52316	1.276	1.44635	2.04642	1.62943	1.22898	1.48025	1.32064	1.79545	1.94374	1.6599
TGME49_200385	Myb family DNA-binding domain-containing protein	NA	40.4316	0.694827	0.305783	2.27229	0.0230692	0.178342	40.4316	1.2364	0.359816	3.4362	0.000589942	0.00916643	40.4316	1.03449	0.199466	5.18628	2.14541e-07	5.71491e-06	5.06408	4.60373	4.2398	4.91364	5.1084	5.19812	4.86725	4.60744	5.59495	5.51699	5.51585	5.09919	5.3165	5.18157	6.0725	5.96826	5.9685
TGME49_200400	hypothetical protein	NA	15.3142	-0.267923	0.415024	-0.64556	0.518564	0.79194	15.3142	0.154616	0.53413	0.289472	0.77222	0.921739	15.3142	-0.893676	0.369919	-2.41587	0.0156976	0.10597	3.74184	4.17183	4.37152	3.46398	4.06874	4.20327	3.81412	3.7416	3.86841	3.8569	3.79789	4.5025	3.93214	3.90989	3.58934	3.47489	3.69803
TGME49_200410	hypothetical protein	NA	1.51511	0.157679	1.4114	0.111718	0.911047	NA	1.51511	2.61133	1.75584	1.48723	0.136955	NA	1.51511	0.0513638	0.981946	0.0523081	0.958283	NA	0.690514	0.725666	0.50349	0.718315	0.777147	0.484612	0.50807	0.56264	0.701107	0.791759	0.826695	0.85206	0.928255	0.561853	0.714912	0.656986	0.992628
TGME49_200430	cytidine and deoxycytidylate deaminase zinc-binding region domain-containing protein	NA	2.05327	0.605895	1.35177	0.448223	0.653992	NA	2.05327	0.176864	1.41003	0.125433	0.900181	NA	2.05327	1.35198	1.13978	1.18617	0.235553	NA	0.732265	1.19466	0.724716	0.756647	0.673703	1.45693	1.23804	0.795482	0.768111	1.1139	1.34171	0.945511	0.820122	0.615785	0.781103	1.56728	0.90155
TGME49_200440	hypothetical protein	NA	2.55584	-1.23249	1.34201	-0.918392	0.358413	NA	2.55584	-2.01757	1.00257	-2.01239	0.0441789	NA	2.55584	0.749914	0.924299	0.811332	0.417175	NA	1.36771	0.903249	1.0261	1.07085	0.788636	0.994625	1.65178	1.66432	1.27574	0.981859	1.00487	1.05347	0.914191	0.87629	1.41358	0.832103	1.11449
TGME49_200450	hypothetical protein	NA	4.02221	0.985986	0.779394	1.26507	0.205847	NA	4.02221	-1.45837	1.0215	-1.42767	0.153386	NA	4.02221	0.427973	0.6736	0.635352	0.525199	0.823998	1.83674	2.09294	1.66597	2.0426	2.29961	2.27862	1.67612	2.2966	1.47345	1.78244	1.63795	1.71151	1.84261	1.9411	1.97015	1.76093	2.20792
TGME49_200460	hypothetical protein	NA	7.95984	-0.0547527	0.567306	-0.0965135	0.923113	NA	7.95984	-1.18555	0.598859	-1.97969	0.0477386	NA	7.95984	-1.51389	0.549152	-2.75677	0.00583746	0.048025	3.10615	2.85343	2.97637	2.7306	2.89611	3.17477	3.53289	3.12717	2.62394	3.0559	2.70653	2.82092	3.12398	3.14014	2.56328	2.34307	2.29834
TGME49_200470	hypothetical protein	NA	10.2644	-0.439679	0.511574	-0.859462	0.390086	0.717088	10.2644	-1.43269	0.572784	-2.50127	0.012375	NA	10.2644	0.109732	0.420206	0.261138	0.793986	0.940794	3.14011	3.53362	3.64873	3.23157	3.43388	3.03284	3.88777	3.38893	2.92564	2.92201	3.1581	3.48571	3.12793	3.21218	3.0398	3.57389	3.33668
TGME49_200590	Toxoplasma gondii family C protein	NA	6.14255	0.744515	0.633104	1.17598	0.239604	NA	6.14255	0.989977	1.01372	0.976576	0.328779	NA	6.14255	0.449359	0.542103	0.828918	0.407151	0.745334	2.31048	2.40366	2.88447	3.29704	2.61527	2.59845	2.44071	2.14259	2.35207	2.61954	2.50631	2.44774	2.54005	2.44217	2.56596	2.85812	2.63343
TGME49_201110	hypothetical protein	NA	3.77875	-0.221209	0.834118	-0.265201	0.790855	NA	3.77875	0.783303	1.28501	0.609571	0.542146	NA	3.77875	-0.882172	0.784511	-1.12449	0.260806	0.625123	2.17363	1.42947	2.27252	2.24372	1.89865	1.54423	1.59409	1.71378	1.97495	1.71245	1.55724	1.53766	1.95154	2.23914	1.41575	1.69136	1.76808
TGME49_201120	ELMO/CED-12 family protein	NA	10.5596	0.418181	0.543939	0.768801	0.442011	0.749497	10.5596	-1.04402	0.602268	-1.73348	0.0830104	NA	10.5596	0.202828	0.428057	0.473834	0.635618	0.8697	3.36165	3.30375	2.91192	3.55807	3.05113	3.5694	3.69263	3.41198	2.48361	3.20875	3.44513	3.36305	3.47497	3.35578	3.72671	3.63415	3.16247
TGME49_201130	rhoptry kinase family protein ROP33	ROP33	15.4014	0.591449	0.448897	1.31756	0.187651	0.524982	15.4014	0.330989	0.542459	0.610165	0.541753	0.838862	15.4014	-0.475282	0.362366	-1.31161	0.189652	0.533591	3.57202	3.79959	3.7956	4.31052	4.31371	3.36011	4.04144	3.38745	3.82495	3.72438	4.24497	3.96366	4.29975	4.20364	4.01119	3.8645	3.70277
TGME49_201140	hypothetical protein	NA	8.49333	0.319921	0.578285	0.553223	0.580111	NA	8.49333	0.690325	0.697155	0.990204	0.322074	NA	8.49333	-0.30511	0.489613	-0.623167	0.533175	0.829907	3.28895	2.57665	3.06597	3.48328	2.98074	2.88415	3.28071	2.49951	3.44611	3.12944	3.19966	3.17991	2.87509	3.08561	2.90732	2.97114	2.80515
TGME49_201150	heavy metal translocating P-type ATPase subfamily protein	NA	9.42675	0.509379	0.592865	0.859181	0.390241	0.717088	9.42675	0.543526	0.622394	0.873283	0.382509	NA	9.42675	0.382281	0.440285	0.868258	0.385253	0.730997	2.73172	3.36974	2.5777	3.05964	3.23647	3.17298	3.07798	3.32989	3.29864	3.37501	3.80629	3.14962	3.09085	3.16696	3.33848	3.48597	3.20396
TGME49_201170	hypothetical protein	NA	56.1241	-0.323861	0.231716	-1.39767	0.162213	0.495282	56.1241	0.0734612	0.25703	0.285808	0.775025	0.922985	56.1241	-0.423542	0.178509	-2.37266	0.0176604	0.115578	5.90091	5.74067	5.72007	5.60193	5.6034	5.47211	5.93776	5.62163	5.77533	5.85026	5.98946	6.21282	5.93348	6.01102	5.58804	5.71917	5.84281
TGME49_201180	hypothetical protein	NA	11.8094	1.91644	0.547659	3.49933	0.000466426	0.0110797	11.8094	0.823759	0.550048	1.49761	0.134234	NA	11.8094	1.16015	0.421933	2.7496	0.0059668	0.0486828	3.11311	2.97474	2.85298	3.94994	3.63832	3.94924	3.58777	3.22592	3.82229	3.80389	4.15186	3.01763	2.95445	2.82332	3.44969	3.63579	3.56222
TGME49_201200	zinc finger (CCCH type) motif-containing protein	NA	3.15992	-0.825887	0.991894	-0.832636	0.40505	NA	3.15992	-0.600393	1.02106	-0.588012	0.556524	NA	3.15992	1.14619	0.82216	1.39413	0.16328	NA	1.71604	1.85358	1.38967	1.6114	1.59243	1.18789	1.56038	1.85979	1.4789	1.84029	1.365	1.37104	1.43967	1.21735	2.1091	1.2946	1.60887
TGME49_201210	hypothetical protein	NA	1.69873	0.543699	1.2098	0.449412	0.653134	NA	1.69873	-1.57097	1.29724	-1.21101	0.225893	NA	1.69873	-0.533377	1.07832	-0.494639	0.620855	NA	0.479383	0.83945	0.656071	0.873519	0.755106	0.630157	0.996235	0.738156	0.677301	0.507098	0.638596	0.602399	0.848689	0.532786	0.545877	0.496521	0.682141
TGME49_201220	zinc finger protein	NA	2.53568	2.33269	1.47816	1.5781	0.114543	NA	2.53568	-0.350995	1.23999	-0.283062	0.777129	NA	2.53568	-0.387249	0.778668	S	0.618961	NA	1.07755	0.962577	1.24044	1.45812	1.16583	1.36144	1.5619	1.15414	1.3436	1.29941	1.2179	1.78762	1.87161	1.34129	1.2361	1.92176	1.29683
TGME49_201230	kinesin motor domain-containing protein	NA	4.89085	0.683085	0.765967	0.891794	0.372503	NA	4.89085	0.267218	1.01291	0.263811	0.791925	NA	4.89085	0.535004	0.680974	0.785646	0.432075	0.76474	2.19673	1.96202	2.43162	2.39958	2.58447	2.36511	2.19145	2.03685	1.54096	2.62914	2.13903	1.57044	2.16951	2.40426	2.43957	2.22598	2.242
TGME49_201240	hypothetical protein	NA	4.07392	1.73015	1.06507	1.62444	0.104282	NA	4.07392	0.42462	0.895104	0.474381	0.635228	NA	4.07392	0.645938	0.639382	1.01025	0.312374	0.670461	1.57692	1.5651	1.88059	2.24308	1.90461	1.83253	2.17124	1.86545	2.27376	2.12009	2.23849	1.86016	1.88793	1.99286	2.02211	2.46838	1.96535
TGME49_201250	histone lysine methyltransferase, SET, putative	NA	9.73543	0.703252	0.506034	1.38973	0.16461	0.497689	9.73543	0.558679	0.659806	0.846733	0.397144	NA	9.73543	1.07436	0.458971	2.34081	0.0192419	0.123513	3.293	3.10099	3.16599	3.18012	3.82159	3.50683	2.85449	3.33531	3.47481	3.43091	3.00929	2.91353	2.77909	2.7066	3.62185	3.11688	3.29983
TGME49_201260	sugar transporter ST3	ST3	62.2303	-0.18457	0.214553	-0.860256	0.389648	0.717007	62.2303	0.185728	0.262833	0.706637	0.479792	0.79733	62.2303	0.103974	0.182341	0.570217	0.568531	0.84526	5.91813	6.19502	6.12606	5.99778	6.1434	5.68253	5.71151	5.95665	6.21305	5.79162	5.77768	5.80217	5.88723	5.99576	5.82131	6.04417	6.0236
TGME49_201270	hypothetical protein	NA	14.4215	0.901259	0.446359	2.01914	0.0434731	0.259943	14.4215	0.877309	0.5476	1.6021	0.109134	NA	14.4215	1.0348	0.347403	2.97866	0.00289513	0.0273018	3.78058	3.58354	3.18553	3.97513	3.9782	4.05264	3.60265	3.57651	4.09434	3.98744	4.02725	3.64914	3.5634	3.24189	4.05902	4.05712	4.30164
TGME49_201380	chorismate synthase, putative	NA	49.854	0.29149	0.264919	1.1003	0.271203	0.612492	49.854	0.403469	0.293317	1.37554	0.168965	0.508645	49.854	0.562844	0.203922	2.7601	0.00577838	0.0476982	5.59015	5.08639	5.26893	5.74627	5.5241	5.24904	5.69704	5.2443	5.86116	5.63025	5.93745	5.55854	5.41669	5.60251	6.04045	6.10003	5.6769
TGME49_201390	hypothetical protein	NA	179.656	-0.696455	0.128733	-5.41009	6.29926e-08	4.84117e-06	179.656	-0.557733	0.142551	-3.91252	9.13392e-05	0.00188928	179.656	-0.808313	0.104302	-7.74972	9.20938e-15	5.40284e-13	7.7517	7.75374	7.56357	7.06191	7.12425	7.2532	7.68309	7.70252	7.34477	7.16469	7.25221	7.81068	7.76635	7.87131	7.14352	7.14823	7.20278
TGME49_201400	Sin3-associated polypeptide SAP18	SAP18	6.48001	1.44452	0.793076	1.82141	0.0685448	NA	6.48001	-0.034872	0.757518	-0.0460345	0.963283	NA	6.48001	0.433739	0.501586	0.864736	0.387184	0.732646	2.49784	2.12454	2.20167	2.94099	2.75673	2.28597	2.492	2.83053	2.48988	2.58502	2.87764	2.82233	2.48493	2.8102	2.84982	3.12215	2.78773
TGME49_201520	protein phosphatase 2C domain-containing protein	NA	34.444	-0.130914	0.288256	-0.454159	0.649714	0.852188	34.444	-0.155873	0.334836	-0.465521	0.641558	0.891267	34.444	-0.829614	0.246432	-3.3665	0.000761289	0.00906192	5.35916	5.0387	5.09333	4.91052	5.23872	5.00537	5.31217	4.91032	5.25376	4.65999	5.19088	5.20191	5.39076	5.42394	4.76287	4.90759	4.58208
TGME49_201630	protein phosphatase 2C domain-containing protein	NA	25.0667	-0.494651	0.353122	-1.4008	0.161275	0.495197	25.0667	-0.479535	0.394331	-1.21607	0.223957	0.575625	25.0667	-0.91199	0.292657	-3.11624	0.00183171	0.0188842	4.64425	4.86343	4.7042	4.19264	4.53173	4.53604	4.82887	4.7082	4.04311	4.7609	4.52375	5.26141	4.87966	4.73724	4.08824	4.61029	4.27545
TGME49_201670	DnaJ domain-containing protein	NA	4.24501	0.291378	0.755613	0.385619	0.699779	NA	4.24501	-0.446141	1.1343	-0.393319	0.694084	NA	4.24501	-0.144073	0.648851	-0.222044	0.82428	0.951077	2.20902	2.07193	2.05573	1.98429	2.47423	2.12939	1.77189	2.07444	1.92049	1.64173	1.73228	1.6893	2.22551	2.45857	1.94518	1.84197	2.40279
TGME49_201680	eukaryotic initiation factor-3 subunit 10, putative	NA	34.5387	-0.521243	0.289822	-1.79849	0.072099	0.341295	34.5387	0.538719	0.354733	1.51866	0.128849	0.444045	34.5387	-0.13655	0.240012	-0.568928	0.569405	0.84526	5.29378	5.45606	5.05788	5.06818	5.12725	4.56797	4.81752	4.98124	5.23663	5.25446	5.2294	5.00221	5.10685	5.27227	4.83032	5.33235	4.8543
TGME49_201700	WD domain, G-beta repeat-containing protein	NA	15.0736	0.84888	0.462169	1.83673	0.0662498	0.324786	15.0736	0.561659	0.528923	1.06189	0.288285	NA	15.0736	0.670903	0.341842	1.96261	0.0496913	0.245578	3.46221	3.48756	3.70169	3.7557	4.38822	3.60617	3.63986	3.84067	4.23564	3.76098	4.05958	3.7625	3.92725	3.65207	4.0876	4.31018	4.27833
TGME49_201710	WD domain, G-beta repeat-containing protein	NA	3.17397	-1.29196	0.954707	-1.35326	0.175973	NA	3.17397	0.617617	1.02535	0.602348	0.546942	NA	3.17397	0.447254	0.933627	0.47905	0.631903	NA	2.08938	1.82922	1.3589	1.22892	1.42623	1.62336	1.68324	1.47532	1.56944	1.90481	2.02462	0.970358	1.34228	1.32297	1.34357	1.26623	1.3964
TGME49_201720	protein c9orf32, putative	NA	3.05906	-0.380438	1.00431	-0.378805	0.704832	NA	3.05906	-0.27573	0.937237	-0.294194	0.768609	NA	3.05906	-1.66145	0.966698	-1.71868	0.0856724	NA	1.79528	1.32407	1.32216	1.54435	1.24244	1.44262	1.79035	1.62002	1.53679	1.78536	1.74142	1.4205	1.64493	1.41615	1.43884	1.10469	0.902588
TGME49_201740	hypothetical protein	NA	3.93141	0.303512	0.967066	0.313849	0.753636	NA	3.93141	-0.688371	0.879485	-0.782698	0.433805	NA	3.93141	-0.126612	0.695067	-0.182158	0.855459	0.963417	1.82451	1.75354	1.65382	1.71301	2.18571	1.45319	1.82016	2.42882	1.82726	1.9702	2.04953	2.20859	1.83357	1.82438	1.85135	2.19864	1.64218
TGME49_201760	hypothetical protein	NA	17.1316	0.023388	0.41279	0.0566584	0.954817	0.983842	17.1316	0.253798	0.460837	0.550733	0.581817	0.861221	17.1316	-0.709991	0.344366	-2.06174	0.0392328	0.208564	3.90388	4.01508	4.15089	4.01955	3.57767	4.42472	4.24139	3.94038	4.26712	4.22803	4.36273	4.08869	4.34886	4.22407	3.59977	3.59714	4.06762
TGME49_201770	cullin 3, putative	NA	8.71595	-0.196385	0.562818	-0.348932	0.727141	NA	8.71595	0.14762	0.631278	0.233844	0.815106	NA	8.71595	0.472586	0.452116	1.04528	0.295895	0.657316	3.32344	3.04463	2.99773	2.8709	3.10072	3.11576	3.01695	3.26435	3.24882	3.52305	2.72283	3.10202	2.86175	2.90062	3.2883	3.1245	3.20501
TGME49_201780	microneme protein MIC2	MIC2	116.698	-0.67219	0.163575	-4.10937	3.96733e-05	0.00148095	116.698	-0.792302	0.184144	-4.30261	1.68799e-05	0.00042825	116.698	-1.74405	0.146601	-11.8965	1.23357e-32	1.59975e-30	6.99014	7.2222	7.03596	6.51087	6.56805	6.64661	7.2978	6.80379	6.46775	6.51241	6.5127	7.43165	7.26722	7.45998	6.21546	5.9161	5.96569
TGME49_201785	hypothetical protein	NA	29.7156	-0.496195	0.303406	-1.63541	0.101963	0.404906	29.7156	-1.57553	0.348182	-4.52502	6.03897e-06	0.000175801	29.7156	-1.42672	0.285218	-5.0022	5.66799e-07	1.41786e-05	4.98839	5.2823	5.06636	4.73429	5.1148	4.38813	5.34696	5.3955	4.10092	4.62102	4.17964	5.20022	5.02321	5.09232	3.99404	4.3204	4.10644
TGME49_201790	FHA domain-containing protein	NA	6.82772	0.143159	0.670172	0.213616	0.830846	NA	6.82772	0.539117	0.773995	0.696539	0.486091	NA	6.82772	0.631507	0.473046	1.33498	0.181883	0.521171	2.5911	2.7141	2.56923	2.66366	2.5395	2.83636	2.93264	2.31068	3.02545	2.73621	2.75618	2.77013	2.68377	2.88449	3.24833	2.96858	3.10338
TGME49_201800	hypothetical protein	NA	15.9151	-0.00563221	0.42002	-0.0134094	0.989301	0.995013	15.9151	-0.327663	0.461611	-0.709826	0.477812	0.79733	15.9151	0.0611416	0.337025	0.181416	0.856041	0.963417	4.00783	3.71165	4.10771	3.70635	4.14889	3.86867	3.92488	4.33962	3.69261	4.19262	3.90184	3.98488	3.79789	4.06849	4.07795	3.96748	3.90515
TGME49_201810	hypothetical protein	NA	24.56	0.453238	0.343526	1.31937	0.187045	0.524838	24.56	0.805758	0.442532	1.82079	0.0686388	0.30917	24.56	1.26769	0.273197	4.64022	3.48034e-06	7.62272e-05	4.05552	4.45483	4.58732	4.32555	4.75473	4.82842	4.12093	4.37891	4.89179	4.36547	4.78681	4.25773	4.25673	4.11532	5.04239	5.09255	5.16065
TGME49_201820	hypothetical protein	NA	8.73912	1.12007	0.614115	1.82387	0.068172	NA	8.73912	0.880241	0.6713	1.31125	0.189774	NA	8.73912	2.8952	0.580654	4.9861	6.16108e-07	1.51809e-05	2.82986	2.7254	2.55582	3.03217	3.1931	3.22153	2.93772	2.91403	2.91235	3.46859	3.6951	2.12948	2.04279	2.47649	3.34789	3.28465	3.7127
TGME49_201830	ribosomal protein L37	NA	1.77794	-0.512696	1.20563	-0.425253	0.670652	NA	1.77794	1.32295	1.68306	0.786042	0.431843	NA	1.77794	1.63014	1.15841	1.40722	0.159363	NA	0.87695	0.739179	0.865915	0.732387	0.792652	0.66834	0.516555	0.778605	1.29285	0.394001	0.676957	0.506734	0.459433	0.568864	0.582243	0.792884	1.01848
TGME49_201840	aspartyl protease ASP1	ASP1	30.3816	-0.336862	0.337581	-0.997872	0.318341	0.661975	30.3816	0.991297	0.417361	2.37515	0.0175418	0.131313	30.3816	1.14622	0.234653	4.88475	1.03561e-06	2.45361e-05	4.45284	4.65905	4.92911	4.76451	4.33577	4.41848	4.17108	4.66845	5.09821	4.80908	5.00524	4.8027	4.57409	4.84088	5.70294	5.47024	5.55146
TGME49_201850	WD domain, G-beta repeat-containing protein	NA	1.66429	2.53265	1.49216	1.69731	0.0896385	NA	1.66429	-1.6529	1.30557	-1.26604	0.2055	NA	1.66429	-0.972055	1.04116	-0.933627	0.350496	NA	0.487652	0.404579	0.663445	0.700214	0.906753	0.801377	1.0017	0.745495	0.542016	0.777971	0.468102	0.840857	0.853182	0.68241	0.553638	0.638837	0.574113
TGME49_201860	hypothetical protein	NA	180.777	-0.764902	0.131954	-5.79675	6.76131e-09	5.8891e-07	180.777	-1.17029	0.145512	-8.04257	8.79759e-16	1.97569e-13	180.777	-1.30286	0.112307	-11.6009	4.07764e-31	4.78443e-29	7.82961	7.75753	7.61089	7.22086	7.07633	7.13284	7.84309	7.96052	6.78125	7.09368	7.04839	7.96205	7.89052	7.91991	6.85623	6.7899	6.99363
TGME49_201870	tetratricopeptide repeat-containing protein	NA	8.00492	-0.02547	0.579454	-0.0439551	0.96494	NA	8.00492	0.306361	0.720957	0.424937	0.670883	NA	8.00492	-0.330248	0.510156	-0.647347	0.517407	0.818432	2.57554	3.42875	3.02063	3.34456	2.74809	3.03752	3.14135	2.60792	3.35526	2.59312	3.06424	2.92039	3.05873	2.97752	2.86691	2.72344	2.88637
TGME49_201880	hypothetical protein	NA	28.2511	-0.572843	0.337618	-1.69672	0.0897494	0.382569	28.2511	-0.473958	0.357877	-1.32436	0.185383	0.528255	28.2511	-0.495955	0.277318	-1.7884	0.0737118	0.315597	4.90445	5.15018	4.56411	4.79541	4.08727	4.73912	5.28289	4.78394	4.68015	4.56557	5.09253	4.93234	5.00426	4.82076	4.79174	4.52165	4.44049
TGME49_201900	hypothetical protein	NA	5.76554	-0.630108	0.696815	-0.904268	0.365853	NA	5.76554	-0.446527	0.795513	-0.561307	0.574588	NA	5.76554	0.636987	0.608213	1.04731	0.294957	0.656823	3.02655	2.51378	2.3359	2.8064	1.94344	2.39916	2.7153	2.38117	2.36817	2.54665	2.2953	2.37486	2.23237	2.0608	2.08898	2.59013	2.7366
TGME49_202010	hypothetical protein	NA	9.94166	0.119504	0.502204	0.237958	0.811913	0.925624	9.94166	0.61715	0.682248	0.904584	0.365686	NA	9.94166	0.483121	0.39898	1.21089	0.225938	0.582757	3.04045	3.35875	3.49585	3.2407	3.44066	3.40311	3.03334	3.14444	3.35002	3.47513	2.96315	3.19924	3.23413	3.34523	3.61467	3.48663	3.50821
TGME49_202020	DnAK-TPR	NA	22.5472	3.88506	1.25754	3.08942	0.00200547	0.0349353	22.5472	0.795053	0.656228	1.21155	0.225685	0.575625	22.5472	4.62536	0.391172	11.8244	2.92065e-32	3.6905e-30	2.64745	2.49547	2.62533	3.13178	2.84034	3.52052	3.26105	3.14494	3.4511	3.08767	3.92498	2.66388	2.439	3.24663	5.98113	5.77343	6.0459
TGME49_202030	hypothetical protein	NA	16.7235	-0.339645	0.381118	-0.891182	0.372832	0.708001	16.7235	0.691169	0.549359	1.25814	0.208342	0.559089	16.7235	0.0675049	0.327226	0.206294	0.836561	0.955402	4.41994	4.45405	4.00869	4.16561	4.23015	3.90469	3.80652	3.5974	4.0624	4.11463	3.79389	4.11543	4.0625	3.87471	4.15111	3.74007	4.2586
TGME49_202040	hypothetical protein	NA	12.2471	0.547137	0.482601	1.13373	0.25691	0.598039	12.2471	0.119482	0.555421	0.21512	0.829674	NA	12.2471	0.194858	0.391035	0.498313	0.618264	0.863004	3.59111	3.49029	3.28056	3.40448	3.82956	3.89687	3.89487	3.19148	3.96953	3.32674	3.65516	3.65169	3.6716	3.28542	3.51955	3.82441	3.6608
TGME49_202070	hypothetical protein	NA	13.1804	-0.539943	0.497599	-1.0851	0.277879	0.618481	13.1804	0.700321	0.576536	1.2147	0.224479	NA	13.1804	-0.15705	0.389809	-0.40289	0.687029	0.896631	4.07465	3.4581	3.59543	3.82318	3.30916	3.23454	3.23567	3.82604	3.91428	3.62722	4.14165	3.59403	3.69685	3.95192	3.29148	3.85328	3.72518
TGME49_202080	hypothetical protein	NA	5.94647	1.34769	0.715079	1.88467	0.0594741	NA	5.94647	-0.0821669	0.763489	-0.10762	0.914297	NA	5.94647	0.586514	0.61126	0.959517	0.337299	0.690558	2.08461	2.12131	2.59851	2.70182	2.21659	3.24633	2.61584	2.55327	2.55563	2.83455	2.30943	2.13625	2.00599	2.46685	2.50205	2.45232	2.37988
TGME49_202120	hypothetical protein	NA	16.9729	0.33507	0.414989	0.80742	0.419424	0.730551	16.9729	0.197541	0.495951	0.398307	0.690404	0.90475	16.9729	-0.229524	0.337995	-0.679077	0.497089	0.808734	3.9757	4.01144	3.86517	4.43905	4.0812	3.90827	3.6381	4.30198	4.33536	4.00136	3.79754	4.21267	4.08469	4.25792	3.7153	4.37173	3.90242
TGME49_202160	ABC1 family protein	NA	5.26487	0.21116	0.681227	0.30997	0.756584	NA	5.26487	0.257985	0.948738	0.271924	0.78568	NA	5.26487	1.07789	0.608474	1.77146	0.0764836	0.322146	2.6552	2.45288	2.1285	2.20585	2.13721	3.01806	2.14158	2.30475	2.21193	2.32796	2.22694	2.23905	2.12734	1.88287	2.51544	2.38237	2.73454
TGME49_202170	hypothetical protein	NA	1.92392	-0.0384922	1.2676	-0.0303662	0.975775	NA	1.92392	1.91127	1.6665	1.14687	0.251434	NA	1.92392	1.44319	1.06958	1.34931	0.177238	NA	0.672652	0.579943	1.31521	0.696027	0.93613	0.978493	0.851954	0.733245	1.10463	0.943812	1.28382	0.774295	0.772009	0.56098	1.00099	0.805401	1.23196
TGME49_202180	hypothetical protein	NA	9.50479	-0.609808	0.550699	-1.10733	0.268149	0.608753	9.50479	0.50343	0.643121	0.782792	0.433749	NA	9.50479	-0.0570796	0.440847	-0.129477	0.89698	0.972781	3.55564	3.17244	3.26125	3.57847	2.78712	2.76513	3.18452	3.07518	3.36039	3.37718	3.37788	3.15163	3.25502	3.16912	3.40099	2.91915	3.1574
TGME49_202190	hypothetical protein	NA	8.27803	0.395287	0.594084	0.665372	0.505813	NA	8.27803	0.0787338	0.642138	0.122612	0.902414	NA	8.27803	-0.123153	0.495721	-0.248432	0.8038	0.944142	3.17368	2.83364	2.70833	2.80793	3.04838	3.31959	3.1658	3.07417	3.13856	3.11242	3.34939	3.0566	3.17182	2.50064	2.80737	2.58656	3.2073
TGME49_202200	hypothetical protein	NA	53.1488	-0.572626	0.235684	-2.42964	0.015114	0.137882	53.1488	-0.848666	0.267972	-3.167	0.00154022	0.0205615	53.1488	-1.14168	0.205689	-5.55049	2.84864e-08	8.45669e-07	5.63854	6.08665	6.07046	5.31544	5.33012	5.88707	5.99557	5.97438	5.35405	5.23233	5.58833	6.20192	5.96782	5.96527	5.19678	5.26737	5.14242
TGME49_202220	hypothetical protein	NA	7.41973	0.0350359	0.631924	0.0554433	0.955785	NA	7.41973	-0.173534	0.73676	-0.235537	0.813792	NA	7.41973	-1.24119	0.523621	-2.37039	0.0177695	0.115984	2.86029	2.73963	2.83491	2.82357	2.56618	3.05502	2.85333	2.81923	2.40622	3.02744	2.78465	3.02895	3.1878	3.44286	3.0216	2.49451	2.18581
TGME49_202230	histone deacetylase HDAC5	HDAC5	5.35687	-0.262458	0.701476	-0.374151	0.708292	NA	5.35687	0.232169	0.848552	0.273606	0.784387	NA	5.35687	0.00135686	0.537068	0.00252642	0.997984	0.999018	2.48519	2.42125	2.46328	2.12662	2.53344	2.39911	2.35107	2.38108	2.62075	2.21024	2.4198	2.44901	2.51878	2.53745	2.39814	2.58779	2.50127
TGME49_202240	RAP domain-containing protein	NA	2.45969	1.12749	1.14558	0.984212	0.325011	NA	2.45969	-1.26987	1.25211	-1.01419	0.310494	NA	2.45969	0.385425	0.876928	0.439518	0.660287	NA	0.988427	1.29978	1.15426	1.20058	1.73456	1.12187	1.4804	1.25811	1.13938	1.10079	1.1324	0.926804	1.50838	1.38159	1.28502	0.956814	1.85536
TGME49_202250	hypothetical protein	NA	7.16011	-0.219931	0.685395	-0.320883	0.748299	NA	7.16011	-0.289597	0.764371	-0.37887	0.704785	NA	7.16011	0.425451	0.581815	0.731249	0.464627	0.786423	3.20817	2.59701	2.53642	2.49107	2.81093	2.80861	2.67731	3.02797	3.18967	2.18395	2.72687	2.92807	2.20512	2.7076	3.22973	2.81977	2.38075
TGME49_202280	WD domain, G-beta repeat-containing protein	NA	6.26164	0.076666	0.583529	0.131383	0.895472	NA	6.26164	0.784124	0.904021	0.867374	0.385737	NA	6.26164	1.34618	0.611308	2.20213	0.027656	0.161671	2.8959	2.66139	2.86884	2.49643	2.69564	3.21927	2.42142	2.29429	2.83045	2.3594	2.48805	1.88771	2.17054	2.12425	2.7166	2.49828	2.55739
TGME49_202290	membrane protein, putative	NA	4.18457	0.878183	0.871983	1.00711	0.313882	NA	4.18457	-1.57393	0.877823	-1.79299	0.0729751	NA	4.18457	-0.234829	0.677443	-0.34664	0.728862	0.910686	1.7283	2.13394	1.54976	2.08979	1.89251	2.20802	2.28753	2.34441	1.76711	1.59894	2.10604	1.84878	2.40646	1.76439	1.90428	2.08502	1.8724
TGME49_202300	inosine triphosphate pyrophosphatase, putative	NA	3.99014	-0.519197	0.847483	-0.612634	0.540118	NA	3.99014	2.31839	1.51048	1.53487	0.124815	NA	3.99014	-1.19063	0.652489	-1.82476	0.0680377	0.300063	1.91012	2.15382	2.03562	1.80309	1.91709	1.98211	1.75253	1.6961	2.10462	1.84754	2.24911	2.34139	2.11346	2.64754	1.69448	2.01723	1.89461
TGME49_202310	O-sialoglycoprotein endopeptidase	NA	8.70638	0.0617229	0.522955	0.118027	0.906046	NA	8.70638	-0.559931	0.70561	-0.793541	0.427462	NA	8.70638	-0.168997	0.465814	-0.362798	0.716755	0.907546	3.20533	2.94453	3.52258	3.58331	2.99121	3.1824	3.29189	2.67655	2.80202	2.64288	2.91996	2.90464	3.06555	3.28422	2.83587	3.04373	3.09005
TGME49_202350	50S ribosomal protein L21, putative	NA	7.91707	0.0329147	0.54292	0.0606254	0.951658	NA	7.91707	-0.35011	0.682476	-0.513	0.607951	NA	7.91707	0.758932	0.488302	1.55423	0.120131	0.420756	3.31267	2.87176	2.99629	3.11424	3.00297	3.10582	2.90823	3.01897	2.96076	2.73187	2.72791	2.70427	2.51243	2.7252	2.99722	2.70165	3.25717
TGME49_202360	methylase, putative	NA	1.78078	0.477645	1.23009	0.3883	0.697794	NA	1.78078	1.25437	1.7575	0.713726	0.475396	NA	1.78078	0.911473	1.17182	0.77783	0.436669	NA	0.891622	0.889946	0.527414	0.927806	0.650336	1.00053	0.716444	0.590211	0.431044	0.93956	1.0132	0.38075	0.894023	0.429914	1.00207	0.54637	0.730119
TGME49_202370	T-complex protein 1, epsilon subunit (TCP-1-epsilon), putative	NA	21.7716	0.292242	0.367679	0.79483	0.426712	0.735819	21.7716	0.0863393	0.427997	0.201729	0.840129	0.94537	21.7716	-0.272072	0.297856	-0.913436	0.361014	0.711345	4.40329	3.71964	4.73029	4.47084	4.59108	4.36371	4.4513	4.31178	4.4982	4.2838	4.55402	4.423	4.65656	4.55718	4.51374	4.20588	4.38163
TGME49_202375	hypothetical protein	NA	5.1968	-0.0795365	0.689992	-0.115272	0.90823	NA	5.1968	0.999873	0.993204	1.00671	0.314072	NA	5.1968	0.261155	0.549067	0.475634	0.634335	0.8697	2.44802	2.47967	2.29858	2.52003	2.39602	2.23997	2.02812	2.33963	2.58921	2.3549	2.2589	2.34428	2.40385	2.33214	2.62235	2.40842	2.40685
TGME49_202380	rab GDI alpha, putative	NA	24.2368	0.220086	0.327523	0.671972	0.501602	0.783411	24.2368	0.0686678	0.383276	0.17916	0.857812	0.954338	24.2368	0.64339	0.267288	2.4071	0.0160797	0.107753	4.41122	4.60864	4.54427	4.476	4.68855	4.79661	4.67817	4.47476	4.61803	4.56433	4.75273	4.30076	4.32171	4.40971	4.56985	4.73506	4.9638
TGME49_202390	S15 sporozoite-expressed protein	NA	11.4376	-0.435915	0.46369	-0.940102	0.347165	0.690894	11.4376	0.182583	0.66656	0.273919	0.784147	NA	11.4376	-1.17791	0.429822	-2.74047	0.00613522	0.0495073	3.89407	3.53502	3.85818	3.94157	3.1869	3.37948	3.09805	3.34615	3.34103	3.05447	3.32098	3.70466	3.63527	3.80983	3.381	2.79887	2.98099
TGME49_202410	hypothetical protein	NA	6.40642	1.43438	0.759838	1.88774	0.059061	NA	6.40642	-0.231039	0.77873	-0.296687	0.766705	NA	6.40642	0.588147	0.552106	1.06528	0.28675	0.648517	2.3681	2.54867	2.05591	2.28282	3.165	2.85548	2.73995	2.69239	2.40121	3.05165	2.30963	2.76478	2.70419	2.39771	2.61355	3.22324	2.89623
TGME49_202420	hypothetical protein	NA	6.69256	-0.724743	0.638659	-1.13479	0.256464	NA	6.69256	-1.06095	0.73798	-1.43764	0.150535	NA	6.69256	-0.974739	0.574175	-1.69764	0.0895767	0.357316	2.73116	2.70997	3.20108	2.55517	2.32417	2.84191	2.72442	2.95315	2.17861	2.57425	2.54292	2.55165	2.52154	3.18534	2.50886	2.29066	2.24262
TGME49_202430	hypothetical protein	NA	11.0532	-0.0957226	0.513505	-0.18641	0.852123	0.942276	11.0532	-0.132482	0.548361	-0.241596	0.809093	NA	11.0532	1.09809	0.42812	2.5649	0.0103205	0.0765957	3.56985	3.32994	3.26616	3.67862	3.08016	3.27357	3.47462	3.66921	3.38593	3.51011	3.70095	2.78907	3.23088	2.88562	3.84449	3.42199	3.54131
TGME49_202440	hypothetical protein	NA	2.00889	2.45196	1.30455	1.87955	0.0601698	NA	2.00889	1.77118	1.7761	0.997232	0.318652	NA	2.00889	1.21494	0.900021	1.34991	0.177046	NA	0.747706	0.805726	0.918301	1.13539	1.14783	1.46629	0.745652	0.810892	0.633032	1.00994	0.898756	0.714186	0.914967	1.04837	1.19009	1.31196	1.20769
TGME49_202450	hypothetical protein	NA	3.8895	0.434527	0.760358	0.571477	0.567676	NA	3.8895	1.10656	1.22973	0.899845	0.368203	NA	3.8895	1.05707	0.730024	1.448	0.147618	0.465426	1.97892	2.18403	1.81692	1.7219	2.29374	2.37943	1.67276	1.79621	1.83469	2.23172	1.63489	1.60567	1.50171	1.83181	1.74411	2.27912	1.91354
TGME49_202460	diacylglycerol kinase accessory domain (presumed) domain-containing protein	NA	9.20064	-0.254085	0.548545	-0.463198	0.643222	0.850381	9.20064	0.335488	0.683673	0.490713	0.623629	NA	9.20064	-0.726205	0.444127	-1.63513	0.102022	0.381459	2.71589	3.29374	3.58531	3.26916	3.1423	2.96548	3.16736	2.91379	3.22422	2.93687	3.36167	3.38801	3.56263	3.39829	3.26318	2.75753	3.09385
TGME49_202470	rRNA metabolism protein, SBDS family protein	NA	5.9548	0.16941	0.663561	0.255304	0.798489	NA	5.9548	0.986696	1.03563	0.952753	0.340715	NA	5.9548	-0.770078	0.581645	-1.32397	0.185514	0.525791	2.54602	2.37851	2.85815	2.74616	2.77719	2.45781	2.41232	2.10985	2.12111	2.73893	2.47902	2.49867	2.56329	3.12844	2.54163	2.5666	2.019
TGME49_202480	hypothetical protein	NA	3.56542	0.486174	0.895227	0.543073	0.58708	NA	3.56542	0.283585	1.00796	0.281346	0.778445	NA	3.56542	1.6452	0.760188	2.1642	0.0304489	0.173471	1.87732	1.66676	1.55736	1.77927	1.61336	2.06341	1.87261	1.68438	2.13278	1.79193	1.68332	1.62044	1.42113	1.37288	2.16247	1.55982	2.24542
TGME49_202490	AP2 domain transcription factor AP2VIIa-7	AP2VIIA7	17.2592	0.288856	0.426629	0.677067	0.498364	0.782116	17.2592	0.139885	0.5032	0.277991	0.781019	0.926613	17.2592	0.463188	0.346547	1.33658	0.181359	0.520896	4.37677	3.86858	3.62639	3.76362	4.33532	4.2243	3.90056	4.13975	4.34345	4.12581	3.64956	4.3362	4.0523	3.55946	4.16272	4.3498	4.46223
TGME49_202500	GAPM1a	NA	105.866	-0.848033	0.168728	-5.02604	5.00699e-07	3.44297e-05	105.866	-0.588263	0.19008	-3.09483	0.00196928	0.0253746	105.866	-0.678992	0.137391	-4.94204	7.73105e-07	1.89421e-05	6.86728	7.15514	6.98336	6.47007	6.29532	6.38228	6.7971	6.98743	6.29397	6.62478	6.32114	6.96248	6.97148	7.06803	6.47589	6.39944	6.51245
TGME49_202510	multi-pass transmembrane protein	NA	12.8674	0.0477693	0.456812	0.104571	0.916716	0.972151	12.8674	0.29357	0.565069	0.519531	0.603391	NA	12.8674	0.504587	0.370383	1.36234	0.173091	0.507734	3.71497	3.8574	3.42042	3.55108	3.68077	3.86935	3.70587	3.3739	3.62541	3.81305	3.6165	3.80201	3.67488	3.10712	4.04744	3.8151	3.79796
TGME49_202520	hypothetical protein	NA	11.2778	-0.104336	0.492278	-0.211944	0.83215	0.932422	11.2778	-0.880072	0.514088	-1.71191	0.0869135	NA	11.2778	-0.296613	0.429903	-0.689953	0.490223	0.805542	3.40109	3.4035	3.6277	3.59789	3.68496	2.88098	3.65192	4.05689	3.39371	3.41362	3.39896	3.4417	3.36202	3.12628	3.09338	3.37696	3.0311
TGME49_202530	aspartate-tRNA ligase	NA	14.3261	0.394115	0.424439	0.928554	0.353121	0.694999	14.3261	0.349683	0.525911	0.66491	0.506108	NA	14.3261	-0.226801	0.372513	-0.60884	0.54263	0.834021	3.69768	4.09482	3.48882	3.97456	3.80326	4.27017	3.77087	3.691	3.5693	4.02516	4.14555	3.7341	3.74447	3.82732	3.61093	3.43818	3.81268
TGME49_202540	3'5'-cyclic nucleotide phosphodiesterase domain-containing protein	NA	28.4982	0.139293	0.307385	0.453154	0.650438	0.852188	28.4982	0.660887	0.387441	1.70577	0.0880502	0.357609	28.4982	0.411808	0.250029	1.64704	0.0995494	0.377352	4.72756	4.81498	4.7851	4.75599	4.94565	4.87923	4.43421	4.73221	5.0207	4.85267	5.07103	4.90393	4.58405	4.48811	5.09742	5.0312	4.75608
TGME49_202550	NLI interacting factor family phosphatase	NA	7.33364	0.588033	0.642138	0.915741	0.359803	NA	7.33364	-0.83134	0.633002	-1.31333	0.189072	NA	7.33364	0.433493	0.483841	0.895942	0.370284	0.717313	2.61436	2.34616	2.93679	2.81725	2.76539	2.9568	3.05879	3.2067	2.83533	2.82697	2.66701	2.50598	2.93034	2.6719	2.87039	2.92712	3.02951
TGME49_202572	ribophorin i protein	NA	3.39403	-0.50783	0.927614	-0.547458	0.584064	NA	3.39403	1.40072	1.24284	1.12703	0.259729	NA	3.39403	0.534097	0.702916	0.75983	0.447356	NA	2.0243	1.79432	1.57056	1.45161	1.75815	1.8196	1.73651	1.50957	1.95735	1.98622	1.83594	2.06212	1.43556	1.63772	1.98393	1.87322	1.91505
TGME49_202580	ATPase, AAA family protein	NA	21.2496	-0.378336	0.364996	-1.03655	0.299947	0.646001	21.2496	-0.731698	0.391825	-1.86741	0.0618441	0.295664	21.2496	-0.8582	0.320178	-2.68039	0.00735371	0.0579825	4.48687	4.65803	4.33171	4.43697	4.24767	4.16034	4.53076	4.9764	4.47133	4.10574	4.31346	4.42495	4.60754	4.36096	3.45012	4.14125	4.06776
TGME49_202590	hypothetical protein	NA	4.171	0.270362	0.701661	0.385317	0.700002	NA	4.171	0.0420701	0.979822	0.0429364	0.965752	NA	4.171	-0.0637076	0.722908	-0.0881268	0.929776	0.977584	2.15678	2.12569	2.13678	1.92763	2.42875	2.31294	2.01524	1.84102	1.87112	1.70616	2.2198	1.84053	1.74475	1.75551	1.52667	1.89372	1.8644
TGME49_202610	protein phosphatase 2C domain-containing protein	NA	22.7211	0.0825386	0.339114	0.243395	0.8077	0.925105	22.7211	-0.0762053	0.402031	-0.189551	0.849661	0.948956	22.7211	-1.118	0.298061	-3.75089	0.000176208	0.00253164	4.53645	4.63513	4.32225	4.61326	4.72167	4.32674	4.57959	4.41766	4.37321	4.29884	4.75217	4.68889	4.83011	4.74924	3.98668	3.80276	4.23155
TGME49_202620	hypothetical protein	NA	34.8743	-0.384899	0.297402	-1.29421	0.195594	0.5325	34.8743	-0.505129	0.310759	-1.62547	0.104063	0.395138	34.8743	-0.270963	0.238925	-1.13409	0.256755	0.619937	5.10414	5.12412	5.2154	4.68827	4.96919	4.97451	5.57329	5.27249	4.89838	5.38262	4.93428	5.19084	5.1193	5.27458	4.70423	5.26451	4.9345
TGME49_202630	ATP-dependent metallopeptidase HflB subfamily protein	NA	13.876	0.383455	0.462755	0.828635	0.407311	0.72619	13.876	0.864615	0.560673	1.5421	0.123048	NA	13.876	0.382687	0.361394	1.05892	0.289637	0.651452	3.91332	3.13807	3.72612	3.87216	3.5135	3.97338	3.58097	3.55143	4.29629	3.84889	3.80894	3.71801	3.65575	3.65815	3.99864	3.80902	3.93017
TGME49_202640	RNA pseudouridine synthase superfamily protein	NA	1.83742	0.712026	1.54015	0.462308	0.64386	NA	1.83742	0.033661	1.42842	0.0235652	0.981199	NA	1.83742	1.4237	1.01862	1.39768	0.16221	NA	0.601528	0.669315	0.775564	0.623973	0.547517	1.06247	0.599632	1.05336	0.919901	0.880728	0.757166	0.443469	0.625351	1.03943	1.28407	0.980685	0.993383
TGME49_202650	hypothetical protein	NA	4.65292	-0.302385	0.714507	-0.423208	0.672144	NA	4.65292	2.44653	1.49795	1.63326	0.102415	NA	4.65292	-0.150202	0.643118	-0.233553	0.815332	0.948542	2.75806	2.15836	2.15152	2.50311	2.0274	2.22168	1.7106	2.00818	2.2986	2.46713	1.83091	2.29884	2.24988	1.89408	2.13724	2.11682	2.07105
TGME49_202680	peptidase M16, alpha subunit, putative	NA	34.0006	-0.187224	0.278919	-0.671247	0.502063	0.783411	34.0006	0.0449436	0.331336	0.135643	0.892103	0.970509	34.0006	-0.515938	0.231756	-2.22622	0.0259996	0.154742	5.42417	4.98207	5.09174	5.15449	4.8538	5.11311	4.95323	5.1533	4.97115	5.13016	5.11886	5.28333	5.19259	5.1812	5.02319	4.72845	4.80798
TGME49_202690	DNA-directed RNA polymerase II RPB9	POLR2I	4.21313	0.571882	0.86786	0.658956	0.509924	NA	4.21313	0.429016	0.985413	0.435366	0.663297	NA	4.21313	0.350747	0.642215	0.546152	0.584961	0.849439	2.10687	1.76023	1.94755	1.85947	2.08826	2.27883	2.1018	1.9383	2.41007	2.17549	1.76765	1.91705	2.45779	1.83802	2.52021	2.06277	2.16892
TGME49_202700	hypothetical protein	NA	3.17393	-0.214539	0.964959	-0.22233	0.824057	NA	3.17393	-0.238635	1.07791	-0.221385	0.824792	NA	3.17393	0.337037	0.731099	0.461001	0.644798	NA	1.50498	1.834	1.64873	1.71187	1.40839	1.74547	1.94462	1.42496	1.57041	1.73423	1.61927	1.9215	1.82382	1.3159	1.70679	1.61181	2.12533
TGME49_202720	RNB family domain-containing protein	NA	1.94116	-0.152162	1.20839	-0.125921	0.899794	NA	1.94116	1.97561	1.62612	1.21492	0.224395	NA	1.94116	-0.214255	1.06183	-0.20178	0.840089	NA	1.0056	0.996955	0.644484	0.865058	0.762432	0.959752	0.649726	0.914203	1.20162	0.926262	1.26707	0.626922	0.665905	1.08571	0.55147	0.786843	0.938422
TGME49_202730	hypothetical protein	NA	4.21233	-0.560949	0.774418	-0.724349	0.468852	NA	4.21233	-0.996793	0.867485	-1.14906	0.250531	NA	4.21233	-0.121016	0.682168	-0.1774	0.859195	0.964818	1.89421	2.49427	2.02133	1.94795	2.14029	1.82955	2.0346	2.35463	1.88877	1.83238	1.98492	1.76045	1.82425	2.18264	1.67682	1.91071	2.04154
TGME49_202740	hypothetical protein	NA	2.41558	0.321176	0.941186	0.341246	0.732918	NA	2.41558	1.54505	1.58512	0.974719	0.3297	NA	2.41558	1.32757	0.89441	1.4843	0.13773	NA	1.29481	1.26679	1.28195	1.49899	1.46753	1.08607	1.1258	1.02312	1.35206	1.19018	1.2562	1.01858	0.995489	0.967099	1.37289	1.39065	1.19208
TGME49_202750	3' exoribonuclease family, domain 1 domain-containing protein	NA	2.33317	-0.0719739	1.03146	-0.0697789	0.94437	NA	2.33317	-0.477656	1.13394	-0.421237	0.673582	NA	2.33317	0.821697	0.957105	0.858523	0.390604	NA	1.06587	1.33316	1.22081	1.09985	1.13756	1.33182	1.38581	1.15488	1.04813	1.45718	1.03441	1.29116	0.762303	0.759269	1.06441	1.11769	1.2362
TGME49_202760	hypothetical protein	NA	3.17728	-0.159106	0.882302	-0.180331	0.856893	NA	3.17728	-0.47743	1.06589	-0.447916	0.654214	NA	3.17728	-0.227605	0.813691	-0.279719	0.779693	NA	1.8423	1.08102	1.95552	1.75349	1.57642	1.49046	1.54328	1.6713	1.46302	1.52886	1.50422	1.56365	1.42563	1.46056	1.48357	1.27799	1.50404
TGME49_202770	RNA recognition motif-containing protein	NA	48.6779	-0.13702	0.232237	-0.590001	0.55519	0.812731	48.6779	-0.282836	0.273746	-1.03321	0.301507	0.667007	48.6779	-0.318189	0.189499	-1.67911	0.0931315	0.363383	5.67778	5.73916	5.57174	5.80513	5.44628	5.49696	5.47728	5.84302	5.49735	5.46423	5.35605	5.70212	5.79275	5.68394	5.60773	5.48402	5.4091
TGME49_202780	rhoptry kinase family protein ROP25	ROP25	22.7843	0.268237	0.378892	0.70795	0.478976	0.77707	22.7843	1.30923	0.494967	2.64508	0.00816717	0.0787656	22.7843	0.57327	0.287011	1.99738	0.0457839	0.232841	3.85217	4.42417	4.3855	4.28653	4.34704	4.58253	3.92677	4.15435	4.5156	5.05536	4.52449	4.26112	4.40702	4.69506	5.0837	4.7487	4.73394
TGME49_202790	dihydrouridine synthase (dus) protein	NA	1.48887	1.95526	1.39045	1.40621	0.159663	NA	1.48887	0.393506	1.76817	0.22255	0.823886	NA	1.48887	-1.65941	1.19769	-1.38551	0.165898	NA	0.539177	0.43622	0.347333	0.746663	0.633864	0.825284	0.536957	0.402704	0.559846	0.391416	0.514649	0.488713	0.936636	0.558228	0.573329	0.235385	0.330709
TGME49_202800	cytochrome c oxidase assembly protein COX11 protein, putative	NA	4.24053	0.679586	0.783917	0.86691	0.385991	NA	4.24053	0.596835	1.10065	0.542259	0.58764	NA	4.24053	1.23194	0.747729	1.64758	0.0994387	0.37724	1.55483	2.12934	2.26702	2.48669	1.61271	2.52447	1.8734	1.84493	1.87422	2.10632	1.96946	1.53093	1.60735	1.87128	1.78384	1.99139	2.42495
TGME49_202810	TIM14	NA	5.59055	0.0313767	0.648076	0.0484152	0.961385	NA	5.59055	-0.655046	0.899378	-0.728331	0.466411	NA	5.59055	-0.218688	0.538346	-0.406221	0.68458	0.895098	2.61034	2.51626	2.46715	2.6891	2.63464	2.27995	2.21706	2.54061	2.17607	2.1148	2.16672	2.77372	2.38733	2.54135	2.4919	2.59194	2.29992
TGME49_202820	ubiquitin-conjugating enzyme subfamily protein	NA	23.1624	-0.249954	0.368029	-0.679169	0.497031	0.781483	23.1624	-0.511267	0.386736	-1.32201	0.186166	0.528255	23.1624	-0.346359	0.294933	-1.17437	0.240248	0.59945	4.10496	4.74213	4.51083	4.68596	4.20614	4.16548	4.96441	4.59093	4.65175	4.5368	4.20046	4.60538	4.56909	4.78809	4.43424	4.08168	4.64035
TGME49_202830	Elicitor-responsive protein, putative	NA	54.0679	-0.117847	0.23083	-0.510536	0.609676	0.835723	54.0679	-0.316149	0.256416	-1.23296	0.217593	0.565773	54.0679	-0.282034	0.186178	-1.51486	0.129807	0.437337	5.53711	5.89231	5.73234	5.82018	5.54027	5.65019	5.7938	6.06576	5.68022	5.83704	5.49736	5.99726	5.89712	5.70683	5.53473	5.69152	5.74483
TGME49_202840	FHA domain-containing protein	NA	43.2052	0.0783421	0.26555	0.295018	0.76798	0.904341	43.2052	0.176182	0.312488	0.563804	0.572888	0.859337	43.2052	-0.184688	0.209036	-0.883521	0.376955	0.723378	5.08709	5.4042	5.42295	5.51674	5.39521	5.22506	5.58275	4.84758	5.35047	5.58229	5.26669	5.7787	5.54649	5.62175	5.27298	5.53374	5.65379
TGME49_202860	hypothetical protein	NA	5.03126	-0.446248	0.714135	-0.624879	0.53205	NA	5.03126	-1.18486	0.81583	-1.45233	0.146409	NA	5.03126	0.203364	0.581971	0.349441	0.726758	0.910185	2.49594	2.31985	2.35107	2.44305	1.96616	2.2886	2.48965	2.41371	2.26809	2.00976	1.90204	2.28071	2.14887	2.26461	2.38934	2.42194	2.12765
TGME49_202870	SAP domain-containing protein	NA	5.61579	0.524552	0.694003	0.755836	0.449748	NA	5.61579	-0.240647	0.787586	-0.30555	0.759948	NA	5.61579	0.292313	0.55857	0.523324	0.600749	0.855418	2.36552	2.00106	2.70404	2.69446	2.54241	2.40779	2.6091	2.39104	2.46547	2.39436	2.42866	2.52708	2.48273	2.07093	2.58221	2.52385	2.44408
TGME49_202880	carrier superfamily protein	NA	1.02426	-2.21494	1.81935	-1.21743	0.223439	NA	1.02426	-1.02654	2.22067	-0.462264	0.643892	NA	1.02426	-0.167916	1.23526	-0.135935	0.891873	NA	0.0575336	0.298373	0.234585	0.072555	0.0214612	0.0389224	0.0562651	0.0980458	-0.0133013	-0.0281278	0.0434768	0.215242	0.956208	0.136746	0.147039	0.473026	0.584141
TGME49_202890	hypothetical protein	NA	13.1602	-0.149985	0.462211	-0.324496	0.745563	0.890426	13.1602	0.65772	0.579993	1.13402	0.256788	NA	13.1602	-0.0431606	0.403933	-0.106851	0.914907	0.975778	3.86353	4.0367	3.31455	4.05635	3.60717	3.41355	3.33549	3.71731	3.82064	3.46827	4.24565	3.49893	3.45445	3.76765	3.42342	3.63382	3.5687
TGME49_202900	zinc finger (CCCH type) motif-containing protein	NA	18.2853	0.146732	0.38882	0.377377	0.705893	0.873093	18.2853	0.672952	0.450408	1.49409	0.135151	0.453001	18.2853	1.19861	0.350662	3.41814	0.000630507	0.00763425	3.84733	4.37205	4.03894	4.12207	4.35019	4.12503	4.06519	4.15865	4.66676	4.40701	4.57662	3.67551	3.51857	3.30564	4.33407	4.45049	3.88778
TGME49_202920	p-aminobenzoic acid synthase	NA	10.444	0.0478378	0.538785	0.0887882	0.92925	0.975212	10.444	-0.33163	0.548917	-0.604154	0.545741	NA	10.444	0.380048	0.400462	0.949025	0.342608	0.693947	3.4652	3.24583	2.92622	3.03311	3.06373	3.57985	3.45665	3.64917	3.59257	3.21934	3.37266	3.27196	3.34322	3.30466	3.41106	3.55342	3.60257
TGME49_202940	hypothetical protein	NA	12.9729	0.149985	0.466809	0.321298	0.747985	0.892051	12.9729	-0.808202	0.532202	-1.5186	0.128863	NA	12.9729	0.14459	0.356316	0.405793	0.684895	0.895098	3.86606	3.39099	3.50752	3.73508	3.6768	3.58126	3.78091	3.82498	3.38673	3.67478	2.94144	3.83631	3.74368	3.7699	4.04446	3.77007	3.79486
TGME49_202950	hypothetical protein	NA	10.9206	0.283397	0.516312	0.548887	0.583083	0.824224	10.9206	0.302234	0.580064	0.521036	0.602342	NA	10.9206	0.024239	0.412753	0.0587253	0.953171	0.985777	3.31589	3.34751	3.28679	2.94924	3.27132	3.93918	3.40342	3.46784	3.72168	3.5744	3.49221	3.24936	3.53511	3.45626	3.24946	3.71436	3.29997
TGME49_202970	hypothetical protein	NA	1.44706	-0.399169	1.53311	-0.260365	0.794582	NA	1.44706	0.0710448	1.44918	0.0490242	0.9609	NA	1.44706	1.20093	1.08844	1.10335	0.269875	NA	0.545758	0.589639	0.355123	0.572092	0.483372	0.337427	0.543544	0.614518	0.697119	0.777692	0.343205	0.366469	0.51301	0.422764	0.579211	0.868718	0.575393
TGME49_202980	hypothetical protein	NA	13.3226	0.259748	0.441754	0.587993	0.556537	0.813328	13.3226	0.168698	0.511671	0.3297	0.741627	NA	13.3226	0.220989	0.392815	0.562578	0.573722	0.84712	3.6386	3.59261	3.91376	3.74712	3.98175	3.81018	3.71307	3.83786	3.83239	4.12382	3.62338	3.55746	3.65494	2.95058	3.56018	3.59789	3.58
TGME49_203010	aurora kinase	NA	16.0655	0.144342	0.418881	0.344589	0.730403	0.887123	16.0655	-0.600194	0.44578	-1.34639	0.178176	0.516776	16.0655	-0.0674628	0.329821	-0.204544	0.837929	0.956302	3.94304	3.83115	3.90807	3.809	4.05233	4.00821	4.43745	3.99753	3.9037	3.70595	4.16444	4.21803	4.08158	3.69507	3.99555	4.05038	3.91168
TGME49_203020	ribosome biogenesis GTPase Der protein	NA	4.82339	0.50801	0.689851	0.736405	0.461484	NA	4.82339	0.316941	0.937726	0.337988	0.735372	NA	4.82339	0.152123	0.598942	0.253986	0.799506	0.942764	2.22221	2.20455	2.33287	2.28621	2.60448	2.38806	2.21691	2.06578	2.2521	2.09345	2.29092	2.26558	1.90085	2.33911	2.18321	2.16089	2.33089
TGME49_203030	N-methyl-D-aspartate receptor-associated protein	NA	20.9292	-0.124091	0.354029	-0.350511	0.725955	0.886585	20.9292	0.205402	0.477295	0.430346	0.666944	0.898013	20.9292	-0.0813639	0.291826	-0.27881	0.780391	0.935224	4.55089	4.13106	4.79882	4.51063	4.25703	4.49455	4.03415	4.19452	4.00291	4.43085	4.01045	4.5119	4.60018	4.33259	4.38664	4.5613	4.36385
TGME49_203040	hypothetical protein	NA	6.67271	-0.215468	0.625481	-0.344483	0.730483	NA	6.67271	-1.63179	0.677594	-2.40822	0.0160307	NA	6.67271	-0.249425	0.511746	-0.4874	0.625975	0.866133	2.64166	2.8161	2.73532	2.7186	2.46887	2.76886	3.15985	2.98316	2.50496	2.43431	2.32211	2.5031	2.79099	2.82508	2.34133	2.7172	2.68636
TGME49_203050	AP2 domain transcription factor AP2VIIa-6	AP2VIIA6	6.85901	0.633599	0.675933	0.937371	0.348568	NA	6.85901	0.647244	0.811395	0.797693	0.425049	NA	6.85901	-0.317239	0.488954	-0.648812	0.51646	0.81812	2.44486	2.4196	2.79303	2.64965	2.82586	2.82422	2.29861	2.91241	3.01544	2.64995	2.74354	3.19484	2.97221	2.80016	3.05296	2.54213	2.84645
TGME49_203060	hypothetical protein	NA	23.7321	-1.07039	0.331716	-3.22684	0.00125167	0.0245911	23.7321	0.303212	0.412424	0.735194	0.462221	0.789716	23.7321	-1.00849	0.287201	-3.51144	0.000445678	0.00563154	5.09651	4.94256	4.93558	4.37373	4.40749	4.10414	4.16959	4.59385	4.45949	4.62488	4.5381	4.67915	4.85381	4.61748	4.00241	4.00047	4.18537
TGME49_203080	RNA recognition motif-containing protein	NA	8.1443	-0.260337	0.615543	-0.422938	0.67234	NA	8.1443	-0.437443	0.694452	-0.629911	0.528753	NA	8.1443	0.213521	0.463352	0.460819	0.644928	0.875217	2.95847	3.20077	2.70085	2.9265	3.04165	2.63349	2.58917	3.42861	3.19544	2.69114	2.53134	3.10522	3.13552	3.06175	3.35443	3.23974	3.05942
TGME49_203150	hypothetical protein	NA	8.80867	0.627085	0.576177	1.08836	0.276438	NA	8.80867	0.714896	0.675482	1.05835	0.289896	NA	8.80867	0.206911	0.444922	0.465051	0.641895	0.873105	3.04416	2.98516	2.79276	3.01649	3.48376	3.04	3.23967	2.73404	3.32337	3.28782	3.41655	3.41038	2.95493	2.91904	3.03365	3.19736	3.39009
TGME49_203160	hypothetical protein	NA	9.97717	0.338098	0.531216	0.63646	0.524477	0.796037	9.97717	-0.110153	0.584589	-0.188429	0.850541	NA	9.97717	-0.144884	0.435697	-0.332534	0.739486	0.916777	3.42556	3.06146	3.10514	3.2235	3.49595	3.30491	3.41708	3.38024	3.4527	3.51216	3.05119	3.23957	3.12295	3.50226	3.54937	2.80985	3.19078
TGME49_203170	OB-fold nucleic acid binding domain-containing protein	NA	21.5816	-0.527382	0.35462	-1.48718	0.136968	0.462401	21.5816	0.000855481	0.424733	0.00201416	0.998393	0.998393	21.5816	0.344322	0.284682	1.2095	0.226472	0.582757	4.7225	4.32422	4.77312	4.18504	4.37278	4.24989	4.32887	4.39354	4.52884	4.20901	4.28578	4.17659	4.43846	4.34985	4.57861	4.3725	4.71613
TGME49_203180	leucine rich repeat-containing protein	NA	4.28279	-0.410965	0.759975	-0.540761	0.588672	NA	4.28279	0.464615	0.964732	0.4816	0.63009	NA	4.28279	-0.743765	0.689275	-1.07905	0.280564	0.64114	2.34886	2.08473	2.20261	1.83869	1.94924	2.3744	2.08334	1.9172	2.54796	1.87663	1.89489	2.23138	2.03636	2.03444	1.84521	1.95367	1.74334
TGME49_203220	DEAD/DEAH box helicase domain-containing protein	NA	6.53899	0.0755941	0.703831	0.107404	0.914469	NA	6.53899	-0.516116	0.805268	-0.640925	0.521572	NA	6.53899	0.569365	0.529313	1.07567	0.282076	0.643803	2.62328	2.35001	2.7169	2.42804	2.45306	2.85002	2.49193	2.82864	2.09364	2.50478	2.77518	2.33393	2.70043	2.94578	3.22356	3.06338	2.54688
TGME49_203240	hypothetical protein	NA	12.1912	0.544211	0.501104	1.08602	0.277468	0.618094	12.1912	0.101895	0.574448	0.177378	0.859211	NA	12.1912	0.509193	0.390884	1.30267	0.192687	0.538911	3.0749	3.47701	3.54422	3.27754	3.75765	3.81991	3.06785	3.96445	3.46557	3.76987	3.48135	3.64015	3.42133	3.46068	4.08546	3.7724	3.57259
TGME49_203260	hypothetical protein	NA	4.19803	1.25042	1.11225	1.12423	0.260917	NA	4.19803	0.670435	0.982762	0.682195	0.495116	NA	4.19803	0.473375	0.64287	0.736346	0.46152	0.784889	1.924	1.44949	1.75541	1.81716	2.16609	1.71255	2.06315	1.89485	2.1177	1.85881	2.58465	1.88282	1.90802	2.45307	2.41105	2.35292	2.13812
TGME49_203270	ATP-dependent Clp endopeptidase, proteolytic subunit ClpP domain-containing protein	NA	3.84567	-0.824944	0.887472	-0.929543	0.352608	NA	3.84567	0.503314	0.98677	0.510062	0.610008	NA	3.84567	0.701195	0.736312	0.952307	0.340942	0.692278	1.79143	2.05321	2.0573	1.99715	1.67242	1.57948	1.78714	1.92833	2.00462	1.84583	2.25852	1.56856	1.80872	1.55981	1.93024	2.24756	1.40666
TGME49_203280	hypothetical protein	NA	2.98027	-0.16734	0.977528	-0.171187	0.864077	NA	2.98027	0.073972	1.13339	0.0652663	0.947962	NA	2.98027	0.375117	0.718372	0.522176	0.601548	NA	1.45051	1.55815	1.74173	1.31325	1.8765	1.40167	1.60566	1.5564	1.52187	1.7829	1.41353	1.79422	1.6088	1.51942	1.76626	1.76021	1.80637
TGME49_203290	hypothetical protein	NA	32.6046	0.48324	0.500854	0.964832	0.334629	0.679398	32.6046	1.65037	0.433216	3.80957	0.000139206	0.0027354	32.6046	3.50993	0.279311	12.5664	3.23177e-36	4.68417e-34	3.6569	3.44523	3.89219	3.76197	3.67253	4.08255	4.28643	3.94355	5.23197	5.04683	5.34966	3.70039	3.67826	3.6449	6.41986	6.12276	6.0533
TGME49_203300	hypothetical protein	NA	6.20513	-1.062	0.672603	-1.57894	0.11435	NA	6.20513	1.36692	0.888985	1.53762	0.124141	NA	6.20513	-0.134879	0.544747	-0.2476	0.804444	0.944142	2.83985	3.07256	2.58735	2.26313	2.43994	2.63298	2.60392	2.18645	3.06669	2.79061	2.76293	2.62066	2.52181	2.64481	2.76143	2.19934	2.60038
TGME49_203310	dense granule protein GRA7	GRA7	541.145	-0.985142	0.0891943	-11.0449	2.32045e-28	1.21267e-25	541.145	-0.933112	0.0983477	-9.48789	2.35765e-21	9.26558e-19	541.145	-1.45543	0.0801029	-18.1695	8.9993e-74	3.69571e-71	9.35581	9.46243	9.43604	8.76259	8.60899	8.52376	9.45241	9.35672	8.52349	8.83703	8.55963	9.53121	9.52633	9.50314	8.31932	8.32356	8.38792
TGME49_203320	zinc finger in N-recognin protein	NA	17.4006	0.238602	0.383552	0.622085	0.533886	0.799739	17.4006	-0.545986	0.449908	-1.21355	0.224919	0.575625	17.4006	0.0743617	0.3429	0.216861	0.828317	0.952021	4.12424	3.91762	4.3903	3.85143	4.61614	4.22117	4.24372	4.30924	3.83889	3.87919	4.20054	3.79133	3.80679	4.10742	4.1174	3.96582	3.76133
TGME49_203350	hypothetical protein	NA	5.11319	-1.02525	0.754587	-1.3587	0.174243	NA	5.11319	-1.2185	0.78452	-1.55318	0.12038	NA	5.11319	-0.310081	0.653464	-0.474519	0.63513	0.8697	2.68316	1.95919	2.65732	2.39962	2.04962	1.83835	2.56589	2.51826	2.13146	1.96788	2.26617	2.24443	2.21982	1.91338	2.15899	1.83934	2.08988
TGME49_203358	hypothetical protein	NA	3.85391	1.47636	0.857961	1.72078	0.0852911	NA	3.85391	0.0533153	1.02188	0.0521735	0.95839	NA	3.85391	0.394668	0.704214	0.560437	0.575181	0.84712	1.96718	1.62596	1.65045	2.02583	2.4694	2.02685	2.09869	1.59662	1.59019	1.96665	2.04544	1.48439	1.99805	1.82118	1.84803	2.11517	1.82103
TGME49_203362	hypothetical protein	NA	4.57296	-0.694651	0.760676	-0.913202	0.361136	NA	4.57296	0.541383	0.945242	0.572746	0.566817	NA	4.57296	-0.543489	0.655947	-0.828555	0.407356	0.745433	2.15319	2.50937	2.26584	1.90771	2.13152	2.20505	2.00602	2.16004	2.09488	1.93356	2.6624	2.28462	2.08466	2.18868	1.78474	1.91118	2.20685
TGME49_203370	hypothetical protein	NA	9.29069	-0.283354	0.564943	-0.501563	0.615975	0.836899	9.29069	-0.619511	0.622346	-0.995446	0.31952	NA	9.29069	-0.356642	0.45691	-0.780554	0.435065	0.767175	3.2618	3.21672	3.13449	3.25662	3.13077	2.8464	3.3472	3.3005	2.48899	3.06161	3.5092	3.23414	3.07163	3.54795	3.25295	3.09101	2.91963
TGME49_203380	DnaJ domain-containing protein	NA	9.97234	0.47284	0.498017	0.949447	0.342393	0.687682	9.97234	-0.190051	0.625774	-0.303706	0.761352	NA	9.97234	0.282405	0.448951	0.629034	0.529327	0.827608	2.89115	3.33378	3.62916	3.09417	3.84361	3.60347	3.31189	3.24137	3.13096	3.04512	3.40572	2.80047	3.21313	3.19418	3.36568	3.01212	3.32057
TGME49_203390	CRAL/TRIO domain-containing protein	NA	9.16865	0.482864	0.523414	0.922528	0.356253	0.697642	9.16865	0.871253	0.721694	1.20723	0.227343	NA	9.16865	-0.546622	0.431956	-1.26546	0.205707	0.557117	3.36702	2.92684	3.04377	3.37209	3.22323	3.41223	2.83509	3.05555	3.22422	3.25402	3.27642	3.43276	3.38635	3.15466	2.81569	3.21872	3.04161
TGME49_203400	hypothetical protein	NA	12.9599	-0.119709	0.47561	-0.251696	0.801276	0.923944	12.9599	0.0998131	0.546715	0.182569	0.855136	NA	12.9599	0.0404183	0.390309	0.103554	0.917523	0.975778	3.54566	3.85935	3.68404	3.45108	4.07947	3.24162	3.93458	3.37657	4.08268	3.63212	3.45297	3.59886	3.6262	3.86858	3.72336	3.49352	3.89841
TGME49_203420	4'-phosphopantetheinyl transferase domain-containing protein	NA	6.57552	-0.13105	0.637326	-0.205624	0.837085	NA	6.57552	-0.397465	0.801119	-0.496137	0.619798	NA	6.57552	-0.172367	0.540959	-0.318632	0.750006	0.920805	2.97145	2.73146	2.6142	2.71403	2.57232	2.86414	2.74883	2.55054	2.58906	2.34113	2.56838	2.34145	2.86017	2.95976	2.9329	2.84666	2.096
TGME49_203450	DUF3228 domain-containing protein	NA	7.9497	0.381877	0.589134	0.648201	0.516855	NA	7.9497	-0.520731	0.646554	-0.805394	0.420592	NA	7.9497	0.547907	0.458863	1.19405	0.232457	0.591282	2.93673	2.80789	2.79815	3.13529	2.8424	3.03398	3.23303	2.90503	2.97871	2.67243	2.9631	2.79051	2.716	3.04366	3.33686	3.11302	2.93874
TGME49_203480	hypothetical protein	NA	3.20897	0.162519	0.87724	0.185262	0.853024	NA	3.20897	1.08538	1.26691	0.856714	0.391603	NA	3.20897	0.423542	0.735387	0.575945	0.564653	NA	1.68032	1.95127	1.5095	1.56394	1.70137	2.01431	1.67627	1.4435	1.69913	1.93454	1.63586	1.58021	1.83663	1.46204	2.0256	1.51919	1.78753
TGME49_203490	GNL3L/Grn1 GTPase	NA	4.4194	-0.566404	0.803398	-0.70501	0.480804	NA	4.4194	0.121478	1.08119	0.112356	0.910541	NA	4.4194	0.338319	0.589566	0.573845	0.566073	0.84523	2.2841	1.92245	2.38612	1.73759	2.24234	2.07711	2.0048	1.98742	2.09358	1.82759	1.95868	2.42142	2.13626	2.18683	2.55842	2.48996	2.13247
TGME49_203510	zinc finger, C3HC4 type (RING finger) domain-containing protein	NA	10.1352	-0.0839533	0.504647	-0.16636	0.867873	0.949248	10.1352	-0.286351	0.57728	-0.496035	0.61987	NA	10.1352	0.449265	0.407025	1.10378	0.26969	0.633863	3.15583	3.22983	3.66119	3.13365	3.3743	3.40917	3.60758	3.15174	3.29392	3.20419	3.35511	3.30875	3.13904	3.15795	3.33334	3.53889	3.47381
TGME49_203520	hypothetical protein	NA	3.89463	1.28428	0.779289	1.64802	0.0993488	NA	3.89463	2.16239	1.52591	1.41712	0.156449	NA	3.89463	0.174141	0.747999	0.232809	0.81591	0.948542	1.64695	1.96176	1.93388	2.15418	2.45805	2.35625	1.47557	1.76549	1.6957	2.04396	2.03078	1.4681	1.98672	1.5716	1.46154	1.73305	2.04406
TGME49_203540	RNA binding protein, putative	NA	31.8607	-0.076255	0.31067	-0.245453	0.806106	0.925105	31.8607	-0.127163	0.345989	-0.367534	0.713221	0.906245	31.8607	-0.328296	0.250932	-1.30831	0.190769	0.534762	5.1035	4.92459	4.79528	4.43676	5.23613	4.81043	5.09149	5.05864	5.04409	4.87565	5.08789	4.84292	5.38239	5.13159	5.0211	4.83011	4.90066
TGME49_203560	hypothetical protein	NA	5.40434	-0.543569	0.721323	-0.753572	0.451107	NA	5.40434	1.26071	1.01	1.24822	0.21195	NA	5.40434	-0.631979	0.609911	-1.03618	0.300117	0.660298	2.31762	2.64957	2.54648	2.88025	2.16706	1.8149	2.02569	2.33883	2.50972	2.65831	2.38277	2.4891	2.25785	2.73468	2.2675	2.15046	2.266
TGME49_203600	hypothetical protein	NA	36.6324	-0.21239	0.27567	-0.770448	0.441034	0.748812	36.6324	0.0945431	0.317725	0.297563	0.766037	0.921146	36.6324	-0.352225	0.233869	-1.50608	0.132048	0.439386	4.91052	5.42103	5.44442	5.052	5.15502	5.21603	5.34575	5.07908	5.49506	5.298	5.04238	5.16018	5.34853	5.14466	4.76359	5.17435	4.9572
TGME49_203610	3'-5' exoribonuclease csl4, putative	NA	7.22903	0.031051	0.624051	0.0497572	0.960316	NA	7.22903	-0.375525	0.649528	-0.578152	0.563162	NA	7.22903	-0.0337902	0.490367	-0.068908	0.945063	0.983114	2.85646	2.73656	2.71677	2.81965	2.66852	2.86094	3.0605	2.95443	3.17266	2.60345	2.78109	2.65667	2.93164	2.83308	2.87224	2.57467	2.92991
TGME49_203620	hypothetical protein	NA	3.66785	1.95729	0.95745	2.04427	0.040927	NA	3.66785	0.573331	1.0987	0.521825	0.601792	NA	3.66785	0.841774	0.698281	1.20549	0.228013	0.584624	1.63045	1.46206	1.77173	1.67468	2.15011	2.43718	1.9291	1.56006	1.79442	1.84199	2.01304	1.56729	1.86379	1.67882	1.81809	1.9138	2.28921
TGME49_203630	ribosomal protein RPL44	RPL44	42.0558	0.348442	0.246025	1.41629	0.156692	0.486265	42.0558	0.394795	0.317331	1.24411	0.213458	0.563489	42.0558	-0.464259	0.227527	-2.04045	0.041305	0.216084	5.23161	5.60551	5.46815	5.70213	5.75994	5.66448	5.36778	4.96004	5.54324	5.48599	5.34634	4.99463	5.46788	5.42635	5.18361	4.96544	4.84663
TGME49_203665	hypothetical protein	NA	5.90944	1.49691	0.862604	1.73533	0.0826817	NA	5.90944	-0.629128	0.682931	-0.921218	0.356936	NA	5.90944	0.2293	0.56012	0.409377	0.682263	0.894046	2.2496	2.01981	2.08572	2.45548	2.34968	2.6516	2.74414	2.98142	2.86589	2.64541	2.32572	2.47431	2.58419	2.19612	2.51573	2.87326	2.16554
TGME49_203690	AP2 domain transcription factor AP2VIIa-5	AP2VIIA5	15.5958	0.218131	0.396183	0.550581	0.581921	0.824224	15.5958	0.673356	0.510565	1.31884	0.187221	0.530291	15.5958	0.161712	0.351333	0.460282	0.645314	0.875217	4.18835	3.85718	3.87739	4.10605	3.91237	4.26621	3.47403	4.05836	4.17594	4.06778	4.13657	3.60179	3.62887	3.87242	3.92255	3.64142	3.81859
TGME49_203700	SFT2 family protein	NA	7.23615	0.241806	0.621986	0.388764	0.69745	NA	7.23615	0.192741	0.766018	0.251614	0.801339	NA	7.23615	-0.293057	0.514779	-0.569287	0.569161	0.84526	3.06978	2.73807	2.59676	3.26465	2.56493	2.86255	2.95979	2.51061	3.11293	2.89823	2.29145	3.02664	3.03357	2.75724	2.94826	2.86593	2.57391
TGME49_203710	AP2 domain transcription factor AP2VIIa-4	AP2VIIA4	32.5357	0.556617	0.289531	1.92248	0.054545	0.294476	32.5357	0.0754017	0.345959	0.21795	0.827468	0.93974	32.5357	0.706363	0.234096	3.01741	0.00254948	0.024635	4.84461	4.6764	4.98445	5.12873	5.06778	5.37386	4.97225	4.87819	4.9493	4.9066	5.09496	5.01592	4.66278	4.58246	5.15115	5.30719	5.33651
TGME49_203720	vitamin k epoxide reductase family protein	NA	23.4832	-1.8912	0.40241	-4.69969	2.60553e-06	0.000154583	23.4832	-2.24544	0.448774	-5.00351	5.6297e-07	2.21247e-05	23.4832	-1.19172	0.284491	-4.18895	2.80252e-05	0.000498586	4.70205	4.78543	5.17871	4.15594	3.55045	3.74596	4.58997	4.98485	3.73293	3.45586	3.41795	4.96309	5.02601	5.16092	3.94102	4.31989	4.28005
TGME49_203730	hypothetical protein	NA	5.03432	-0.146042	0.742985	-0.196561	0.844171	NA	5.03432	-0.675894	0.899146	-0.751707	0.452227	NA	5.03432	-0.315762	0.599998	-0.526272	0.598699	0.855418	2.28262	2.44861	2.39144	1.88127	2.56464	2.44438	2.40702	2.30056	2.30453	2.238	1.79414	2.71114	2.6616	2.10497	2.59214	2.02543	2.44352
TGME49_203740	hypothetical protein	NA	11.656	-0.520863	0.49835	-1.04518	0.295942	0.640676	11.656	-0.4192	0.521647	-0.803608	0.421623	NA	11.656	-0.29721	0.387012	-0.767961	0.44251	0.772553	3.71599	3.51614	3.51829	3.35943	3.31658	3.34058	3.70677	3.74127	3.55726	3.65979	3.27774	3.73998	3.64327	3.43849	3.65361	3.06562	3.55267
TGME49_203750	hypothetical protein	NA	5.77693	0.640983	0.682441	0.93925	0.347602	NA	5.77693	-0.962106	0.80717	-1.19195	0.233281	NA	5.77693	0.859865	0.597278	1.43964	0.149969	0.468318	2.21213	2.41682	2.57923	2.55433	3.04339	2.27061	2.34533	2.81658	2.45356	2.00079	2.28997	1.82094	2.38069	2.35993	2.39342	2.7853	2.56104
TGME49_203760	hypothetical protein	NA	5.67396	0.271138	0.704229	0.385014	0.700227	NA	5.67396	0.0442766	0.827396	0.0535132	0.957323	NA	5.67396	0.111593	0.580228	0.192326	0.847486	0.960046	2.6155	2.52082	2.06319	2.5677	2.21206	2.73224	2.35948	2.5462	2.18023	2.55316	2.65422	2.13333	2.48256	2.62573	2.81351	2.1909	2.37553
TGME49_203780	hypothetical protein	NA	13.5176	0.336013	0.428918	0.783395	0.433395	0.740643	13.5176	0.288147	0.542665	0.530985	0.595429	NA	13.5176	0.489732	0.3763	1.30144	0.193107	0.539473	3.96108	3.71791	3.5319	4.15313	3.76214	3.88752	3.80424	3.39732	3.64175	3.64612	4.04641	3.26025	3.55855	3.52454	3.73794	3.91043	3.5895
TGME49_203790	hypothetical protein	NA	49.4083	0.356163	0.250346	1.42268	0.154828	0.484344	49.4083	-0.644916	0.2644	-2.43917	0.014721	0.116876	49.4083	-0.842093	0.216165	-3.89561	9.79536e-05	0.00150849	5.64215	5.23779	5.47079	5.70446	5.67588	5.7021	6.24163	5.75937	5.74913	5.68236	5.17209	5.60599	5.85226	5.81782	4.88668	5.30158	5.20453
TGME49_203810	kelch repeat-containing protein	NA	11.4937	0.196394	0.485368	0.404629	0.685751	0.864278	11.4937	0.78426	0.621648	1.26158	0.207099	NA	11.4937	1.212	0.408027	2.97039	0.00297426	0.0277598	3.34278	3.77319	3.10808	3.80827	3.37441	3.48699	3.42982	3.11298	3.78995	3.54684	3.59597	3.21528	2.97143	3.15984	4.04822	3.69301	3.65075
TGME49_203820	hypothetical protein	NA	25.8464	-0.665881	0.356859	-1.86595	0.0620481	0.314473	25.8464	0.168759	0.366053	0.461022	0.644783	0.892252	25.8464	0.369713	0.254337	1.45364	0.146047	0.46314	4.31749	4.79669	4.72893	4.37351	4.32247	4.10688	4.65855	4.80515	4.95011	4.72967	4.86648	4.85935	4.58693	4.47295	4.89902	4.98661	4.84947
TGME49_203830	FHA domain-containing protein	NA	7.23343	0.160754	0.613212	0.262151	0.793205	NA	7.23343	1.6858	0.85767	1.96556	0.0493498	NA	7.23343	0.947188	0.512741	1.8473	0.0647032	0.292892	3.05577	2.54154	2.70301	2.67609	2.84898	2.94637	2.59675	2.49237	3.27756	2.81774	3.39452	2.49672	2.51025	2.48433	2.86082	3.09515	2.86624
TGME49_203840	DEAD/DEAH box helicase domain-containing protein	NA	4.08243	0.662742	0.867986	0.763539	0.445142	NA	4.08243	1.68504	1.20052	1.40358	0.160443	NA	4.08243	1.19483	0.670957	1.78078	0.0749487	0.318686	1.74441	1.93677	1.88273	2.10371	2.14327	1.83463	1.74051	1.86778	2.35787	2.12189	2.11895	1.95237	1.55357	1.89034	2.46866	1.7096	2.49054
TGME49_203860	hypothetical protein	NA	2.90009	-1.92801	1.30256	-1.48017	0.138828	NA	2.90009	-0.785008	0.973931	-0.80602	0.420231	NA	2.90009	-0.520813	0.946019	-0.550531	0.581955	NA	1.39473	1.22609	1.67923	1.26504	1.13975	1.01211	1.39102	2.00606	1.32381	1.87238	1.354	1.33006	1.50568	0.905663	1.0715	1.00688	1.375
TGME49_203870	RAB43, member RAS oncogene family protein	NA	4.53356	-0.0978776	0.732442	-0.133632	0.893694	NA	4.53356	-1.71515	1.0622	-1.61471	0.106373	NA	4.53356	0.556535	0.668173	0.832921	0.404889	0.744235	2.34602	1.97139	2.4416	1.83086	2.48613	2.25904	1.77866	2.40078	1.56541	1.76095	1.73844	2.15188	1.85541	1.81154	2.25427	2.44035	1.73434
TGME49_203875	hypothetical protein	NA	2.35986	-1.69877	1.31722	-1.28966	0.197169	NA	2.35986	0.23363	1.34764	0.173362	0.862367	NA	2.35986	2.71422	0.961423	2.82313	0.00475577	NA	1.40025	1.21946	1.06595	0.924399	0.832759	1.19376	1.07359	1.16597	1.05781	1.02007	1.35612	0.971547	0.864419	0.769005	1.54664	1.34622	1.90915
TGME49_203880	hypothetical protein	NA	31.9118	0.708925	0.328756	2.15639	0.0310535	0.215805	31.9118	0.353709	0.34182	1.03478	0.300771	0.666873	31.9118	0.818408	0.223998	3.65364	0.000258549	0.00348123	4.29877	4.54836	4.45685	4.5608	4.81163	5.14084	4.81337	4.985	5.17324	5.05163	5.18267	4.85548	4.90117	4.84519	5.44899	5.35942	5.58901
TGME49_203910	TBC domain-containing protein	NA	20.199	0.6306	0.353438	1.78419	0.074393	0.345888	20.199	-0.134195	0.435825	-0.307911	0.75815	0.918191	20.199	0.369086	0.291851	1.26464	0.206002	0.557483	4.4168	4.24457	3.90715	4.71928	4.51022	4.56739	4.28498	4.25755	4.31906	4.09513	4.12021	4.23885	4.29205	3.97682	4.32914	4.57033	4.39688
TGME49_203930	hypothetical protein	NA	41.9988	-0.271755	0.251713	-1.07962	0.280309	0.620193	41.9988	-0.726309	0.305235	-2.37951	0.0173359	0.130393	41.9988	-1.04243	0.229486	-4.54245	5.56042e-06	0.000116109	5.33572	5.83215	5.6099	5.41143	5.28755	5.58182	5.39387	5.67834	4.82291	5.28251	4.88479	5.62321	5.50951	5.72533	4.7775	5.027	4.77322
TGME49_203940	ABC1 protein	NA	3.82691	1.02042	0.89147	1.14465	0.252352	NA	3.82691	-0.973835	1.00239	-0.971517	0.331291	NA	3.82691	0.469137	0.663652	0.706902	0.479627	0.797196	1.81425	1.7445	1.64384	2.01924	1.82726	2.14214	1.95588	1.95198	1.70523	1.76335	1.61628	1.58962	1.765	2.28411	1.72729	2.40294	2.05076
TGME49_203950	Myb family DNA-binding domain-containing protein	NA	7.06269	0.163713	0.641867	0.255058	0.798678	NA	7.06269	0.770172	0.716637	1.0747	0.282508	NA	7.06269	0.47267	0.502723	0.94022	0.347105	0.698005	2.60236	2.9626	2.45026	2.67541	2.75435	2.84724	2.71952	2.79904	3.43093	2.88494	2.97119	2.64507	2.7729	2.48455	2.93448	2.78552	2.91869
TGME49_203960	hypothetical protein	NA	5.89971	0.189116	0.704378	0.268486	0.788325	NA	5.89971	0.677979	0.828152	0.818666	0.412977	NA	5.89971	0.292652	0.545573	0.536413	0.591673	0.852074	2.55493	2.28478	2.53247	2.20207	2.38731	2.88222	2.14133	2.75628	2.60151	2.8747	2.6029	2.576	2.56962	2.33245	2.4597	2.57391	2.83961
TGME49_203970	dolichyl-diphosphooligosaccharide--protein glycosyltransferase	NA	4.45049	0.401566	0.771861	0.520257	0.602884	NA	4.45049	0.357282	1.00342	0.356065	0.721792	NA	4.45049	0.816332	0.744187	1.09694	0.272666	0.634623	2.45418	1.96128	1.90978	2.13282	2.05507	2.56784	1.92185	2.07163	2.38558	1.85973	2.01615	1.45479	2.12861	1.55314	2.33345	2.03209	1.72536
TGME49_203980	hypothetical protein	NA	25.5359	0.282505	0.336629	0.839216	0.401348	0.725257	25.5359	0.221299	0.394525	0.560925	0.574849	0.859763	25.5359	-0.452578	0.269704	-1.67805	0.0933369	0.363608	4.50163	4.5642	4.51925	4.57234	4.95873	4.50907	4.75673	4.34144	4.67387	4.75378	4.73684	4.77145	4.75023	5.14686	4.3342	4.80735	4.50697
TGME49_203990	rhoptry protein ROP12	ROP12	23.0035	-0.990968	0.356966	-2.77609	0.00550178	0.0683849	23.0035	-0.0479526	0.397981	-0.12049	0.904095	0.974302	23.0035	-0.335897	0.294935	-1.13888	0.254752	0.61714	5.12283	4.70372	4.60721	4.21406	4.14237	4.27552	4.41621	4.72336	4.48406	4.5293	4.6235	4.80234	4.35861	4.25656	4.38849	4.29528	4.14519
TGME49_204020	ribosomal protein RPL8	RPL8	161.844	0.0258492	0.129916	0.198969	0.842287	0.938319	161.844	-0.117668	0.148193	-0.794021	0.427183	0.764843	161.844	-0.406107	0.112905	-3.5969	0.000322033	0.0042095	7.33629	7.36539	7.44945	7.22994	7.38007	7.55151	7.55787	7.40899	7.4747	7.37417	7.35665	7.24673	7.35326	7.37866	7.07339	7.00176	6.96248
TGME49_204040	hypothetical protein	NA	5.30508	-0.0816908	0.693003	-0.11788	0.906163	NA	5.30508	-0.355765	0.917206	-0.387879	0.698105	NA	5.30508	0.136533	0.586505	0.232791	0.815924	0.948542	2.02754	2.86885	2.4229	2.38078	2.4964	2.47487	2.30915	2.3355	2.13592	2.17312	2.25486	2.67915	2.35472	2.13277	2.62019	2.69012	2.02354
TGME49_204050	subtilisin SUB1	SUB1	153.82	-1.64763	0.153752	-10.7161	8.5511e-27	3.72401e-24	153.82	-1.38398	0.18697	-7.40216	1.3399e-13	1.62024e-11	153.82	-3.36899	0.164025	-20.5395	9.56242e-94	5.89045e-91	7.86726	7.97052	7.72058	6.61447	6.49462	6.57987	7.12781	7.29683	5.92649	6.40735	6.02494	8.0638	8.01619	7.95742	5.05138	5.54402	5.60735
TGME49_204060	SNARE domain-containing protein	NA	3.88374	0.996526	0.955933	1.04246	0.297196	NA	3.88374	0.320029	1.09667	0.291818	0.770426	NA	3.88374	0.485802	0.64073	0.7582	0.448331	0.77631	1.70728	1.78878	1.6933	1.91495	1.87231	2.06497	1.85794	1.8281	2.06389	1.45954	2.0837	1.92181	2.02799	2.15286	2.51108	1.78432	2.34724
TGME49_204070	YT521-B family protein	NA	6.47201	1.50653	0.768887	1.95937	0.0500694	NA	6.47201	-0.88554	0.706117	-1.2541	0.209806	NA	6.47201	-0.39308	0.543344	-0.723446	0.469406	0.790578	2.19159	2.42604	2.17403	2.54241	2.82562	2.82997	2.59312	3.18555	2.27439	2.30691	3.04205	2.97179	2.72349	2.55232	2.40316	2.68291	2.59179
TGME49_204080	histidine acid phosphatase superfamily protein	NA	17.6935	0.31255	0.397084	0.787113	0.431216	0.739834	17.6935	-0.376026	0.445396	-0.844252	0.398528	0.734094	17.6935	0.261576	0.34314	0.762303	0.445879	0.774499	3.99257	3.92652	4.28601	3.94983	4.34121	4.38728	3.90716	4.68628	3.99136	4.1677	4.15085	4.06452	4.03661	3.43697	4.16825	4.01361	4.01469
TGME49_204100	eIF2 kinase IF2K-C	NA	8.87508	0.375603	0.552803	0.679452	0.496851	NA	8.87508	-0.499827	0.635929	-0.78598	0.431879	NA	8.87508	0.711709	0.436509	1.63046	0.103005	0.383969	2.91973	3.12402	3.00473	3.33279	2.83589	3.37613	3.22771	3.14529	2.91159	3.04026	2.95251	2.8686	2.82819	3.24939	3.51835	3.18747	3.38157
TGME49_204120	hypothetical protein	NA	4.42057	0.517558	0.758357	0.682473	0.49494	NA	4.42057	0.0746203	0.996386	0.0748909	0.940301	NA	4.42057	-0.576424	0.705554	-0.816981	0.413939	0.751183	1.77705	2.36157	2.05826	2.76413	1.66556	2.25275	1.92736	2.07725	2.21874	1.75658	2.02132	1.8886	2.18158	2.12241	1.94674	1.84261	1.82353
TGME49_204130	perforin-like protein PLP1	PLP1	93.955	-0.746713	0.169548	-4.40415	1.062e-05	0.00051019	93.955	-0.688586	0.188837	-3.64645	0.000265886	0.00439971	93.955	-1.34674	0.147708	-9.11764	7.67775e-20	6.00571e-18	6.84659	6.87362	6.79561	6.41578	6.27546	6.14579	6.80511	6.83774	6.28066	6.23018	6.41043	6.89241	6.90332	6.84604	5.80357	5.77338	5.95236
TGME49_204140	PHD-finger domain-containing protein	NA	1.97189	0.430437	1.16916	0.368159	0.712755	NA	1.97189	2.79495	1.68928	1.65452	0.0980212	NA	1.97189	0.165707	0.862542	0.192115	0.847652	NA	0.972632	0.990513	0.962827	1.00457	1.18741	0.933628	0.792495	0.858555	1.0899	1.0494	1.10287	0.997676	0.95257	1.31497	0.978549	1.34593	1.0567
TGME49_204150	hypothetical protein	NA	2.35204	-1.09887	1.15871	-0.948361	0.342946	NA	2.35204	-0.326474	1.17182	-0.278604	0.780549	NA	2.35204	-1.01597	1.13945	-0.891632	0.37259	NA	1.33155	1.39634	0.992089	0.846769	1.3559	0.788051	0.999549	1.45778	1.35636	1.30492	0.971429	1.33691	0.600397	0.987342	0.862015	0.659784	0.977705
TGME49_204160	GYF domain-containing protein	NA	7.61151	0.499279	0.552106	0.904318	0.365827	NA	7.61151	0.22964	0.720113	0.318894	0.749807	NA	7.61151	0.391905	0.488464	0.802321	0.422367	0.758697	2.65654	2.8535	3.17182	2.97968	3.22155	3.17306	2.77255	2.85746	2.94298	2.7145	3.02078	2.61573	2.8099	2.6216	2.90492	3.02076	2.73212
TGME49_204270	hypothetical protein	NA	6.55738	0.232176	0.621819	0.373381	0.708865	NA	6.55738	0.964071	0.892518	1.08017	0.280066	NA	6.55738	-0.390749	0.536059	-0.728929	0.466045	0.787868	2.52857	2.57134	3.05576	2.59981	2.95733	2.87884	2.38948	2.56933	2.83871	2.61012	2.80436	2.58667	3.15176	2.42047	2.71946	2.41872	2.6347
TGME49_204280	cell-cycle-associated protein kinase DYRK, putative	NA	13.3337	0.81576	0.476155	1.71322	0.0866716	0.374851	13.3337	0.628645	0.528269	1.19001	0.234042	NA	13.3337	0.046963	0.35401	0.13266	0.894462	0.972781	3.38114	3.4199	3.44761	3.76479	3.8853	3.75698	3.80872	3.4055	4.0969	3.74445	4.10583	3.74283	3.78635	3.69378	3.57599	3.70553	3.97525
TGME49_204310	hypothetical protein	NA	28.334	0.218279	0.304435	0.716998	0.473375	0.774048	28.334	0.191046	0.389201	0.490866	0.623521	0.880818	28.334	-0.308853	0.260598	-1.18517	0.235951	0.595651	4.95927	4.64784	4.95897	5.01193	4.90783	5.06061	4.81054	4.41102	4.59336	5.03217	4.49723	4.79235	4.91156	5.01046	4.91515	4.46936	4.66661
TGME49_204315	hypothetical protein	NA	5.51025	0.983977	0.776212	1.26767	0.204917	NA	5.51025	-0.545982	0.771328	-0.707846	0.479041	NA	5.51025	0.096896	0.587897	0.164818	0.869087	0.967426	2.04097	2.19456	2.30808	2.89097	2.50929	1.97605	2.79539	2.35045	2.2486	2.36315	2.62043	2.69132	2.21267	2.24523	2.27677	2.33588	2.65943
TGME49_204320	hypothetical protein	NA	3.10637	0.168251	0.897998	0.187363	0.851376	NA	3.10637	-0.356923	1.20651	-0.295832	0.767359	NA	3.10637	-1.0137	0.793216	-1.27797	0.201261	NA	1.43607	1.77558	1.73034	1.64412	1.48712	1.93879	1.74229	1.35101	1.50913	1.46187	1.39889	1.40142	1.77407	2.17758	1.26898	1.75099	1.35047
TGME49_204340	hypothetical protein	NA	55.0577	-0.613593	0.235166	-2.60919	0.00907565	0.0948587	55.0577	0.347518	0.273783	1.26932	0.204327	0.552844	55.0577	0.376762	0.177247	2.12564	0.0335336	0.186097	6.10321	5.81687	5.65207	5.35004	5.33162	5.60201	5.52937	5.65398	5.9009	5.73031	5.8471	5.63998	5.77885	5.86549	5.92832	6.02172	6.1667
TGME49_204350	hypothetical protein	NA	7.17573	1.31847	0.610434	2.15989	0.0307814	NA	7.17573	-0.44655	0.754246	-0.592048	0.553819	NA	7.17573	0.837836	0.550502	1.52195	0.128022	0.435261	2.99836	2.38105	2.38238	3.38439	3.04984	3.15771	2.8861	2.57933	2.11331	2.53645	3.01115	2.44202	2.41201	2.32707	2.88444	2.80376	2.6415
TGME49_204360	subtilisin SUB4	SUB4	4.72136	0.0701194	0.745843	0.0940137	0.925098	NA	4.72136	-0.909302	0.826202	-1.10058	0.271079	NA	4.72136	-1.23614	0.712029	-1.73608	0.0825503	0.34014	1.99496	2.32571	2.25245	2.34199	1.86585	2.42329	2.13348	2.60078	2.44196	1.91893	1.79612	2.34659	2.3205	1.97408	1.76828	1.67746	1.9619
TGME49_204370	WD-40 repeat protein	NA	12.9085	0.815509	0.441992	1.84508	0.0650264	0.321807	12.9085	0.106114	0.575985	0.18423	0.853833	NA	12.9085	0.423156	0.365681	1.15717	0.247201	0.60717	3.33642	3.63283	3.58494	4.37854	3.66804	3.85693	3.42696	3.59878	3.50054	3.61868	3.43609	3.54053	3.50735	3.5531	3.81146	3.7625	3.78772
TGME49_204380	hypothetical protein	NA	7.71386	0.517728	0.574312	0.901474	0.367336	NA	7.71386	0.464278	0.768898	0.603823	0.545962	NA	7.71386	1.06662	0.479457	2.22464	0.0261056	0.154887	2.80453	3.02851	2.7803	2.62218	3.3815	3.19493	2.91194	2.58277	3.09945	2.73582	2.84237	2.84125	2.65961	2.554	3.13756	3.44894	3.12571
TGME49_204390	hypothetical protein	NA	2.07554	-0.535007	1.16512	-0.459188	0.646099	NA	2.07554	-0.032048	1.44772	-0.0221369	0.982339	NA	2.07554	0.944771	0.916918	1.03038	0.302833	NA	0.852764	1.51432	1.02001	1.06294	0.952877	1.1471	1.19229	0.919193	1.25999	0.979977	0.82896	0.933588	1.27659	0.878479	1.39153	1.08529	1.45521
TGME49_204400	ATPase synthase subunit alpha, putative	NA	51.7682	0.377637	0.236194	1.59884	0.109857	0.417848	51.7682	0.00842963	0.273632	0.0308065	0.975424	0.996057	51.7682	-0.198983	0.195595	-1.01732	0.308999	0.668537	5.64393	5.43317	5.59766	5.73712	6.02608	5.63143	5.43546	5.97964	5.59382	5.8986	5.56539	5.69834	5.86402	5.62245	5.5937	5.64604	5.55102
TGME49_204410	endonuclease/exonuclease/phosphatase family protein	NA	6.8906	-0.156182	0.697319	-0.223975	0.822777	NA	6.8906	0.892878	0.853524	1.04611	0.295511	NA	6.8906	0.827993	0.533204	1.55286	0.120456	0.421184	2.92568	2.61147	2.553	2.36092	2.99702	2.48892	2.69274	2.46084	3.41075	2.64798	2.38216	2.75791	2.33638	2.94242	3.05146	3.12693	3.18085
TGME49_204440	cyclic nucleotide-binding domain-containing protein	NA	4.73358	-0.734978	0.768915	-0.955864	0.339141	NA	4.73358	-0.242598	0.931521	-0.260433	0.79453	NA	4.73358	1.21654	0.648605	1.87563	0.0607062	0.2813	2.4363	2.26532	2.41373	2.0932	2.03482	2.22942	2.17335	2.1876	2.11719	2.05511	2.12138	1.67169	2.34822	1.65783	2.03935	2.70669	2.54336
TGME49_204480	thioredoxin domain-containing protein	NA	26.9309	-0.402686	0.32708	-1.23115	0.218265	0.55696	26.9309	-0.763233	0.369331	-2.06653	0.0387785	0.217714	26.9309	-0.292964	0.281959	-1.03903	0.298791	0.659141	4.78354	4.92346	5.04395	4.97364	4.43288	4.57371	4.91044	5.12089	4.62461	4.65899	4.15507	4.61795	4.84846	4.71109	4.76801	4.06999	4.67947
TGME49_204490	hypothetical protein	NA	2.8466	0.161701	0.917077	0.176322	0.860041	NA	2.8466	1.70621	1.56055	1.09334	0.274246	NA	2.8466	0.137104	0.767365	0.178669	0.858198	NA	1.36085	1.70779	1.5083	1.56814	1.67928	1.46693	1.18548	1.4628	1.18474	1.61094	1.76014	1.44289	1.6014	1.43947	1.57939	1.37815	1.65638
TGME49_204510	WD domain, G-beta repeat-containing protein	NA	8.38698	-0.390601	0.580124	-0.673305	0.500753	NA	8.38698	-1.16488	0.659111	-1.76734	0.0771708	NA	8.38698	-0.28095	0.487853	-0.575891	0.564689	0.84473	2.9498	2.90183	3.48007	3.14921	2.85409	2.84758	3.04994	3.4216	2.48745	2.76064	2.97575	2.80022	2.96181	3.35973	2.61417	2.80378	3.19633
TGME49_204530	microneme protein MIC11	MIC11	207.414	-1.10027	0.124642	-8.82744	1.07098e-18	2.33207e-16	207.414	-0.937919	0.139524	-6.72226	1.78924e-11	1.33938e-09	207.414	-1.63386	0.1088	-15.0171	5.67042e-51	1.55244e-48	8.00966	8.18193	8.07011	7.24619	7.23704	7.20087	7.98249	7.8848	7.1519	7.32258	7.08666	8.21483	8.17979	8.17698	6.65161	7.00879	6.95516
TGME49_204540	DUF367 domain-containing protein	NA	2.47379	1.62944	1.19114	1.36796	0.171325	NA	2.47379	0.659437	1.20892	0.545476	0.585426	NA	2.47379	1.58554	1.0512	1.50832	0.131473	NA	1.09621	0.961799	1.08554	0.944256	1.30858	1.75177	1.26068	1.18705	1.98093	1.16153	1.06408	0.723802	0.877747	1.07355	0.950743	1.25875	1.44222
TGME49_204550	hypothetical protein	NA	6.85802	0.47109	0.642936	0.732717	0.463731	NA	6.85802	-0.457557	0.72862	-0.627978	0.530018	NA	6.85802	-0.170148	0.48619	-0.349963	0.726367	0.910128	2.68499	2.59875	2.53843	3.21093	2.51042	2.59307	2.67858	2.89526	2.54328	2.55631	2.72785	2.86983	2.78316	2.99832	2.82539	2.81999	2.71991
TGME49_204880	hypothetical protein	NA	6.34135	0.755093	0.662529	1.13971	0.254406	NA	6.34135	-0.367787	0.767073	-0.479468	0.631606	NA	6.34135	0.339515	0.587318	0.578078	0.563212	0.84473	2.44097	2.75484	2.28508	3.2026	2.3994	2.80242	2.43521	2.90843	2.44087	2.68921	2.50128	2.10267	2.57998	2.43721	2.27394	2.91615	2.36313
TGME49_205000	phosphoglycerate mutase family protein	NA	6.36542	0.659428	0.655785	1.00555	0.31463	NA	6.36542	0.229992	0.790517	0.290938	0.771098	NA	6.36542	0.119846	0.5474	0.218936	0.8267	0.951641	2.46717	2.60877	2.44602	3.12642	2.53224	2.61804	2.3262	2.79906	2.71474	2.47903	2.74891	2.38666	2.41482	2.78575	2.89778	2.45096	2.38432
TGME49_205010	U2 small nuclear ribonucleoprotein family protein, putative	NA	14.6633	0.0312629	0.420706	0.0743107	0.940763	0.979939	14.6633	0.2504	0.51485	0.486354	0.626716	NA	14.6633	0.2441	0.337076	0.724167	0.468963	0.790102	3.88694	3.72721	3.99543	4.00328	3.82946	3.82311	3.87745	3.61191	3.94875	3.65953	4.05241	3.87489	3.76487	3.80288	3.90115	3.80588	4.14123
TGME49_205030	hypothetical protein	NA	9.53118	0.0280646	0.553737	0.0506823	0.959579	0.983842	9.53118	-0.495645	0.618816	-0.800957	0.423156	NA	9.53118	-0.0467452	0.464645	-0.100604	0.919865	0.975908	3.55061	3.3037	2.70513	3.05599	3.7039	2.75866	3.07452	3.65999	3.1006	3.3192	3.00163	3.03236	3.33937	3.2292	3.06561	3.22798	3.24843
TGME49_205040	PGAP1 family protein	NA	20.6864	0.671025	0.367704	1.8249	0.0680155	0.329353	20.6864	0.44102	0.449951	0.980152	0.327011	0.676651	20.6864	0.0123982	0.292905	0.0423285	0.966237	0.989324	3.87971	4.1721	4.336	4.62487	4.48334	4.53695	4.17144	4.1878	4.60187	4.0697	4.57535	4.45514	4.45131	4.21165	4.5897	4.31927	4.27982
TGME49_205060	hypothetical protein	NA	4.78626	-1.3405	0.821815	-1.63114	0.102861	NA	4.78626	-0.775767	0.881637	-0.879916	0.378905	NA	4.78626	0.0723702	0.587304	0.123224	0.901929	0.97344	2.46136	2.28855	2.43867	1.96341	2.18014	1.85175	2.1999	2.37585	2.14079	1.97944	2.01177	2.32692	2.01072	2.5682	2.16802	2.1463	2.61796
TGME49_205100	hypothetical protein	NA	3.46222	0.323452	0.780993	0.414155	0.67876	NA	3.46222	1.54263	1.56043	0.98859	0.322864	NA	3.46222	-0.726124	0.7565	-0.959846	0.337133	0.690558	1.84348	1.63519	2.09206	2.04531	1.95823	1.90809	1.53178	1.45764	1.71198	1.54832	1.6494	1.48567	2.0041	1.8163	1.49368	1.83555	1.32496
TGME49_205120	hypothetical protein	NA	2.77319	-0.647121	0.984175	-0.657527	0.510842	NA	2.77319	-0.060279	1.16494	-0.0517443	0.958732	NA	2.77319	0.330584	0.888438	0.372096	0.709821	NA	1.40579	1.6061	1.54479	1.09362	1.44277	1.49887	1.06109	1.69655	1.45332	1.03516	1.65233	1.44188	1.16396	1.06839	1.22458	1.15121	1.56167
TGME49_205130	hypothetical protein	NA	25.1188	0.180976	0.313179	0.577868	0.563353	0.814155	25.1188	-0.0731718	0.395811	-0.184865	0.853335	0.950703	25.1188	0.155032	0.270422	0.573297	0.566443	0.84526	4.75746	4.65843	4.7635	4.49604	4.85016	5.07094	4.69652	4.41428	4.60204	4.3904	4.58598	4.49105	4.67628	4.35051	4.74557	4.7252	4.44835
TGME49_205150	ACR, YagE family COG1723 domain-containing protein	NA	3.90536	0.872983	0.960617	0.908772	0.36347	NA	3.90536	0.367325	1.00692	0.364802	0.715259	NA	3.90536	0.934607	0.75244	1.2421	0.214199	0.567513	1.64585	1.96097	1.46587	2.28835	1.68372	1.7409	1.47436	2.26275	1.9151	2.04329	2.15381	1.9598	1.75615	1.30044	2.04246	2.18215	1.88999
TGME49_205160	hypothetical protein	NA	2.74063	-0.163333	1.0094	-0.161811	0.871454	NA	2.74063	3.44948	1.68569	2.04633	0.0407235	NA	2.74063	-0.468616	0.907779	-0.516222	0.605699	NA	1.4313	1.12346	1.84184	1.30461	1.01978	1.90323	1.08926	1.17045	1.23213	1.5319	1.8033	1.36296	1.69985	1.23003	1.11169	1.29568	1.49655
TGME49_205170	hypothetical protein	NA	18.9081	-0.478627	0.38303	-1.24958	0.211452	0.547597	18.9081	-0.0496053	0.462094	-0.107349	0.914512	0.978494	18.9081	0.139502	0.333038	0.418876	0.675307	0.890525	4.73395	4.11465	4.54848	4.00302	3.9718	4.47857	4.41771	3.91035	4.03289	4.24197	4.25539	4.35018	3.98675	3.83446	4.4013	3.97355	4.11419
TGME49_205180	RNA recognition motif-containing protein	NA	26.2365	-0.00039724	0.312086	-0.00127286	0.998984	0.999644	26.2365	-0.117073	0.395101	-0.296312	0.766992	0.921146	26.2365	0.25633	0.257519	0.995382	0.31955	0.678431	4.91998	4.71236	4.73979	5.06468	4.76486	4.52242	4.81758	4.26802	4.59062	4.5092	4.39939	4.66597	4.60968	4.73874	4.64045	4.84168	4.99879
TGME49_205190	hypothetical protein	NA	6.46482	-0.0184286	0.616665	-0.0298842	0.976159	NA	6.46482	-0.234346	0.747414	-0.313542	0.753869	NA	6.46482	1.28198	0.554812	2.31065	0.0208522	0.131913	2.49512	2.79864	2.92921	2.82189	2.65889	2.74981	2.94904	2.37095	2.48754	2.92944	2.30186	2.40966	2.33278	2.07571	2.91977	2.76889	2.89168
TGME49_205200	hypothetical protein	NA	6.65693	1.59201	0.789531	2.0164	0.0437582	NA	6.65693	0.00332715	0.715583	0.00464957	0.99629	NA	6.65693	0.843685	0.513362	1.64345	0.10029	0.378565	2.1087	2.16188	2.63892	2.46879	2.69601	3.06833	3.08455	2.41805	2.84573	2.8988	2.7059	2.52049	2.80481	2.42755	3.2656	2.86614	2.97172
TGME49_205220	U5 snRNP-associated subunit, putative	NA	8.19512	-0.812474	0.587952	-1.38187	0.167011	NA	8.19512	-0.0363563	0.636489	-0.0571201	0.95445	NA	8.19512	0.238672	0.453091	0.526765	0.598357	0.855418	3.1792	3.2118	3.0512	2.94073	2.87537	2.6476	3.07113	3.08072	3.0774	3.05585	3.09378	2.94556	3.04701	2.77565	3.24542	3.14083	2.79387
TGME49_205240	cleft lip and palate transmembrane protein 1 (clptm1) protein	NA	11.9402	-0.0724349	0.465715	-0.155535	0.8764	0.953456	11.9402	-0.138439	0.531111	-0.260659	0.794355	NA	11.9402	0.406366	0.391085	1.03908	0.29877	0.659141	3.65128	3.70096	3.44623	3.4816	3.74903	3.44227	3.5577	3.75918	3.90833	3.47508	3.29446	3.45349	3.18963	3.45251	3.61323	3.67919	3.48338
TGME49_205265	transporter, cation channel family protein	NA	15.2689	-0.399344	0.472816	-0.844608	0.39833	0.724438	15.2689	0.914316	0.573795	1.59345	0.111059	0.409823	15.2689	0.220167	0.319438	0.689232	0.490677	0.80575	3.90837	3.50125	3.9466	3.57809	3.34555	3.84361	3.82166	3.25401	4.17251	3.90575	3.87664	4.22142	4.23576	3.96115	4.33086	4.4065	4.15863
TGME49_205280	hypothetical protein	NA	25.6625	0.197911	0.328543	0.602391	0.546914	0.811367	25.6625	-0.222983	0.368372	-0.60532	0.544966	0.839271	25.6625	-0.200602	0.270671	-0.741129	0.458615	0.782568	4.3184	4.7334	4.67827	4.75087	4.42011	4.97574	5.05933	4.42961	4.57981	4.64683	4.82351	4.72679	4.64333	4.75681	4.69394	4.42444	4.57895
TGME49_205290	serine/threonine specific protein phosphatase	NA	8.08601	-0.0196686	0.601261	-0.0327123	0.973904	NA	8.08601	-0.318012	0.705947	-0.450476	0.652367	NA	8.08601	-0.194256	0.526384	-0.369039	0.712098	0.905138	3.23514	3.30454	2.40492	3.5192	2.40408	3.0274	3.02985	3.03445	3.1725	2.74371	2.74192	2.97111	3.01778	2.89522	2.59614	2.85728	3.08704
TGME49_205300	hypothetical protein	NA	8.59116	-0.726328	0.557047	-1.30389	0.192271	NA	8.59116	-0.47502	0.658406	-0.72147	0.470621	NA	8.59116	-0.481772	0.470658	-1.02362	0.306017	0.665513	2.77512	3.68753	3.36587	2.97776	2.90816	3.10004	3.38851	2.84062	2.966	3.02078	2.82052	3.42925	3.23017	2.88602	2.84418	3.11111	2.88112
TGME49_205320	hypothetical protein	NA	46.9657	-0.109533	0.245395	-0.446351	0.655343	0.853645	46.9657	-0.104335	0.282781	-0.368962	0.712156	0.906245	46.9657	-0.252902	0.205929	-1.2281	0.219408	0.574518	5.71984	5.56114	5.55602	5.62717	5.60065	5.36141	5.81483	5.33206	5.53911	5.75924	5.23579	5.70177	5.47937	5.63738	5.49886	5.50286	5.24542
TGME49_205330	hypothetical protein	NA	17.5985	-0.193337	0.398836	-0.484753	0.627852	0.844204	17.5985	-0.294233	0.467888	-0.628854	0.529445	0.830849	17.5985	-0.323971	0.326015	-0.99373	0.320354	0.678431	4.55039	3.98216	3.96323	4.39785	3.87019	3.93022	4.06091	4.2421	4.12612	3.70257	4.09477	4.25974	4.36125	4.07868	4.21396	4.01836	3.88495
TGME49_205340	ribosomal protein RPS12	RPS12	75.0401	-0.737618	0.208421	-3.53907	0.00040154	0.00989834	75.0401	-0.548822	0.23986	-2.28809	0.0221324	0.153948	75.0401	-1.49142	0.199113	-7.49031	6.87128e-14	3.80468e-12	6.84418	6.39169	6.58247	6.27662	5.90698	5.96945	6.36684	6.46899	5.77833	6.15854	6.05697	6.54505	6.52546	6.21413	5.61615	5.35323	5.0594
TGME49_205350	integral membrane protein, GNS1/SUR4 family protein, putative	NA	26.4708	-0.786287	0.328084	-2.3966	0.016548	0.146666	26.4708	-1.21714	0.35444	-3.43399	0.000594768	0.00916643	26.4708	-1.09058	0.271409	-4.01823	5.86371e-05	0.000938194	4.94662	4.96117	4.86024	4.13269	4.36455	4.69314	5.24079	4.9258	4.32174	4.25156	4.43568	4.7679	5.06366	5.20609	4.28687	4.20963	4.31848
TGME49_205360	hypothetical protein	NA	15.2229	-0.116671	0.433058	-0.269413	0.787612	0.919238	15.2229	-0.257916	0.49157	-0.524678	0.599807	0.866238	15.2229	-1.06409	0.374233	-2.84339	0.00446368	0.0384563	4.40145	3.48273	3.85474	3.75059	4.11033	3.67951	3.87993	4.12456	3.75952	4.01181	3.78641	4.08543	4.30402	4.03215	3.57859	3.67089	3.2807
TGME49_205370	hypothetical protein	NA	10.186	-0.604178	0.539243	-1.12042	0.262535	0.600705	10.186	1.36377	0.789653	1.72705	0.084158	NA	10.186	-0.393029	0.441875	-0.889456	0.373758	0.720208	3.53013	3.54159	3.41205	3.35	2.94786	3.32198	3.0348	2.85936	3.08785	3.61978	3.51482	3.83788	3.10062	3.51685	2.88739	3.62518	3.20475
TGME49_205380	fructose-bisphospatase I	NA	18.6991	0.329613	0.39419	0.836178	0.403055	0.72619	18.6991	0.208428	0.495811	0.420377	0.67421	0.898608	18.6991	-0.120458	0.321832	-0.374288	0.70819	0.903221	3.62733	4.24521	4.38839	4.56101	3.97139	4.42965	3.95765	4.10956	4.38705	4.01384	3.86404	4.29208	4.39011	4.38121	4.20832	3.97323	4.54572
TGME49_205390	hypothetical protein	NA	3.42732	0.274205	0.866739	0.316364	0.751726	NA	3.42732	1.16041	1.23022	0.943255	0.345551	NA	3.42732	-0.25231	0.717264	-0.351767	0.725013	0.910128	1.71259	1.652	1.84345	1.76222	1.73183	1.92414	1.55071	1.66668	1.83452	1.44783	2.18237	1.7047	1.91585	1.7252	1.51138	1.75531	1.81499
TGME49_205440	CCT chaperonin gamma subunit	NA	26.939	0.326974	0.314344	1.04018	0.298257	0.644619	26.939	-0.127951	0.385555	-0.331863	0.739993	0.910312	26.939	-0.000761333	0.271143	-0.00280786	0.99776	0.999018	4.79152	4.39306	5.01191	5.16213	4.84604	4.84609	4.78007	4.6163	4.56632	4.74713	4.51877	4.76783	4.63153	4.59345	4.91665	4.70202	4.3706
TGME49_205460	AN1 family Zinc finger domain-containing protein	NA	4.75423	0.704745	0.906688	0.777274	0.436997	NA	4.75423	-0.522143	0.892681	-0.584916	0.558605	NA	4.75423	-0.940805	0.697274	-1.34926	0.177253	0.515513	2.0399	2.06232	1.87274	2.24532	1.77169	2.46186	2.65935	2.02071	2.47662	2.24001	1.84211	2.84968	2.66333	1.78651	2.42638	2.03404	1.72379
TGME49_205470	translation elongation factor 2 family protein, putative	NA	127.824	-0.320308	0.15951	-2.00807	0.0446357	0.264474	127.824	-0.0694834	0.177398	-0.39168	0.695295	0.90475	127.824	-0.249419	0.132844	-1.87752	0.0604463	0.281018	6.88361	7.09657	7.1773	7.02532	6.72062	6.7295	7.28805	6.84225	7.04072	7.08414	7.05469	7.10375	7.11516	6.96338	6.93074	6.99679	6.6902
TGME49_205490	integral membrane protein, putative	NA	37.3776	-0.759414	0.269998	-2.81267	0.00491326	0.0655198	37.3776	-0.814453	0.310695	-2.62139	0.00875721	0.0824332	37.3776	-1.25915	0.237704	-5.29714	1.17633e-07	3.22053e-06	5.60201	5.60318	5.37057	5.13608	4.98491	4.911	5.3358	5.53117	4.85633	4.76824	5.03151	5.53747	5.68213	5.24684	4.53962	4.80416	4.52604
TGME49_205500	hypothetical protein	NA	18.3033	-0.0178564	0.369605	-0.048312	0.961468	0.983842	18.3033	0.993815	0.494283	2.01062	0.0443656	0.239665	18.3033	0.35889	0.344068	1.04308	0.296913	0.657316	4.60937	4.13068	4.17708	4.69714	4.21229	3.93856	3.99765	3.7582	4.46137	4.34835	4.58024	3.67951	3.84821	3.69525	4.09444	3.9858	3.8555
TGME49_205510	nucleolar protein 5, putative	NA	21.4441	-0.0422833	0.379326	-0.11147	0.911244	0.969881	21.4441	-0.173907	0.414895	-0.41916	0.675099	0.898608	21.4441	0.18615	0.298509	0.6236	0.53289	0.829726	4.50706	4.04441	4.41107	4.17462	4.21626	4.45582	4.25556	4.75276	4.23165	4.30876	4.68179	4.09977	4.3837	4.60948	4.72565	4.39635	4.37243
TGME49_205540	DEAD/DEAH box helicase domain-containing protein	NA	5.11882	2.5729	0.992106	2.59337	0.00950407	NA	5.11882	-0.235961	0.756258	-0.312012	0.755032	NA	5.11882	0.390607	0.591474	0.660395	0.509001	0.813608	2.09826	1.7521	1.7727	2.80786	2.21196	2.40527	2.48925	2.41293	2.52578	2.3718	2.30789	2.20025	2.0923	2.1672	2.47618	2.26177	2.20317
TGME49_205550	AGC kinase	NA	4.48891	0.455543	0.810881	0.561788	0.574261	NA	4.48891	0.549785	0.955384	0.57546	0.56498	NA	4.48891	0.368237	0.635806	0.579165	0.562478	0.844573	1.85425	2.23655	1.98835	2.06071	2.12578	2.31636	2.00058	2.1532	2.58856	1.82604	2.21817	2.20335	1.78421	2.27363	2.39318	2.26534	2.05253
TGME49_205558	NAC domain-containing protein	NA	48.519	0.287417	0.239649	1.19933	0.230401	0.571737	48.519	-0.130827	0.282682	-0.462805	0.643504	0.891267	48.519	-0.327034	0.20441	-1.59989	0.109624	0.396389	5.41816	5.72016	5.44184	5.80334	5.67938	5.79971	5.63324	5.63809	5.65563	5.40852	5.56608	5.51097	5.79798	5.63218	5.32024	5.69378	5.20832
TGME49_205562	hypothetical protein	NA	9.41964	-0.200482	0.561454	-0.357076	0.721035	0.883293	9.41964	0.453387	0.699168	0.648467	0.516683	NA	9.41964	0.280101	0.467198	0.599534	0.548817	0.836551	2.72266	3.36334	3.59217	3.37921	2.77662	3.33877	3.06986	3.06311	3.40914	2.94214	3.36826	3.08722	3.01373	3.34706	2.82101	3.65481	3.29015
TGME49_205570	hypothetical protein	NA	4.29417	0.248341	0.797965	0.311218	0.755635	NA	4.29417	1.19797	1.2133	0.987368	0.323462	NA	4.29417	0.971696	0.674693	1.4402	0.14981	0.468318	2.22311	1.60966	2.32708	1.83877	2.18496	2.37465	1.62322	2.09002	2.31461	1.97713	1.89497	1.80421	2.14029	1.70087	2.06417	2.50776	2.29059
TGME49_205580	nuclear factor NF4	NA	7.73716	1.39022	0.606692	2.29148	0.0219355	NA	7.73716	0.437966	0.783686	0.558854	0.576262	NA	7.73716	0.865568	0.529556	1.63452	0.10215	0.38165	2.50133	2.91431	2.61067	3.63559	3.41167	2.87676	2.62696	2.83333	3.06287	2.91082	2.56609	2.73781	2.37401	2.60107	2.44516	3.27731	3.0927
TGME49_205600	zinc finger, C3HC4 type (RING finger) domain-containing protein	NA	5.05006	-0.392492	0.770255	-0.509562	0.610358	NA	5.05006	-0.772106	0.828538	-0.931891	0.351393	NA	5.05006	-0.228665	0.603745	-0.378744	0.704878	0.903221	2.62797	2.2367	2.10036	2.4605	1.984	2.18097	2.72929	2.10581	2.37389	2.12437	2.06491	2.13257	2.71682	2.28	2.57299	2.09999	2.21864
TGME49_205615	hypothetical protein	NA	4.73887	1.00194	0.91053	1.10039	0.271163	NA	4.73887	-0.227351	0.91067	-0.249653	0.802856	NA	4.73887	0.624709	0.64378	0.970377	0.331859	0.68801	2.05303	2.07404	1.72683	1.78353	2.05035	2.67443	2.32133	2.20494	2.4051	2.16257	2.00115	2.3183	1.81299	2.4825	2.1586	2.9374	2.30911
TGME49_205625	hypothetical protein	NA	4.84209	-0.577681	0.761101	-0.759008	0.447848	NA	4.84209	-1.25699	0.88139	-1.42614	0.153827	NA	4.84209	-0.789056	0.643422	-1.22634	0.22007	0.57568	2.06668	2.47304	2.55653	1.96629	2.40051	2.13199	2.68304	2.04982	2.2399	1.876	1.86916	2.76616	2.32434	2.13999	2.36114	2.14868	1.74678
TGME49_205640	hypothetical protein	NA	21.7352	-0.2548	0.344646	-0.739309	0.459719	0.761307	21.7352	-0.0299561	0.418952	-0.0715025	0.942998	0.984978	21.7352	0.250254	0.2817	0.888372	0.374341	0.720888	4.34706	4.62386	4.68777	4.53902	4.33225	4.3684	4.5666	4.1345	4.53499	4.32275	4.17204	4.50762	4.42794	4.11433	4.64857	4.52793	4.46015
TGME49_205650	AP2 domain transcription factor AP2VIIa-3	AP2VIIA3	37.9117	-0.690061	0.283807	-2.43145	0.0150387	0.137881	37.9117	-0.410169	0.296572	-1.38303	0.166655	0.506024	37.9117	-0.437028	0.228079	-1.91612	0.0553493	0.264817	5.29719	5.23121	5.60221	5.06339	4.89981	4.80448	5.66413	5.3146	5.11284	5.36117	5.23442	5.38338	5.24705	5.34697	5.23628	4.68682	5.05652
TGME49_205670	SF-assemblin/beta giardin protein	NA	14.2753	-0.616925	0.460826	-1.33874	0.180657	0.513146	14.2753	-0.120951	0.510462	-0.236944	0.8127	NA	14.2753	-0.486213	0.357537	-1.35989	0.173863	0.50909	3.70267	4.18124	3.7513	3.52662	3.60995	3.65381	4.06669	3.58192	3.5737	3.91078	3.90185	4.21623	3.88439	4.0917	4.06211	3.44264	3.70714
TGME49_205680	hypothetical protein	NA	17.9296	-0.836077	0.395782	-2.11247	0.0346461	0.230398	17.9296	-1.04998	0.441111	-2.38032	0.0172977	0.130393	17.9296	-1.37987	0.362501	-3.80651	0.00014094	0.00209834	4.53168	4.62162	4.08077	3.75057	3.71565	4.26987	4.29872	4.60387	3.61282	3.78023	4.13502	4.48648	4.23145	4.29495	3.39289	3.36184	3.71541
TGME49_205690	hypothetical protein	NA	9.09953	-0.641635	0.566322	-1.13299	0.25722	0.598039	9.09953	-0.35534	0.584271	-0.608177	0.54307	NA	9.09953	0.344385	0.438781	0.784868	0.432531	0.76508	3.44294	3.14601	3.13372	2.90596	3.04452	2.95214	3.6733	2.89792	2.9328	3.2433	3.43054	3.0713	2.99984	3.07519	3.25202	3.26325	3.18257
TGME49_205700	cyclophilin precursor	NA	117.687	-0.416014	0.160186	-2.59708	0.00940209	0.0969706	117.687	-0.118323	0.19293	-0.613297	0.53968	0.836896	117.687	-0.267009	0.138819	-1.92344	0.054425	0.261665	7.2012	7.19302	6.98827	6.96583	6.72635	6.76592	6.98785	6.62014	6.66792	6.91404	6.60207	6.98944	6.96604	6.84606	6.86341	6.80168	6.53182
TGME49_205710	lysine-tRNA ligase	NA	16.8766	0.655899	0.404738	1.62055	0.105113	0.41117	16.8766	0.691075	0.529164	1.30597	0.191561	0.537423	16.8766	0.144074	0.323766	0.444996	0.656323	0.879983	3.97681	3.69067	4.01347	4.0162	4.32738	4.37294	3.63948	3.93669	4.10841	4.22538	3.94277	3.86866	3.89723	4.43079	4.27486	4.18296	4.0344
TGME49_205720	Adenosine/AMP deaminase domain-containing protein	NA	1.9013	0.257895	1.41753	0.181932	0.855636	NA	1.9013	1.81721	1.68961	1.07552	0.282144	NA	1.9013	2.53799	1.15649	2.19457	0.0281948	NA	0.804903	0.83398	0.614382	1.01378	0.566423	0.768004	0.802376	0.680653	1.2816	0.490079	1.23919	0.599743	0.640987	0.511829	1.19656	1.3025	0.912599
TGME49_205730	hypothetical protein	NA	5.70539	0.354406	0.700075	0.506241	0.612688	NA	5.70539	0.600994	0.983059	0.611351	0.540968	NA	5.70539	-0.784851	0.651382	-1.2049	0.228241	0.584866	3.10619	1.71685	2.45225	2.67504	2.30953	2.90231	2.46825	2.02424	2.26226	2.53678	2.40848	2.51096	2.51183	2.60939	2.18759	2.07562	2.35897
TGME49_205740	hypothetical protein	NA	12.902	0.0835866	0.493491	0.169378	0.865499	0.947047	12.902	-0.868508	0.546427	-1.58943	0.111963	NA	12.902	-0.0687915	0.403647	-0.170425	0.864676	0.966363	3.60124	3.06385	4.01415	3.95966	3.51614	3.39086	3.83275	3.89706	3.42647	3.33426	3.5058	3.77979	3.6038	3.69986	4.10631	3.46635	3.28009
TGME49_205750	histone deacetylase complex subunit Sin3	SIN3	15.6855	0.48074	0.417477	1.15154	0.249511	0.592703	15.6855	0.382158	0.564364	0.677148	0.498312	0.811758	15.6855	0.587325	0.357988	1.64062	0.100875	0.378892	3.83689	4.05319	3.8029	4.50182	4.02712	4.0435	3.9783	3.26128	3.83106	3.46583	4.19619	3.6494	3.54595	4.09337	4.06153	4.16882	4.16342
TGME49_206300	hypothetical protein	NA	3.65721	-0.192119	0.855362	-0.224605	0.822287	NA	3.65721	2.16475	1.53378	1.41139	0.158131	NA	3.65721	0.227037	0.68399	0.331931	0.739942	0.917111	1.80091	1.84857	2.06252	2.00395	1.81475	1.73957	1.64199	1.57643	2.26687	1.6456	1.7544	2.03523	1.48766	2.09781	1.93662	2.01212	1.96405
TGME49_206310	prenyltransferase, UbiA family protein	NA	7.30124	1.85708	0.736359	2.52197	0.0116699	NA	7.30124	0.377967	0.781077	0.483905	0.628454	NA	7.30124	0.19206	0.488776	0.39294	0.694363	0.90048	2.33879	2.54905	2.32019	3.44518	2.94513	2.64167	2.60527	2.80921	2.97692	2.59846	2.88112	3.07474	2.56399	3.10334	2.86787	3.04517	3.12112
TGME49_206320	hypothetical protein	NA	12.9552	0.397309	0.464098	0.856088	0.391949	0.717961	12.9552	0.529177	0.581731	0.909659	0.363002	NA	12.9552	0.455822	0.389446	1.17044	0.241825	0.601013	3.24058	4.03686	3.31608	3.98169	3.46484	3.98811	3.43517	3.60768	3.95479	3.76466	3.52923	3.59191	3.3643	3.61485	4.00076	3.68076	3.68629
TGME49_206330	PHD-finger domain-containing protein	NA	5.09348	0.646803	0.683072	0.946902	0.343689	NA	5.09348	0.589893	0.928253	0.635487	0.525111	NA	5.09348	0.115399	0.573291	0.201292	0.84047	0.957122	2.16419	2.46588	2.28293	2.36838	2.48492	2.76921	2.42659	1.97861	2.32199	2.42324	2.36812	2.33141	2.39239	2.22383	2.15243	2.47164	2.45914
TGME49_206340	hypothetical protein	NA	24.0209	-0.818623	0.357506	-2.28982	0.022032	0.172371	24.0209	-1.39665	0.374711	-3.72727	0.000193568	0.00362249	24.0209	-1.23009	0.312486	-3.93646	8.26941e-05	0.00129054	4.64337	4.84839	4.7933	4.1279	4.19078	4.43317	4.82422	5.37472	3.94025	4.06696	4.61886	4.71227	4.93177	4.54023	3.76333	3.94012	4.10778
TGME49_206350	ER-retrevial receptor Ter1p, putative	NA	10.6243	-0.693531	0.528236	-1.31292	0.18921	0.526524	10.6243	-0.284462	0.584835	-0.486398	0.626685	NA	10.6243	0.121619	0.418407	0.290672	0.771302	0.931841	3.99439	3.31723	3.15031	3.27024	3.15489	3.16725	3.27241	3.65299	3.59558	3.22187	3.09567	3.22116	3.45864	3.36872	3.28677	3.64566	3.31937
TGME49_206360	peptidyl-tRNA hydrolase domain-containing protein	NA	4.21858	0.0955725	0.808317	0.118236	0.90588	NA	4.21858	1.61259	1.21334	1.32905	0.183832	NA	4.21858	0.720933	0.681724	1.05751	0.290277	0.651998	2.34199	1.60396	2.19586	1.83177	2.47993	1.87259	1.78025	1.90991	2.30817	2.15438	2.15562	1.98461	2.08423	1.56831	2.05804	2.12857	2.34757
TGME49_206380	hypothetical protein	NA	10.3287	1.21384	0.52436	2.31489	0.0206187	0.167542	10.3287	0.040062	0.614159	0.0652306	0.94799	NA	10.3287	-0.0334565	0.394859	-0.0847302	0.932476	0.978479	3.0613	3.09422	3.03516	3.56488	3.65588	3.6468	3.26441	3.29772	3.24129	3.38747	3.18662	3.74589	3.33994	3.16967	3.40703	3.40355	3.44341
TGME49_206390	hypothetical protein	NA	3.84044	-0.499588	0.80184	-0.623052	0.53325	NA	3.84044	-0.683987	1.0403	-0.657491	0.510865	NA	3.84044	-0.389124	0.706853	-0.550502	0.581975	0.849439	2.20207	1.71946	2.18084	1.83877	2.04355	1.72519	1.6257	2.09025	1.55828	1.73942	1.74022	1.56482	1.92036	2.18037	1.57827	1.81958	1.87686
TGME49_206415	myosin K	NA	7.72533	-0.557045	0.615211	-0.905454	0.365225	NA	7.72533	0.321099	0.687767	0.466871	0.640592	NA	7.72533	-0.0881751	0.471071	-0.18718	0.851519	0.961603	3.22546	2.70611	3.00106	2.62383	2.82739	2.81965	2.91343	2.88682	3.16403	2.73709	3.2249	2.84245	2.90485	3.15938	2.84963	2.98061	2.92618
TGME49_206430	formin FRM1	FRM1	30.2894	0.326719	0.32346	1.01008	0.312459	0.656314	30.2894	0.594162	0.35803	1.65953	0.0970084	0.378175	30.2894	1.05265	0.239405	4.39696	1.09778e-05	0.000217263	4.6423	4.4856	4.65576	4.5314	4.86117	4.89852	4.97214	4.44356	5.15262	5.33802	4.89831	4.6193	4.64376	4.57606	5.3912	5.23802	5.47986
TGME49_206450	autophagy-related cysteine peptidase atg4, putative	NA	40.9018	0.188624	0.258041	0.730987	0.464787	0.765273	40.9018	0.0252856	0.323957	0.0780523	0.937786	0.982674	40.9018	0.246816	0.204932	1.20438	0.228442	0.584866	5.3741	5.21959	5.29359	5.63086	5.23311	5.41999	5.17354	5.14139	5.32771	5.24573	4.74767	5.50423	5.36109	5.30034	5.64517	5.48106	5.59908
TGME49_206460	hypothetical protein	NA	5.94501	0.0800872	0.772482	0.103675	0.917427	NA	5.94501	0.193631	0.84292	0.229715	0.818314	NA	5.94501	0.754485	0.569903	1.32388	0.185542	0.525791	2.16173	2.82994	2.14457	2.21813	2.40112	2.70033	2.43647	2.62774	2.34894	3.11223	2.11029	2.5876	2.62153	2.43871	2.87479	3.12753	2.79844
TGME49_206470	pyruvate dehydrogenase complex subunit PDH-E3II	PDHE3II	34.9236	0.402908	0.28242	1.42663	0.153688	0.484344	34.9236	-0.156826	0.357331	-0.438882	0.660747	0.898013	34.9236	0.134135	0.229784	0.583743	0.559394	0.842767	4.8342	5.1759	5.0213	5.21075	5.49885	5.15854	5.13496	4.71038	4.6567	4.96202	4.89437	5.20982	5.32994	5.02621	5.52955	5.31918	5.06213
TGME49_206480	hypothetical protein	NA	14.5083	-0.345756	0.43902	-0.787563	0.430952	0.739834	14.5083	0.235154	0.490296	0.479617	0.6315	NA	14.5083	-0.36164	0.36229	-0.998205	0.31818	0.678038	4.20926	3.59221	3.90751	3.9034	3.61474	3.65884	4.00405	3.70277	3.88803	4.14124	4.03582	3.8603	3.82164	3.88266	3.29342	3.74647	3.78488
TGME49_206490	ICE family protease (caspase) p20 domain-containing protein	NA	12.211	-0.198258	0.454345	-0.43636	0.662575	0.854124	12.211	0.17798	0.557894	0.319021	0.749711	NA	12.211	0.104878	0.371866	0.282032	0.777919	0.934793	3.75516	3.6668	3.64211	3.78568	3.43301	3.54663	3.58193	3.45028	3.74549	3.32652	3.72855	3.47296	3.62195	3.53095	3.73942	3.55942	3.54357
TGME49_206500	hypothetical protein	NA	3.45263	-0.872444	0.971963	-0.89761	0.369393	NA	3.45263	0.333522	1.12042	0.297677	0.76595	NA	3.45263	0.042971	0.698958	0.0614787	0.950978	0.985219	1.59658	2.0163	1.88273	1.46496	1.77017	1.693	1.74925	1.7107	1.86983	1.90777	1.55684	1.73959	1.5193	2.38051	1.8949	1.88427	1.99926
TGME49_206510	toxolysin TLN4	TLN4	39.9305	-0.364144	0.262612	-1.38662	0.165556	0.497754	39.9305	-0.634795	0.294535	-2.15524	0.0311428	0.188488	39.9305	-1.02889	0.235905	-4.36145	1.29202e-05	0.000250672	5.45156	5.3593	5.67184	5.53757	5.20928	4.94915	5.65127	5.5255	4.97425	5.39213	5.02966	5.55296	5.3241	5.52824	4.78838	4.67223	4.75333
TGME49_206540	hypothetical protein	NA	15.7271	-0.0436586	0.439683	-0.0992956	0.920904	0.972877	15.7271	0.0473498	0.491142	0.0964076	0.923197	0.978494	15.7271	-0.0143659	0.349829	-0.0410654	0.967244	0.989532	3.84915	4.1074	3.65078	3.96361	3.67021	3.99257	3.98995	3.97857	3.73933	3.83337	4.46385	4.1446	3.81589	4.01954	3.78254	4.24266	3.86465
TGME49_206550	hypothetical protein	NA	1.82164	4.12064	1.48506	2.77473	0.00552483	NA	1.82164	0.278767	1.7667	0.15779	0.874623	NA	1.82164	4.42399	1.41694	3.12222	0.00179494	NA	0.479289	0.393484	0.472647	0.87781	0.758239	1.23419	0.477479	0.740832	0.814266	0.50599	0.459188	0.469985	0.203926	0.375751	1.38977	1.09326	0.793618
TGME49_206580	formin FRM2	FRM2	5.11463	0.392503	0.717716	0.546878	0.584462	NA	5.11463	0.212902	0.877705	0.242567	0.808341	NA	5.11463	-0.0158069	0.574667	-0.0275063	0.978056	0.993473	2.01946	2.6374	2.14945	2.22684	2.58515	2.46613	2.42975	2.15939	2.22995	2.25799	2.59763	2.25587	2.39473	2.57455	2.2577	2.39799	2.52354
TGME49_206590	calcium-dependent protein kinase CDPK2A	CDPK2A	23.2737	0.338068	0.348281	0.970674	0.33171	0.675116	23.2737	0.139926	0.396524	0.352882	0.724177	0.907573	23.2737	-0.128318	0.280967	-0.456701	0.647886	0.876175	4.55936	4.36303	4.21858	4.85533	4.21473	4.69072	4.60214	4.44495	4.80099	4.38701	4.68576	4.45585	4.6177	4.55936	4.44175	4.58497	4.36165
TGME49_206600	sigma-70, region 3 protein	NA	4.54934	0.721128	0.768698	0.938116	0.348185	NA	4.54934	0.380049	0.981248	0.387312	0.698525	NA	4.54934	-0.122993	0.665215	-0.184892	0.853314	0.962024	1.68127	2.13112	2.37685	2.2025	2.23267	2.52764	2.13499	1.97431	1.62408	2.20448	2.55143	1.94364	2.12787	2.26899	2.00473	1.9981	2.19646
TGME49_206610	pyruvate dehydrogenase complex subunit PDH-E2	PDHE2	5.43391	0.31767	0.73394	0.432829	0.665139	NA	5.43391	0.35526	0.871347	0.407713	0.683484	NA	5.43391	1.13117	0.585351	1.93246	0.0533025	0.25702	2.45936	2.19609	2.30939	2.39609	2.69968	2.11868	2.324	2.35177	2.34512	2.27752	2.72433	1.91152	2.50049	2.03823	2.78365	2.49454	2.81693
TGME49_206630	hypothetical protein	NA	8.33409	-0.329093	0.577939	-0.569426	0.569067	NA	8.33409	0.212717	0.720023	0.295431	0.767664	NA	8.33409	1.20482	0.463721	2.59815	0.00937266	0.0710592	2.96403	3.27057	2.93792	3.36785	2.7701	2.63853	2.72293	3.07225	3.07108	2.69528	3.08661	2.93905	2.69056	2.59339	3.4703	3.34618	3.37476
TGME49_206640	hypothetical protein	NA	13.6144	1.13709	0.487854	2.33081	0.0197635	0.167309	13.6144	0.993176	0.618397	1.60605	0.108263	NA	13.6144	-0.2904	0.378512	-0.767216	0.442953	0.772685	3.38175	3.54982	3.25056	3.76834	3.94509	4.18622	3.56322	3.27643	3.59382	3.87734	4.16859	3.93267	3.6179	4.20851	3.38934	3.6622	4.03831
TGME49_206670	hypothetical protein	NA	22.7645	0.776087	0.363314	2.13613	0.0326686	0.222424	22.7645	0.199204	0.405974	0.490682	0.623651	0.880818	22.7645	0.78955	0.295854	2.66872	0.00761414	0.0592772	4.01284	4.53291	3.89922	4.72764	4.72192	4.5802	4.68237	4.2447	4.72769	4.40077	4.79427	4.19358	3.95558	4.36764	4.49437	4.77057	4.77087
TGME49_206680	hypothetical protein	NA	5.02804	-0.754697	0.683833	-1.10363	0.269754	NA	5.02804	-0.59355	0.777925	-0.762991	0.445469	NA	5.02804	-0.418508	0.670389	-0.624277	0.532446	0.829559	2.46293	2.55626	2.55565	1.96176	2.05907	2.58896	2.45667	2.37655	2.13997	2.17106	2.39482	2.08686	2.06639	2.03329	2.06221	1.73725	2.01629
TGME49_206690	glideosome-associated protein with multiple-membrane spans GAPM2B	GAPM2B	16.8639	-0.0703206	0.397769	-0.176787	0.859676	0.946646	16.8639	1.10843	0.554378	1.99941	0.0455637	0.244458	16.8639	-0.347639	0.321697	-1.08064	0.279857	0.64087	3.97878	4.23474	4.01538	4.01823	3.97254	4.16124	3.54863	3.83434	4.068	4.00383	4.55444	4.15278	4.33187	4.14505	4.19776	3.92239	3.86995
TGME49_206695	hypothetical protein	NA	3.1937	-0.482778	0.93667	-0.515419	0.60626	NA	3.1937	0.503862	1.08822	0.463017	0.643352	NA	3.1937	-0.209066	0.800627	-0.261128	0.793994	NA	1.73075	1.5293	1.7143	1.62669	1.4696	1.5221	1.24138	1.87522	1.82026	1.66221	1.68147	1.68483	1.52012	1.3654	1.84635	1.30823	1.22331
TGME49_206700	hypothetical protein	NA	3.43112	-0.0890491	0.869589	-0.102404	0.918436	NA	3.43112	1.13827	1.25063	0.910152	0.362742	NA	3.43112	0.406071	0.711005	0.571123	0.567917	0.84526	1.86382	1.65512	1.84671	1.76566	1.85976	1.65612	1.71184	1.48173	1.61721	1.87645	1.94526	1.7993	1.55943	1.72821	2.23352	1.65719	1.55289
TGME49_206710	hypothetical protein	NA	4.36556	0.419158	0.844031	0.496614	0.619461	NA	4.36556	1.52147	1.02953	1.47782	0.139455	NA	4.36556	-0.41665	0.644638	-0.646333	0.518064	0.818537	1.86248	2.14476	1.99687	1.74271	2.44972	2.08115	2.00916	1.99209	2.66914	2.52201	2.22614	2.13104	2.4538	2.09406	1.90865	1.91531	2.34189
TGME49_207020	hypothetical protein	NA	1.35719	-1.55988	1.6948	-0.920393	0.357368	NA	1.35719	-1.6818	1.60121	-1.05033	0.293565	NA	1.35719	0.775931	1.16375	0.666751	0.504931	NA	0.288525	0.783391	0.282911	0.306626	0.413531	0.266046	0.644106	0.540294	0.356179	0.468107	0.271552	0.300486	0.813909	0.201639	0.88516	0.580448	0.396746
TGME49_207040	hypothetical protein	NA	3.55369	-0.224944	0.862261	-0.260877	0.794187	NA	3.55369	1.04844	1.06827	0.981439	0.326376	NA	3.55369	-0.069713	0.738054	-0.0944551	0.924748	0.976545	1.90992	1.92367	1.7477	1.64962	2.01908	1.70221	1.75889	1.72106	2.32048	2.17149	1.5659	1.5469	1.78749	1.87572	1.90395	1.47634	1.77372
TGME49_207060	ribonucleoside-diphosphate reductase small subunit	NA	30.0611	0.169278	0.313051	0.540737	0.588689	0.825362	30.0611	-0.138235	0.3807	-0.363109	0.716524	0.906589	30.0611	-0.675704	0.271457	-2.48918	0.0128039	0.0907881	4.1166	5.00143	5.31242	5.12606	4.89316	5.04543	4.62759	5.07275	4.54436	4.93843	4.71979	5.27457	5.05933	5.00427	4.69533	4.66516	4.5683
TGME49_207065	hypothetical protein	NA	6.8531	-0.136596	0.678644	-0.201278	0.840481	NA	6.8531	-0.417603	0.680461	-0.613706	0.539409	NA	6.8531	-0.669515	0.576149	-1.16205	0.245215	0.604046	2.6326	2.35748	2.93944	2.70923	2.76446	2.29729	2.50091	3.32193	2.66807	2.66833	3.06906	2.42022	2.66698	2.95572	2.23262	2.48406	2.48688
TGME49_207070	glycosyl transferase, putative	NA	2.3383	-1.12488	1.12122	-1.00327	0.315731	NA	2.3383	-0.692146	1.17714	-0.587992	0.556538	NA	2.3383	-0.780057	0.996335	-0.782926	0.43367	NA	1.05541	1.74412	1.04499	0.902496	1.26955	1.01393	1.21997	1.33182	1.1675	1.24045	1.02403	1.55347	0.752384	1.03647	1.05468	0.854809	1.02444
TGME49_207080	histone lysine acetyltransferase MYST-B	MYSTB	6.06801	0.784702	0.675738	1.16125	0.245539	NA	6.06801	-0.778272	0.700789	-1.11057	0.266755	NA	6.06801	0.766164	0.568604	1.34745	0.177836	0.516124	2.7728	2.2681	2.10946	2.47895	2.85823	2.67273	2.97217	2.59479	2.41453	2.4316	2.69672	2.17007	2.27119	2.31652	2.62091	2.76829	2.33911
TGME49_207100	hypothetical protein	NA	5.2501	1.07807	0.851066	1.26672	0.205254	NA	5.2501	0.678513	0.960954	0.706082	0.480137	NA	5.2501	1.07018	0.602825	1.77528	0.0758521	0.321018	2.54533	1.66873	1.9876	1.89046	2.66707	2.45412	2.28677	2.14356	2.21724	2.41519	2.58651	2.0724	2.07471	2.56476	2.88973	2.79652	2.57392
TGME49_207120	Sad1/UNC family protein	NA	4.61755	-0.573704	0.941882	-0.609103	0.542456	NA	4.61755	0.856395	1.00208	0.854621	0.392761	NA	4.61755	0.61454	0.714291	0.86035	0.389596	0.735042	2.2672	1.50969	2.37065	2.04528	1.72195	2.05847	1.83199	2.29978	2.84997	2.10958	2.07643	1.51279	2.31552	2.17122	2.10359	2.25529	2.50905
TGME49_207130	SAG-related sequence SRS49A	SAG2Y	2.59237	0.106378	3.1468	0.033805	0.973033	NA	2.59237	1.25564	3.43266	0.365791	0.714521	NA	2.59237	3.16271	2.73033	1.15836	0.246717	NA	0.846237	0.737753	0.837805	0.873429	0.780669	0.81247	0.843938	0.916626	0.716831	0.689321	1.16313	1.04711	0.498486	1.14415	2.19586	2.33789	2.35072
TGME49_207140	SAG-related sequence SRS49B	SAG2X	4.57905	-0.855722	1.74018	-0.491742	0.622902	NA	4.57905	4.01348	1.58649	2.52978	0.0114133	NA	4.57905	3.61156	0.731713	4.93576	7.98399e-07	1.92453e-05	1.47764	1.32346	1.63452	1.51705	1.38396	1.42918	1.47432	1.58051	1.69619	2.1426	2.39778	1.46076	1.20003	1.81011	3.24539	2.72657	3.42706
TGME49_207150	SAG-related sequence SRS49C	SAG2D	3.04978	1.06817	1.77049	0.603319	0.546296	NA	3.04978	2.87529	1.66776	1.72404	0.0846998	NA	3.04978	5.28833	1.17477	4.5016	6.74438e-06	NA	1.02922	0.90857	1.01981	1.24678	0.956203	0.991576	1.02666	1.10806	1.4303	1.48974	1.00079	1.08296	0.643926	0.883808	2.59471	2.63263	2.45371
TGME49_207160	SAG-related sequence SRS49D	SAG2C	22.4831	0.106378	1.68967	0.0629578	0.9498	0.983472	22.4831	5.44594	1.49116	3.65216	0.000260048	0.00434889	22.4831	7.77551	0.888241	8.75383	2.06233e-18	1.58655e-16	2.33916	2.08693	2.31895	2.40527	2.18495	2.25895	2.33364	2.51385	3.89995	2.53162	3.99518	2.01729	1.75119	2.03655	5.94939	5.97353	6.00371
TGME49_207170	hypothetical protein	NA	15.1423	0.364488	0.442187	0.824285	0.409778	0.7284	15.1423	0.133543	0.51608	0.258764	0.795817	NA	15.1423	-0.283517	0.340577	-0.832461	0.405149	0.744435	3.47705	4.00075	3.63064	3.76989	4.02039	3.97451	3.89741	3.74883	3.87341	3.62483	4.189	4.27708	4.01785	4.12687	3.71123	4.22762	3.84993
TGME49_207180	indole-3-glycerol phosphate synthase domain-containing protein	NA	3.73722	0.631169	0.857809	0.735792	0.461858	NA	3.73722	1.82476	1.53116	1.19175	0.233357	NA	3.73722	0.496604	0.626765	0.792328	0.428169	0.761792	1.84728	1.77554	1.83144	1.89939	1.85825	2.16992	1.68868	1.62686	2.05003	1.68575	1.79981	1.99393	2.01601	1.94906	2.34213	2.35667	1.84323
TGME49_207200	hypothetical protein	NA	3.91741	1.17162	0.862663	1.35815	0.174418	NA	3.91741	1.20218	1.22628	0.98035	0.326913	NA	3.91741	0.0999341	0.721075	0.13859	0.889774	0.971995	1.82156	1.86752	1.65086	2.30495	2.18301	1.89797	1.49387	1.96002	2.37435	1.66033	1.77398	1.97445	1.56678	2.02704	1.61034	2.27143	1.73344
TGME49_207210	hypothetical protein	NA	26.2268	2.51666	1.46122	1.7223	0.0850153	0.370859	26.2268	5.70211	1.47678	3.86117	0.000112847	0.00224551	26.2268	5.1847	0.400292	12.9523	2.27973e-38	3.62404e-36	2.58476	2.31279	2.56276	2.65703	2.54799	2.76137	2.57875	2.77682	4.39467	3.54503	3.51159	2.99766	2.32169	2.59894	6.29917	6.13673	6.23206
TGME49_207230	hypothetical protein	NA	5.06803	0.400721	0.781035	0.513065	0.607906	NA	5.06803	2.79625	1.47445	1.89647	0.0578979	NA	5.06803	1.45746	0.569207	2.56051	0.0104519	0.0771153	1.99607	2.25978	2.26432	1.8826	2.25389	2.657	1.83333	2.1348	2.63681	2.4079	2.35028	2.15464	2.18171	2.10606	3.00491	2.72758	2.7802
TGME49_207240	hypothetical protein	NA	17.1427	-0.208394	0.40333	-0.516683	0.605378	0.832992	17.1427	0.212488	0.483011	0.439924	0.659992	0.898013	17.1427	-0.271434	0.306303	-0.886162	0.37553	0.722049	3.92147	4.20822	4.10152	3.95475	4.09995	3.85976	4.05941	3.85628	3.94916	4.2063	4.02928	4.25823	4.47877	4.23725	4.40027	3.97785	4.08028
TGME49_207370	hypothetical protein	NA	22.4914	0.557294	0.363291	1.53402	0.125026	0.44487	22.4914	-0.0357653	0.386162	-0.0926173	0.926208	0.978494	22.4914	0.787553	0.272153	2.89378	0.00380631	0.0338583	4.16004	4.21283	4.12381	4.72601	4.39067	4.37993	4.77644	4.24296	4.57701	4.43179	4.66327	4.32013	4.2284	4.2102	4.71941	4.88185	4.76956
TGME49_207390	coatomer protein complex, gamma sub-unit, putative	NA	5.54281	-0.0676567	0.715665	-0.0945369	0.924683	NA	5.54281	0.221825	0.895544	0.247698	0.804368	NA	5.54281	0.129337	0.581274	0.222506	0.82392	0.951077	2.73087	2.23137	2.47476	2.29171	2.64114	2.41016	2.49077	2.22857	2.63122	2.39651	2.17522	2.04466	2.52752	2.84267	2.10205	2.73224	2.7424
TGME49_207400	hypothetical protein	NA	3.19125	0.0837813	1.05811	0.0791804	0.936889	NA	3.19125	0.517007	1.09844	0.470675	0.637873	NA	3.19125	-0.0967772	0.691132	-0.140027	0.888639	NA	1.51737	1.49335	1.66071	1.55896	1.82128	1.30598	1.67146	1.62699	1.99359	1.53352	1.77295	1.67326	1.88552	1.99027	1.92643	1.62242	1.86138
TGME49_207420	hypothetical protein	NA	7.66727	-0.260692	0.6093	-0.427855	0.668757	NA	7.66727	0.0565886	0.734515	0.0770421	0.93859	NA	7.66727	0.485029	0.467212	1.03813	0.299208	0.659141	2.79534	2.69657	3.27591	2.74817	2.81761	2.91209	2.66707	3.01297	3.02576	2.72811	2.72323	2.95561	2.85991	2.87888	3.42563	2.77163	3.20911
TGME49_207430	ATP-dependent RNA helicase DDX1, putative	NA	8.25221	0.216359	0.586603	0.368833	0.712252	NA	8.25221	-0.311592	0.716967	-0.434597	0.663855	NA	8.25221	0.608113	0.44951	1.35283	0.176108	0.513832	2.85274	2.99473	2.94022	3.16501	3.13116	2.75609	2.95915	2.93824	2.40405	2.69772	3.26722	2.94093	2.97333	3.06832	3.52332	3.34731	3.11451
TGME49_207440	ribosomal protein RPS4	RPS4	108.414	0.214711	0.155506	1.38073	0.167363	0.498654	108.414	0.0262242	0.183139	0.143193	0.886138	0.966696	108.414	-0.442738	0.132974	-3.3295	0.000870021	0.0101358	6.70684	6.68936	6.81866	6.96886	6.90178	6.83898	6.86917	6.6639	6.82826	6.85603	6.70565	6.78538	6.85136	6.79753	6.6345	6.40577	6.39021
TGME49_207450	DNA segment, Chr 10, Wayne State University 52, expressed family protein	NA	5.76583	-0.163552	0.729933	-0.224064	0.822707	NA	5.76583	0.622858	0.837552	0.743666	0.457079	NA	5.76583	0.243654	0.514189	0.47386	0.6356	0.8697	2.68297	2.39729	2.28489	2.21583	2.28406	2.69482	2.55838	2.30774	2.60929	2.8772	2.37652	2.58355	2.69591	2.60541	2.72099	2.78437	2.73881
TGME49_207460	Rab5B protein	NA	9.00747	0.356133	0.530192	0.671706	0.501771	0.783411	9.00747	-0.246635	0.636029	-0.387773	0.698184	NA	9.00747	-0.248758	0.431224	-0.576865	0.564031	0.84473	2.94557	3.21571	3.13365	2.9061	3.56182	3.23535	3.04953	3.29912	3.07966	2.9256	3.17359	3.1813	3.20284	3.38722	3.18588	3.02793	3.1339
TGME49_207480	GCC2 and GCC3 domain-containing protein	NA	11.2432	0.545218	0.501571	1.08702	0.277027	0.617638	11.2432	0.520735	0.590798	0.88141	0.378096	NA	11.2432	0.981969	0.430216	2.2825	0.0224596	0.139221	3.31053	3.34295	3.28135	3.85957	3.26618	3.61062	3.39845	3.34087	3.39848	3.57112	3.97185	3.29789	2.81742	2.98089	3.49856	3.83165	3.34206
TGME49_207590	protein phosphatase 2C domain-containing protein	NA	4.79636	-1.09231	0.899878	-1.21384	0.224808	NA	4.79636	-0.411339	0.868588	-0.473572	0.635805	NA	4.79636	-1.12925	0.614646	-1.83724	0.0661741	0.295386	2.32623	1.83883	2.42795	1.9505	1.92059	1.98311	2.18821	2.3637	1.9173	2.24968	2.26352	2.38943	2.52515	2.89279	1.82177	2.38314	2.00828
TGME49_207600	tubulin/FtsZ family, GTPase domain-containing protein	NA	5.20954	0.146263	0.783195	0.186752	0.851855	NA	5.20954	0.286538	0.841167	0.340644	0.733372	NA	5.20954	-0.203506	0.593793	-0.342723	0.731807	0.912306	2.30331	2.1728	2.28341	2.50523	2.02821	2.34839	2.549	2.15617	2.72557	2.34215	2.36884	2.83852	2.48124	1.9005	2.52891	2.31517	2.25489
TGME49_207620	pyridine nucleotide-disulfide oxidoreductase domain-containing protein	NA	22.631	-0.823987	0.343415	-2.39939	0.0164224	0.146456	22.631	-0.17354	0.407618	-0.425742	0.670296	0.898013	22.631	-0.414946	0.295574	-1.40386	0.160359	0.483113	4.58927	5.07619	4.79106	4.48818	4.34306	4.14891	4.57817	4.41596	4.4084	4.29763	4.52044	4.56811	4.54324	4.36619	4.42043	4.38819	3.86203
TGME49_207630	peptidyl-tRNA hydrolase domain-containing protein	NA	4.05923	-0.199595	0.804538	-0.248087	0.804067	NA	4.05923	-0.336253	0.937344	-0.358729	0.719797	NA	4.05923	-0.186525	0.641485	-0.29077	0.771227	0.931841	2.06291	2.06176	2.04465	1.8125	2.16069	1.9909	2.19178	1.88964	2.11274	1.85527	1.87025	1.96912	1.96245	2.36907	1.70246	2.11237	2.20256
TGME49_207640	isoleucyl-tRNA synthetase family protein	NA	16.7436	0.0676429	0.390155	0.173375	0.862357	0.947047	16.7436	-0.256903	0.485966	-0.528644	0.597052	0.865836	16.7436	-0.558283	0.323478	-1.72588	0.0843699	0.344178	4.41638	3.95581	3.85709	4.08599	4.12684	4.15131	3.80206	4.20874	4.01558	3.8221	3.63057	4.26592	4.22544	4.32325	4.01619	3.99389	3.71115
TGME49_207665	kinesin motor domain-containing protein	NA	6.36358	0.73374	0.705394	1.04018	0.298254	NA	6.36358	0.246752	0.703295	0.350851	0.7257	NA	6.36358	0.0671028	0.571514	0.117412	0.906533	0.973683	2.33791	2.78069	2.02358	2.67621	2.82584	2.51051	2.59403	2.93988	3.23236	2.78359	2.75435	2.31006	2.68452	2.37184	2.40451	2.45612	2.65413
TGME49_207680	suppressor of kinetochore protein 1, putative	NA	16.3266	-0.785335	0.405518	-1.93662	0.0527916	0.292255	16.3266	-0.469873	0.465682	-1.009	0.312975	0.673295	16.3266	-0.30869	0.338631	-0.911581	0.361989	0.712698	4.08847	4.36262	4.41092	4.06322	3.82073	3.65807	4.07843	4.1847	3.70189	4.16641	3.60705	4.24941	3.87525	3.99168	3.799	3.89535	3.84406
TGME49_207690	programmed cell death 5 protein	PDCD5	6.8558	0.220195	0.647703	0.339963	0.733884	NA	6.8558	0.832539	0.887157	0.938434	0.348021	NA	6.8558	-0.410245	0.488468	-0.83986	0.400987	0.742818	2.30933	2.94593	2.68304	3.12836	2.53142	2.6143	2.44486	2.62843	2.88224	2.57509	2.74839	3.19826	3.13052	2.80437	2.91794	2.90115	2.67595
TGME49_207710	phosphatidylinositol synthase, putative	NA	6.7633	1.04125	0.750501	1.38741	0.165317	NA	6.7633	0.375733	0.77113	0.48725	0.626081	NA	6.7633	1.01898	0.523752	1.94553	0.0517112	0.251432	2.40838	2.28011	2.52033	2.98323	2.70074	2.4568	2.88828	2.42373	3.28474	2.36743	2.71087	2.44769	2.77079	2.52395	2.81048	3.15552	3.35502
TGME49_207720	hypothetical protein	NA	5.9585	0.682855	0.62951	1.08474	0.278036	NA	5.9585	-0.0291196	0.799059	-0.0364424	0.97093	NA	5.9585	0.304957	0.533708	0.571393	0.567733	0.84526	2.15651	2.74941	2.5422	2.76444	2.79322	2.79651	2.55855	2.46949	2.52644	2.45445	2.49751	2.28151	2.53356	2.52267	2.55797	2.65385	2.56452
TGME49_207750	hypothetical protein	NA	6.78898	1.86721	0.679979	2.74599	0.00603293	NA	6.78898	0.292948	0.698803	0.419214	0.67506	NA	6.78898	0.133094	0.543633	0.244824	0.806593	0.945052	2.38015	2.25398	2.49332	3.06844	3.10609	3.0519	2.75303	2.70666	2.96876	2.81743	2.89435	2.71221	2.34543	2.30869	2.34013	2.78541	2.42141
TGME49_207760	DnaJ C terminal region domain-containing protein	NA	17.7082	0.897046	0.389872	2.30087	0.0213988	0.170472	17.7082	0.445171	0.493118	0.902767	0.36665	0.700332	17.7082	0.721326	0.325355	2.21704	0.02662	0.157106	3.92158	3.87844	3.96207	4.52006	4.38928	4.43989	4.05982	3.74615	4.31727	3.79982	4.32562	4.0682	3.66203	3.74218	4.36583	4.3883	4.11066
TGME49_207770	PCI domain-containing protein	NA	15.1456	-0.309141	0.445574	-0.693805	0.487804	0.778032	15.1456	0.212119	0.499193	0.424924	0.670892	NA	15.1456	0.32529	0.335016	0.970971	0.331563	0.687976	4.05088	4.09106	3.34743	3.67559	3.71984	3.77126	4.04092	3.63523	3.87318	3.86156	4.2442	3.9983	3.8256	3.91455	4.25648	4.05833	4.04292
TGME49_207800	hypothetical protein	NA	3.93732	0.0219193	0.827815	0.0264785	0.978876	NA	3.93732	0.122689	1.10901	0.110629	0.91191	NA	3.93732	0.673091	0.66324	1.01485	0.310176	0.669746	1.85787	1.89995	2.11946	2.33806	1.7366	1.7945	1.85349	1.82329	1.96202	1.69341	1.80983	1.91819	2.17201	1.49376	2.35508	2.14529	2.01157
TGME49_207820	cell-cycle-associated protein kinase MAPK, putative	NA	27.3058	-0.11144	0.311651	-0.35758	0.720658	0.883245	27.3058	-0.678126	0.379992	-1.78458	0.0743294	0.323672	27.3058	-0.114659	0.264974	-0.432716	0.665221	0.886482	5.21184	4.75722	4.7057	5.12371	4.4918	4.8505	5.00754	4.62191	4.35265	4.52183	4.35717	4.92054	4.85758	4.56448	4.58586	4.73174	4.81228
TGME49_207830	MORN repeat-containing protein	NA	7.92575	-0.127385	0.577046	-0.220753	0.825285	NA	7.92575	0.337422	0.776081	0.434777	0.663725	NA	7.92575	0.464619	0.48497	0.958037	0.338044	0.691367	3.32958	2.62601	3.20938	2.49481	3.10286	3.29123	2.6925	2.90255	3.17586	2.74876	2.6307	2.91566	2.95115	2.7426	3.27625	3.05293	3.04118
TGME49_207840	ribosomal protein RPS17	RPS17	79.7618	0.081944	0.194488	0.421333	0.673512	0.858727	79.7618	-0.138807	0.226147	-0.613792	0.539353	0.836896	79.7618	-0.13785	0.166196	-0.829445	0.406853	0.745334	6.46254	6.10783	6.41291	6.43522	6.46125	6.23429	6.5353	6.13784	6.34204	6.07551	6.41748	6.19829	6.34632	6.3987	6.15983	6.39596	6.0609
TGME49_207875	GCC2 and GCC3 domain-containing protein	NA	2.05081	0.823724	1.13914	0.723107	0.469614	NA	2.05081	2.93137	1.70672	1.71755	0.0858786	NA	2.05081	1.48915	0.969176	1.53651	0.124413	NA	1.11517	0.823244	0.936962	0.978702	1.42078	0.907702	0.764492	0.830621	0.80004	1.34988	1.07919	0.857274	0.848463	0.798471	1.527	1.01113	1.03526
TGME49_207880	hypothetical protein	NA	18.8134	-0.475447	0.385505	-1.23331	0.217461	0.555993	18.8134	-1.13255	0.406935	-2.78313	0.00538377	0.0579677	18.8134	-0.401839	0.290572	-1.38293	0.166687	0.496544	4.18358	4.36618	4.21124	3.91848	4.14124	3.90518	4.62868	4.52842	3.98814	3.88509	3.86574	4.43269	4.53856	4.31163	4.16778	4.16539	4.17418
TGME49_207900	transcription initiation factor TFIIIB	TFIIIB	8.40466	0.158451	0.54877	0.288739	0.772781	NA	8.40466	-0.663402	0.612359	-1.08335	0.278651	NA	8.40466	0.347339	0.468452	0.741462	0.458413	0.782568	2.86645	3.34486	2.84172	3.06715	3.29559	2.97855	3.17909	3.33745	2.94245	3.12355	2.79269	2.61179	2.87003	3.07953	3.12172	3.02858	2.97186
TGME49_207910	manganese resistance 1 protein, putative	NA	8.58304	-0.43581	0.54171	-0.804508	0.421104	NA	8.58304	0.656779	0.716158	0.917088	0.359097	NA	8.58304	-0.0764573	0.467883	-0.163411	0.870195	0.967426	3.31046	3.1768	3.36853	3.20898	2.81467	3.19278	3.20818	2.52875	3.35521	3.08699	3.03378	3.34268	2.89182	2.80916	3.00458	2.99022	2.9955
TGME49_207920	hypothetical protein	NA	4.9974	0.915566	0.779284	1.17488	0.240043	NA	4.9974	-0.181417	0.847754	-0.213997	0.830549	NA	4.9974	0.704726	0.639523	1.10195	0.270481	0.634623	1.94149	2.31335	2.0745	2.43565	2.42338	2.39891	2.70684	1.89765	2.16519	2.10225	2.63691	1.92765	2.24702	2.05948	2.77514	2.25644	2.0407
TGME49_207930	phosphatidylethanolamine-binding protein	NA	7.45933	-0.58647	0.705513	-0.831267	0.405823	NA	7.45933	-0.445433	0.734892	-0.60612	0.544435	NA	7.45933	0.0127029	0.584938	0.0217166	0.982674	0.994968	3.2382	2.08843	3.11633	2.66499	2.30503	2.93793	3.31726	2.63915	2.37926	2.94404	3.14788	2.77178	2.59566	2.95845	2.85271	3.03226	2.40679
TGME49_207940	ribosomal protein S9, putative	NA	3.04655	-1.10523	0.881239	-1.25418	0.209778	NA	3.04655	1.34781	1.5736	0.856512	0.391715	NA	3.04655	0.324434	0.727528	0.44594	0.655641	NA	2.0222	1.9807	1.58866	1.48347	1.62864	1.546	1.43981	1.35866	1.63002	1.46835	1.40609	1.51308	1.60369	1.62733	1.65244	1.92945	1.45804
TGME49_207950	hypothetical protein	NA	5.6734	-0.0502364	0.692379	-0.0725561	0.942159	NA	5.6734	-0.190192	0.756307	-0.251475	0.801447	NA	5.6734	-0.031602	0.578573	-0.0546206	0.956441	0.98688	2.24193	2.77852	2.35885	2.15015	2.45189	2.74441	2.62219	2.56106	2.3881	2.4873	2.76936	2.31559	2.30264	2.63702	2.11173	2.53499	2.51964
TGME49_207960	hypothetical protein	NA	7.67412	0.311059	0.654278	0.475424	0.634485	NA	7.67412	0.403145	0.739003	0.545525	0.585393	NA	7.67412	0.169427	0.509197	0.332734	0.739335	0.916777	2.65179	3.00426	2.50008	3.08895	2.48351	2.99052	2.37606	3.24433	3.07629	2.63167	3.28172	2.75228	2.72505	3.19641	2.97581	3.01762	2.95617
TGME49_207980	PIG-P protein	NA	3.90182	0.360527	0.862301	0.418099	0.675875	NA	3.90182	-0.592221	0.91503	-0.647215	0.517493	NA	3.90182	-0.82175	0.769758	-1.06754	0.285727	0.647186	1.95259	2.06546	1.46804	2.15519	1.94343	1.74285	2.33359	1.76653	1.91678	2.04483	1.75798	1.87473	1.55361	2.2791	1.94252	1.3867	1.62573
TGME49_207990	ribosomal RNA large subunit methyltransferase J protein	NA	12.1946	-0.161999	0.487934	-0.33201	0.739882	0.890167	12.1946	-1.0424	0.556166	-1.87426	0.0608951	NA	12.1946	0.292225	0.441729	0.661548	0.508261	0.813482	3.78822	3.62761	3.67705	3.55639	3.66771	3.57926	3.70152	4.02281	3.55212	2.94481	3.44921	2.84126	3.20604	3.75131	2.89383	3.74813	3.5874
TGME49_208010	hypothetical protein	NA	7.12953	-0.432985	0.679044	-0.63764	0.523708	NA	7.12953	-0.73441	0.677423	-1.08412	0.27831	NA	7.12953	0.00442251	0.534321	0.00827687	0.993396	0.998129	2.71336	2.9527	2.68973	2.66204	2.64308	2.62055	3.61828	2.30772	2.47604	3.00276	2.86068	2.94979	2.63926	2.81046	3.129	2.5514	2.68096
TGME49_208020	AP2 domain transcription factor AP2Ib-1	AP2IB1	1.98169	2.9366	1.44111	2.03773	0.0415772	NA	1.98169	1.89757	1.60952	1.17897	0.238411	NA	1.98169	3.16401	1.26174	2.50764	0.0121539	NA	0.856262	0.579773	0.666272	0.887066	1.21637	1.13208	0.853674	0.734727	1.10792	0.945927	1.28801	0.50737	0.48649	0.712407	1.00352	1.153	1.14941
TGME49_208030	microneme protein MIC4	MIC4	147.031	-0.929784	0.158659	-5.86028	4.62082e-09	4.16352e-07	147.031	-1.18523	0.172027	-6.8898	5.58715e-12	4.87944e-10	147.031	-1.99329	0.146604	-13.5964	4.20482e-42	7.40048e-40	7.42962	7.64897	7.31092	6.92949	6.44301	6.90467	7.75466	7.49629	6.66964	6.82578	6.62839	7.73718	7.58335	7.78003	6.0335	6.10416	6.26546
TGME49_208040	aldo-keto reductase	NA	5.82149	-0.025938	0.754125	-0.0343949	0.972562	NA	5.82149	-0.0219701	0.811787	-0.0270638	0.978409	NA	5.82149	0.223978	0.561709	0.398743	0.690083	0.898712	2.28416	2.47708	2.52551	2.1946	2.59124	2.45993	2.77297	2.28711	2.59542	2.3548	2.70416	2.57026	2.43052	2.81683	2.03518	3.11057	2.78192
TGME49_208050	ABC transporter, putative	NA	7.13412	0.33488	0.625687	0.53522	0.592498	NA	7.13412	0.455295	0.75695	0.601486	0.547516	NA	7.13412	0.810094	0.559972	1.44667	0.14799	0.466002	2.69063	2.6929	2.89217	3.31513	2.51496	2.81487	2.68418	2.76074	3.13519	2.56032	3.03454	2.46591	2.70784	2.02044	2.66738	2.75711	2.995
TGME49_208070	inositol polyphosphate kinase	NA	11.3479	-0.817412	0.584709	-1.39798	0.162119	0.495282	11.3479	0.526703	0.65426	0.805035	0.420799	NA	11.3479	0.669691	0.455891	1.46897	0.141841	0.455963	3.59173	3.70225	3.19236	3.08365	3.27581	3.11255	3.21232	3.47209	3.52039	3.4779	3.78768	3.19941	3.21711	3.62086	4.16329	3.94013	2.81811
TGME49_208090	5-formyltetrahydrofolate cyclo-ligase	NA	1.71661	-1.40766	1.36383	-1.03214	0.302008	NA	1.71661	0.691126	1.70467	0.405431	0.685161	NA	1.71661	0.478895	0.932974	0.513299	0.607742	NA	0.782472	0.945574	0.940427	0.811769	0.548612	0.746614	0.780014	0.658224	0.786864	0.753567	0.755349	0.936841	0.627712	0.913719	0.659858	1.08061	1.07829
TGME49_208200	PHD-finger domain-containing protein	NA	6.14449	2.24918	0.82859	2.71446	0.00663829	NA	6.14449	0.267398	0.758059	0.352741	0.724283	NA	6.14449	-0.205674	0.553106	-0.371854	0.710002	0.903566	1.99377	2.28765	2.13213	2.98907	2.8761	2.5849	2.55345	2.61747	2.33886	2.68099	3.09171	2.4357	2.52973	2.75676	2.46335	2.33684	2.62245
TGME49_208300	hypothetical protein	NA	9.68533	-0.737085	0.583459	-1.2633	0.20648	0.543032	9.68533	-0.512558	0.551733	-0.928996	0.352891	NA	9.68533	0.346007	0.417184	0.829386	0.406886	0.745334	3.10749	3.38789	3.18296	2.96052	2.8062	3.10024	3.48121	3.58078	3.59105	3.10238	3.12685	3.22044	3.26817	3.04657	3.58288	3.30283	3.26722
TGME49_208310	hypothetical protein	NA	4.94395	1.49351	0.830743	1.7978	0.0722089	NA	4.94395	0.272798	0.843353	0.323468	0.746341	NA	4.94395	0.074501	0.620297	0.120105	0.9044	0.97344	2.08841	1.99295	1.92219	2.6824	2.20268	2.39521	2.4787	2.07348	2.34921	2.27995	2.63305	2.19217	2.42859	1.94727	2.08524	1.9774	2.58249
TGME49_208320	polynucleotide kinase 3 phosphatase	NA	5.16097	-0.0541677	0.699666	-0.0774193	0.93829	NA	5.16097	1.14282	1.02899	1.11062	0.266731	NA	5.16097	0.723294	0.623269	1.16048	0.245851	0.604871	2.53001	2.61431	2.11855	2.47864	2.74055	1.92384	2.13156	2.12583	2.63187	2.1398	2.461	1.96518	2.00304	2.38572	2.12756	2.45103	2.61865
TGME49_208340	hypothetical protein	NA	16.4014	0.577361	0.410958	1.40492	0.160047	0.492581	16.4014	0.603453	0.535088	1.12776	0.25942	0.616956	16.4014	0.293994	0.321184	0.915342	0.360012	0.710478	3.71963	4.17853	3.50666	4.36132	4.31369	3.82404	3.7949	3.70139	4.05319	4.02926	3.99465	4.10685	4.0548	4.0043	4.22305	4.0642	4.42104
TGME49_208350	hypothetical protein	NA	5.80461	-0.908814	0.761512	-1.19343	0.2327	NA	5.80461	0.101522	0.797892	0.127238	0.898752	NA	5.80461	-0.225805	0.624748	-0.361433	0.717775	0.908371	2.95233	2.70354	2.07977	2.15172	2.5569	2.16969	2.84434	2.24296	2.79141	2.48912	2.66937	2.73255	2.13907	2.47525	2.67711	2.46052	1.89263
TGME49_208360	hypothetical protein	NA	2.4723	-0.389406	1.04724	-0.371839	0.710012	NA	2.4723	0.276724	1.18938	0.232662	0.816024	NA	2.4723	0.873166	0.935997	0.932873	0.350885	NA	1.13441	1.61694	1.12363	1.50569	1.05165	1.09147	1.29736	1.22648	1.2388	1.41681	1.41145	0.761813	1.30015	0.971578	1.37888	1.1785	1.19702
TGME49_208370	myosin heavy chain, putative	NA	40.1206	0.378488	0.277156	1.36561	0.17206	0.503464	40.1206	0.105275	0.306168	0.343847	0.730962	0.908958	40.1206	0.26861	0.209821	1.28019	0.20048	0.552561	5.25414	5.1083	4.65812	5.55268	5.06942	5.25651	5.35203	5.244	5.33992	5.38736	5.42411	5.28168	5.20262	5.50557	5.54897	5.40808	5.59149
TGME49_208390	hypothetical protein	NA	3.59775	-0.421915	0.983094	-0.42917	0.667799	NA	3.59775	1.60897	1.20986	1.32988	0.183558	NA	3.59775	0.678565	0.677222	1.00198	0.316352	0.676642	2.06387	1.58997	1.61046	1.66788	1.79568	1.57056	1.62023	1.73991	1.99303	1.83611	2.352	1.76247	1.96671	1.55265	2.01995	2.07976	2.02213
TGME49_208400	hypothetical protein	NA	18.2185	0.454299	0.391433	1.1606	0.245803	0.592693	18.2185	0.45846	0.442679	1.03565	0.300366	0.666873	18.2185	-0.323709	0.3116	-1.03886	0.298871	0.659141	4.02983	4.05723	3.84215	4.14928	4.07482	4.46711	4.09154	4.18801	4.44487	4.45588	4.354	4.25307	4.38179	4.01691	4.11285	3.83423	4.13458
TGME49_208410	hypothetical protein	NA	4.72692	1.25023	0.771693	1.62012	0.105207	NA	4.72692	-0.445135	0.933788	-0.476698	0.633577	NA	4.72692	0.532577	0.608791	0.87481	0.381678	0.728187	1.72827	2.17024	2.16473	2.38612	2.37857	2.56732	2.31098	2.02291	1.90886	2.05984	2.12661	2.15454	1.93413	2.30652	2.73361	2.03587	2.23153
TGME49_208420	Sodium:neurotransmitter symporter family protein	NA	18.5249	-0.0884866	0.38006	-0.232823	0.815899	0.927004	18.5249	0.0261217	0.459174	0.0568885	0.954634	0.989486	18.5249	0.499194	0.295322	1.69034	0.0909629	0.359688	3.96795	4.40262	4.14545	4.16247	4.24227	4.03837	4.03303	4.20227	4.0774	3.9725	4.31141	4.03311	4.16828	4.19652	4.60003	4.47868	4.33566
TGME49_208430	serine proteinase inhibitor PI-2, putative	NA	3.54561	-0.119861	0.936398	-0.128003	0.898147	NA	3.54561	-1.57091	0.872546	-1.80038	0.0718009	NA	3.54561	-0.27234	0.713828	-0.38152	0.702817	0.903221	1.53021	1.50352	1.96067	1.73978	1.57554	1.63036	2.22678	1.99006	1.70809	1.42453	1.78862	1.68543	1.73227	1.81306	1.48847	1.73639	1.71348
TGME49_208440	hypothetical protein	NA	15.7355	0.983772	0.430697	2.28414	0.0223633	0.173915	15.7355	0.736721	0.540435	1.3632	0.17282	0.512881	15.7355	0.165361	0.341687	0.483956	0.628417	0.868191	3.92399	3.2237	3.88911	4.19053	4.28314	4.16865	3.83748	3.53663	4.06557	4.11381	4.02489	4.11138	3.81426	3.83406	3.78053	4.33282	3.89716
TGME49_208450	protease inhibitor PI2	PI2	44.5328	-0.843797	0.248112	-3.40087	0.000671715	0.0146266	44.5328	-0.661521	0.294942	-2.24289	0.0249042	0.166593	44.5328	-1.62452	0.218458	-7.4363	1.03547e-13	5.66976e-12	5.88101	5.81338	5.73229	5.1219	5.3819	5.06571	5.6288	5.37463	5.08595	5.23545	4.75942	6.03654	5.95875	5.8801	4.97611	4.79106	4.59256
TGME49_208490	hypothetical protein	NA	8.00601	0.43253	0.592864	0.72956	0.465659	NA	8.00601	0.436396	0.669366	0.651955	0.514431	NA	8.00601	-0.0570998	0.499919	-0.114218	0.909065	0.974651	2.82203	2.96886	2.79762	3.02269	3.25807	2.83484	3.03642	2.90455	3.45746	2.67179	3.4015	2.72193	2.95241	2.90121	2.60325	3.0545	2.82543
TGME49_208500	protein phosphatase 2C domain-containing protein	NA	14.7729	0.351693	0.430489	0.816962	0.41395	0.730551	14.7729	0.316691	0.526747	0.601221	0.547693	NA	14.7729	0.490322	0.37121	1.32087	0.186543	0.52726	3.71423	3.82458	3.91355	3.90982	3.87828	4.23305	3.52815	4.01673	4.32508	3.59659	3.77179	3.36841	3.51742	3.93326	3.98423	3.95878	3.78956
TGME49_208510	hypothetical protein	NA	5.9694	-0.333026	0.719614	-0.462784	0.643519	NA	5.9694	-0.366938	0.743795	-0.493332	0.621778	NA	5.9694	-0.520241	0.612959	-0.848737	0.396028	0.737531	2.77707	2.65068	2.26013	2.02652	2.58782	2.67713	2.77008	2.74507	2.81918	2.80375	2.22236	2.81749	2.32841	2.50453	1.90604	2.32386	2.66914
TGME49_208530	nicotinate phosphoribosyltransferase	NA	18.9035	-0.116457	0.381349	-0.305382	0.760075	0.899084	18.9035	-0.202251	0.421228	-0.480146	0.631123	0.885827	18.9035	0.165313	0.311504	0.530692	0.595632	0.854273	4.31874	4.02747	4.39693	3.83674	4.1999	4.38801	4.36804	4.38202	4.28643	4.24878	4.26338	4.07525	3.97119	4.31761	4.04002	4.45719	4.12085
TGME49_208540	DEAD/DEAH box helicase domain-containing protein	NA	4.08798	-2.62603	1.18099	-2.22359	0.0261762	NA	4.08798	1.6605	1.21162	1.37048	0.170537	NA	4.08798	0.23469	0.626412	0.374658	0.707915	0.903221	1.94247	2.27568	2.32227	1.99662	1.53136	1.57692	1.93797	1.73199	2.39113	2.39334	1.74621	1.98839	2.08686	2.30609	2.25281	2.13131	2.28586
TGME49_208550	hypothetical protein	NA	14.6375	-0.566283	0.433759	-1.30552	0.191715	0.527861	14.6375	-0.871662	0.48318	-1.80401	0.0712299	NA	14.6375	-1.15624	0.391779	-2.95125	0.00316493	0.0290443	4.13293	4.09074	3.96306	3.61482	3.79783	3.78989	4.24511	3.99284	3.44214	3.98275	3.42128	3.55218	4.1129	4.30313	3.34852	3.25292	3.44707
TGME49_208560	carrier superfamily protein	NA	16.0636	1.19053	0.467858	2.54464	0.0109391	0.107458	16.0636	1.95405	0.668824	2.92163	0.00348207	0.0403937	16.0636	1.56192	0.33148	4.71195	2.45361e-06	5.54652e-05	3.56549	3.27783	3.53447	4.17002	4.01676	3.9053	3.25345	3.50777	4.24357	3.90068	4.49216	3.72644	3.50614	3.41742	4.55658	4.67864	4.49176
TGME49_208570	ubiquitin conjugating enzyme E2, putative	NA	23.0794	0.626882	0.346268	1.8104	0.0702341	0.337904	23.0794	0.300522	0.449083	0.669191	0.503374	0.81412	23.0794	0.797234	0.268153	2.97306	0.00294849	0.0276239	4.10224	4.43229	4.33476	4.50244	4.73207	4.80509	4.48141	3.85385	4.4898	4.4428	4.06679	4.41892	4.41371	4.41416	4.81647	4.9135	5.15551
TGME49_208580	DNA ligase 1, putative	NA	12.0894	0.0194929	0.472016	0.0412972	0.967059	0.986638	12.0894	-0.235494	0.579819	-0.406152	0.684631	NA	12.0894	0.118935	0.393995	0.301868	0.762753	0.927881	3.56925	3.2684	3.98438	3.92802	3.16622	3.74675	3.72549	3.29833	3.33614	3.36655	3.5566	3.54823	3.44562	3.6734	3.43947	3.59017	3.78612
TGME49_208590	vacuolar ATP synthase subunit 54kD, putative	NA	11.261	-0.00224188	0.486098	-0.00461198	0.99632	0.998366	11.261	0.186868	0.601738	0.310548	0.756144	NA	11.261	-0.478346	0.417453	-1.14587	0.25185	0.613406	3.83786	3.36248	3.39859	3.43143	3.28735	3.83322	3.42067	3.36655	3.08341	3.80894	3.42582	3.71668	3.52098	3.47065	3.04198	3.45167	3.35935
TGME49_208710	DNA/RNA non-specific endonuclease	NA	5.22136	1.23916	0.690769	1.79389	0.0728311	NA	5.22136	0.0763706	0.942865	0.0809984	0.935443	NA	5.22136	0.931946	0.587359	1.58667	0.112587	0.403512	2.13523	2.25176	2.25553	2.34076	2.82361	2.83985	2.13032	2.29278	2.38875	1.93525	2.21615	1.86349	2.06168	2.38509	2.41941	2.52392	2.56141
TGME49_208718	protein tyrosine phosphatase type IVA A, putative	NA	9.61282	0.844835	0.598743	1.41101	0.15824	0.488173	9.61282	-1.12224	0.566631	-1.98054	0.0476428	NA	9.61282	-0.242902	0.4627	-0.524966	0.599607	0.855418	3.06077	2.91698	2.68134	3.26051	3.29295	3.1504	3.524	3.8346	3.33987	2.61006	3.35449	3.59463	3.00174	2.93099	3.12033	2.96464	3.13712
TGME49_208722	hypothetical protein	NA	2.92375	-0.165981	1.05723	-0.156996	0.875248	NA	2.92375	-0.232922	1.10264	-0.211239	0.8327	NA	2.92375	0.35204	0.780262	0.451181	0.651859	NA	1.53078	1.35829	1.51679	1.5767	1.56033	1.16038	1.81555	1.28046	1.44984	1.61819	1.4888	1.45052	1.34544	1.76954	1.79774	1.86446	1.19038
TGME49_208730	microneme protein, putative	NA	90.992	1.34794	1.00417	1.34234	0.179487	0.512928	90.992	3.34616	0.420881	7.95036	1.85976e-15	3.24838e-13	90.992	5.4723	0.251776	21.7348	9.62266e-105	1.18551e-101	3.48143	3.23016	3.66439	3.90347	3.26609	3.75647	4.35149	4.19619	6.78876	6.35092	6.57559	3.9528	3.5852	3.76335	8.08644	7.80019	7.77811
TGME49_208740	microneme protein, putative	NA	120.633	0.154811	0.28722	0.538999	0.589887	0.825362	120.633	2.36017	0.265782	8.88011	6.67958e-19	2.10006e-16	120.633	3.65518	0.168353	21.7115	1.59789e-104	1.57488e-101	4.69791	5.3059	5.18218	5.01259	5.27485	5.29353	5.62933	5.42602	7.35479	7.15756	7.47876	5.06154	5.39851	5.09832	8.27876	7.98921	8.09411
TGME49_208750	RWD domain-containing protein	NA	8.34089	-0.211346	0.569032	-0.371413	0.71033	NA	8.34089	-0.336587	0.709242	-0.474573	0.635092	NA	8.34089	-0.135596	0.472405	-0.287033	0.774087	0.933146	3.28567	3.01005	3.16207	2.55129	3.22469	3.25414	3.27745	2.65996	3.01856	2.6316	2.90606	2.95512	3.08882	3.38467	3.37486	2.76044	3.02804
TGME49_208780	ubiquitin-conjugating enzyme subfamily protein	NA	9.14798	-0.0902064	0.525045	-0.171807	0.863589	0.947047	9.14798	-0.130723	0.562471	-0.232409	0.816221	NA	9.14798	-0.129874	0.457147	-0.284097	0.776336	0.933801	3.15893	3.14354	3.32138	3.14305	3.35944	2.94913	3.51576	3.17055	3.39045	3.35068	3.26135	3.12517	2.99764	2.84668	2.96532	2.89087	2.97402
TGME49_208790	MC family transporter, putative	NA	13.1057	0.306024	0.461959	0.662447	0.507685	0.785799	13.1057	0.0268369	0.5285	0.0507794	0.959501	NA	13.1057	-0.0541346	0.361301	-0.149832	0.880897	0.970069	3.80116	3.46784	3.42739	3.74666	3.81184	3.59218	3.44924	3.93566	3.45909	3.68389	3.97344	3.68826	3.7744	3.77908	3.77882	3.49722	3.83696
TGME49_208800	mediator complex subunit MED18	MED18	9.8105	0.137169	0.543621	0.252325	0.80079	0.923849	9.8105	0.292222	0.645073	0.453007	0.650544	NA	9.8105	0.357432	0.420193	0.850638	0.39497	0.737414	3.50934	2.97862	3.1018	3.10548	3.42346	3.21365	3.01237	3.3763	3.39285	3.35548	3.14745	3.18343	3.50402	3.06494	3.106	3.73203	3.53221
TGME49_208820	1-deoxy-D-xylulose-5-phosphate synthase	NA	8.64525	0.194717	0.549002	0.354675	0.722833	NA	8.64525	0.738484	0.673489	1.09651	0.272858	NA	8.64525	-0.745872	0.498196	-1.49715	0.134355	0.442027	2.99668	3.23306	2.97034	2.96653	3.2363	3.2662	2.98946	2.97239	3.34519	2.87478	3.73268	3.18748	2.99439	3.02478	2.65798	2.6128	2.8724
TGME49_208830	hypothetical protein	NA	56.6556	-1.02725	0.219173	-4.68693	2.77334e-06	0.000157538	56.6556	-0.752158	0.249544	-3.01413	0.00257717	0.0319001	56.6556	-1.29627	0.202929	-6.38781	1.6828e-10	6.68776e-09	6.17728	6.38345	6.35227	5.46125	5.58103	5.58983	6.12219	6.02712	5.30412	5.79079	5.42633	6.00313	6.02073	5.88416	5.135	4.83943	5.12194
TGME49_208842	DEAD/DEAH box helicase domain-containing protein	NA	29.1224	0.46777	0.291559	1.60438	0.108631	0.417546	29.1224	0.149457	0.349151	0.428058	0.668609	0.898013	29.1224	-0.0190366	0.243977	-0.0780262	0.937807	0.980797	4.83902	4.69722	4.74895	5.0289	5.05192	5.11011	4.82753	4.81621	4.93072	4.81248	5.0458	4.78339	4.69503	4.81637	4.81572	4.63342	4.78615
TGME49_208910	hypothetical protein	NA	7.61117	0.330288	0.608159	0.543096	0.587064	NA	7.61117	1.08066	0.817168	1.32245	0.186018	NA	7.61117	0.10659	0.499743	0.213289	0.831102	0.952851	2.78729	2.77727	2.98332	3.40207	2.60755	2.90461	2.78069	2.56271	2.79943	3.23108	3.12071	2.82766	3.12731	2.62893	2.66454	2.83517	3.2461
TGME49_208970	RNA recognition motif-containing protein	NA	11.1395	0.635583	0.513308	1.23821	0.215638	0.554339	11.1395	-0.143457	0.606902	-0.236375	0.813141	NA	11.1395	0.177839	0.41921	0.424225	0.671401	0.889239	3.41859	3.48085	2.9748	3.52037	3.27757	4.00279	3.41026	3.47557	3.07398	3.62723	3.32832	3.78365	3.45992	2.99278	3.44901	3.542	3.67214
TGME49_208980	hypothetical protein	NA	1.93849	1.38605	1.21419	1.14155	0.253642	NA	1.93849	-0.870171	1.32364	-0.657407	0.510919	NA	1.93849	-0.0205152	0.928421	-0.0220969	0.982371	NA	0.907868	0.93003	0.721421	1.11371	1.1268	1.02891	1.22711	0.790178	0.903199	0.991105	0.7067	1.04824	1.11337	0.764291	1.04836	1.08777	0.786409
TGME49_208990	hypothetical protein	NA	3.47205	-0.169373	0.938328	-0.180506	0.856756	NA	3.47205	0.0348734	0.968397	0.0360115	0.971273	NA	3.47205	0.166571	0.835997	0.199248	0.842069	0.957144	1.47585	1.91997	1.62262	1.6862	1.66145	1.57862	1.47236	2.09615	2.14459	1.7133	1.73817	1.3189	1.08317	1.96538	1.43873	1.69125	1.4834
TGME49_209000	HECT-domain (ubiquitin-transferase) domain-containing protein	NA	10.7674	0.123915	0.550304	0.225176	0.821843	0.928463	10.7674	0.749461	0.658322	1.13844	0.254936	NA	10.7674	-0.0888135	0.393181	-0.225884	0.821291	0.950882	3.31086	3.20364	3.18161	3.30224	3.18369	3.37518	3.30289	3.07524	3.51312	3.30649	3.71301	3.97509	3.55707	3.39367	3.31271	3.93886	3.47192
TGME49_209010	elongation factor TS protein	NA	4.26677	0.464389	0.762204	0.609272	0.542344	NA	4.26677	0.374367	0.986504	0.379488	0.704325	NA	4.26677	0.007089	0.706141	0.0100391	0.99199	0.997659	2.06014	1.95137	2.17545	2.39538	2.26677	1.98763	2.05511	1.88547	2.37389	1.95198	1.86595	1.44807	2.06833	2.10762	2.03877	1.6088	2.05827
TGME49_209020	hypothetical protein	NA	2.56529	0.591759	0.90426	0.654412	0.512846	NA	2.56529	0.390195	1.31567	0.296575	0.766791	NA	2.56529	0.11919	0.911105	0.130819	0.895918	NA	1.1713	1.54322	1.32424	1.2071	1.63028	1.69766	1.1683	1.26514	1.50215	0.973418	1.29796	1.05518	1.18749	1.14246	1.16143	1.32376	1.01263
TGME49_209030	actin ACT1	ACT1	382.249	-0.393626	0.0994065	-3.95976	7.50253e-05	0.00254599	382.249	-0.443397	0.112323	-3.9475	7.89714e-05	0.00165524	382.249	-0.554963	0.0883988	-6.27794	3.43082e-10	1.31063e-08	8.82376	8.69644	8.78493	8.61949	8.38642	8.35562	8.8455	8.72529	8.29334	8.55745	8.44458	8.66625	8.64164	8.81752	8.3123	8.24957	8.22135
TGME49_209050	Tyrosine kinase-like (TKL) protein	NA	7.95185	-0.451851	0.579526	-0.779691	0.435573	NA	7.95185	-0.418612	0.640099	-0.653981	0.513124	NA	7.95185	0.00630331	0.511677	0.0123189	0.990171	0.996758	3.02519	3.4111	2.7778	2.75519	2.91669	3.01579	3.11932	3.1506	2.88894	2.808	3.22297	3.01853	2.65674	2.64108	2.58497	3.15416	2.55066
TGME49_209060	thrombospondin type 1 domain-containing protein	NA	8.28559	1.75056	0.649235	2.69635	0.00701044	NA	8.28559	1.57913	0.867257	1.82083	0.0686328	NA	8.28559	1.1448	0.519721	2.20272	0.0276145	0.16162	3.03922	2.41744	2.40564	2.89763	3.79953	3.20781	2.41973	2.89856	3.11081	3.14459	3.39904	2.56879	2.91204	2.25615	3.33478	3.05092	3.22715
TGME49_209070	hypothetical protein	NA	11.7673	0.688776	0.524524	1.31315	0.189134	0.526524	11.7673	0.971492	0.646052	1.50373	0.13265	NA	11.7673	0.165636	0.394574	0.419784	0.674643	0.890525	3.05465	3.46099	3.24502	3.13958	4.06531	3.34822	3.04766	3.53087	3.71864	3.46788	3.96328	3.667	3.69611	3.50301	3.49076	3.87653	3.77721
TGME49_209080	transport protein particle (trapp) component, bet3 protein	NA	8.47556	7.40577e-06	0.567958	1.30393e-05	0.99999	NA	8.47556	0.717163	0.699616	1.02508	0.305325	NA	8.47556	0.502727	0.457896	1.09791	0.272245	0.634623	3.19765	2.93807	2.96468	3.48664	2.79596	2.78061	2.87116	2.96594	3.1591	3.13247	3.37169	3.01954	2.9166	2.70753	3.19767	3.03758	3.22589
TGME49_209090	proteasome maturation factor ump1 protein	NA	5.14784	0.20987	0.78669	0.266776	0.789642	NA	5.14784	0.0915393	0.925337	0.0989254	0.921198	NA	5.14784	0.239289	0.633429	0.377768	0.705603	0.903221	1.95429	2.22551	2.47872	2.81394	2.09843	1.89162	2.24055	2.26082	2.27283	2.11287	2.43306	2.12144	1.91534	2.7469	2.64241	2.08841	2.41639
TGME49_209095	hypothetical protein	NA	5.39016	-0.471725	0.666655	-0.7076	0.479194	NA	5.39016	-0.0112274	0.833651	-0.0134678	0.989255	NA	5.39016	-0.135194	0.602595	-0.224353	0.822482	0.950882	2.18583	2.80706	2.77166	2.24596	2.29147	2.69493	2.56978	2.1797	2.14452	2.59328	2.38931	2.49436	2.21057	2.2423	2.2737	2.41373	2.11592
TGME49_209100	PUB domain-containing protein	NA	9.15241	0.934539	0.562152	1.66243	0.0964263	0.394307	9.15241	-0.0922128	0.706955	-0.130436	0.896221	NA	9.15241	0.716294	0.446506	1.60422	0.108665	0.394697	3.25257	2.63349	3.02123	3.24698	3.12219	3.74205	3.04061	3.0301	2.76164	3.34631	2.62487	3.17472	2.87766	3.1361	3.36897	3.50417	3.51233
TGME49_209108	hypothetical protein	NA	4.16043	-1.00864	0.858674	-1.17465	0.240135	NA	4.16043	1.41685	1.19497	1.18567	0.235751	NA	4.16043	-0.6035	0.668513	-0.90275	0.366658	0.715885	2.32233	1.95266	2.17586	2.12157	1.7927	1.70541	1.59426	2.06029	2.20371	2.37574	1.71927	2.34958	1.96053	2.20021	2.13925	1.93005	1.72041
TGME49_209112	hypothetical protein	NA	16.5509	-1.11707	0.411179	-2.71676	0.00659236	0.0771888	16.5509	-2.32086	0.445032	-5.21504	1.83782e-07	8.02517e-06	16.5509	-0.927378	0.406021	-2.28406	0.0223677	0.138826	4.7188	4.09721	4.28249	3.5164	3.52826	3.99277	4.86957	4.69173	3.5649	3.15061	3.51197	3.77314	3.52991	3.7769	3.27589	3.11711	3.24663
TGME49_209120	hypothetical protein	NA	5.139	0.670447	0.855343	0.783834	0.433138	NA	5.139	1.36424	1.10384	1.2359	0.216496	NA	5.139	0.146208	0.670126	0.21818	0.827289	0.951645	2.42261	1.8065	2.27251	2.0571	2.57378	2.45375	2.2869	1.96614	3.03129	2.33289	1.95644	2.53547	2.83842	1.76751	2.67816	2.53641	2.31801
TGME49_209130	regulator of chromosome condensation (RCC1) repeat-containing protein	NA	6.76786	0.238099	0.619252	0.384494	0.700612	NA	6.76786	-0.0773706	0.729285	-0.106091	0.91551	NA	6.76786	0.489055	0.533271	0.917086	0.359098	0.710126	2.89041	2.83309	2.38262	3.08704	2.96522	2.32413	2.77284	2.72901	2.8459	2.53643	2.81224	2.59275	2.60276	2.32856	2.95339	2.58711	2.70196
TGME49_209140	anti-silencing protein, ASF1 family protein	NA	7.85187	-0.0191116	0.616719	-0.0309891	0.975278	NA	7.85187	1.08943	0.794355	1.37146	0.170231	NA	7.85187	0.203049	0.447526	0.453715	0.650034	0.87781	2.95279	2.5467	3.13169	2.79446	2.76058	3.04868	2.83265	2.62342	3.12692	3.26992	2.87566	2.86874	3.24969	3.05663	3.28981	3.06711	3.19619
TGME49_209150	non-proton pumping type-II NADH dehydrogenase I	NDH2-I	12.9533	-0.238791	0.538592	-0.443361	0.657505	0.854124	12.9533	0.644011	0.61291	1.05074	0.293376	NA	12.9533	-0.0110447	0.408088	-0.0270644	0.978408	0.993529	3.78406	3.51568	3.31113	3.53915	3.38339	3.41029	3.61154	3.36017	4.1485	3.66956	3.52475	3.54312	3.82909	4.14279	4.36928	3.72185	3.24529
TGME49_209160	myristoyl CoA:protein N-myristoyltransferase	NA	16.6083	0.0608921	0.41717	0.145965	0.883949	0.956026	16.6083	0.343745	0.530703	0.647716	0.517168	0.825387	16.6083	-0.194583	0.355304	-0.547653	0.58393	0.849439	4.29054	3.84217	4.06204	4.4814	3.76584	4.02021	3.86982	3.80685	3.71103	3.94414	4.34158	4.00142	3.81265	4.41516	3.69743	4.09699	4.01872
TGME49_209170	hypothetical protein	NA	11.9622	-0.891207	0.496663	-1.79439	0.072751	0.341903	11.9622	-0.437786	0.595317	-0.735383	0.462107	NA	11.9622	-0.320277	0.425848	-0.752091	0.451996	0.778772	3.36165	3.8853	4.25835	3.4605	3.05141	3.65607	3.78119	3.27089	3.31611	3.34731	3.36556	3.43758	3.30851	4.01107	3.14404	3.61898	3.42494
TGME49_209190	ABC transporter transmembrane region domain-containing protein	NA	8.15837	-0.0246348	0.616216	-0.0399776	0.968111	NA	8.15837	1.54068	0.852034	1.80823	0.07057	NA	8.15837	0.469121	0.4542	1.03285	0.301674	0.661575	2.85538	2.91874	2.94265	3.27212	2.8723	2.5223	2.60054	2.79605	3.00561	3.33534	3.26892	3.2641	3.01037	2.6883	3.47229	3.0196	3.29549
TGME49_209200	hypothetical protein	NA	11.1535	0.430527	0.530349	0.81178	0.416918	0.730551	11.1535	1.10379	0.636301	1.7347	0.0827936	NA	11.1535	0.398626	0.386255	1.03203	0.302059	0.661575	3.12892	3.15161	3.40172	3.09919	3.51495	3.55891	3.2282	3.24218	3.6397	3.85076	3.73607	3.21098	3.44139	3.68442	3.576	3.95814	3.49113
TGME49_209210	hypothetical protein	NA	11.7583	0.739754	0.489879	1.51008	0.131024	0.453364	11.7583	0.627987	0.61893	1.01463	0.310281	NA	11.7583	0.54602	0.380149	1.43633	0.150908	0.468901	2.93693	3.46235	3.52744	3.9178	3.80194	3.34978	3.36694	3.28647	3.67011	3.62025	3.46487	3.3484	3.64959	3.32298	3.90421	3.62849	3.8436
TGME49_209240	RNA methyltransferase	NA	3.76597	1.21286	0.843058	1.43864	0.150253	NA	3.76597	-0.0544984	1.03067	-0.0528765	0.95783	NA	3.76597	-1.22936	0.755171	-1.62792	0.103542	0.384517	1.78729	1.83673	1.61628	1.83865	2.2542	2.23197	2.06678	1.55953	1.68077	1.73973	2.01399	1.67008	1.86409	2.41592	1.7027	1.61084	1.51148
TGME49_209250	hypothetical protein	NA	52.3819	0.0136196	0.231776	0.0587619	0.953142	0.983842	52.3819	0.269244	0.269676	0.998401	0.318085	0.673903	52.3819	-0.00133241	0.18709	-0.00712178	0.994318	0.998289	5.7398	5.64346	5.60542	5.745	5.69058	5.58557	5.57695	5.72113	5.92861	5.6865	5.89982	5.67898	5.73138	5.68017	5.48315	5.93988	5.61964
TGME49_209260	cytochrome c oxidase subunit, putative	NA	52.7858	-0.160002	0.230765	-0.693355	0.488087	0.778032	52.7858	-0.120083	0.273063	-0.439762	0.660109	0.898013	52.7858	0.0672176	0.181696	0.369945	0.711423	0.90469	5.82463	5.58785	5.82939	5.77941	5.55511	5.56029	5.81163	5.44707	5.38994	5.52984	5.83341	5.80469	5.78105	5.82367	5.76065	5.80632	5.95917
TGME49_209270	hypothetical protein	NA	3.38549	0.0108705	0.87493	0.0124244	0.990087	NA	3.38549	0.57697	1.28066	0.450527	0.652331	NA	3.38549	0.68376	0.730315	0.936252	0.349143	NA	1.5221	1.49676	2.1989	1.56423	2.05561	1.62215	1.51857	1.63307	1.70018	1.41881	1.77951	1.85733	1.46042	1.58304	2.12061	1.7285	1.78963
TGME49_209280	hypothetical protein	NA	6.49136	0.275245	0.595993	0.461825	0.644207	NA	6.49136	0.369404	0.817888	0.451656	0.651517	NA	6.49136	0.240072	0.509318	0.47136	0.637383	0.870573	2.86867	2.64844	2.61663	2.83976	2.77046	2.86591	2.37451	2.70469	2.41123	2.67413	2.79106	2.64446	2.58728	2.50014	2.62334	2.644	2.79931
TGME49_209290	ribosomal protein RPS28	RPS28	105.968	-0.50754	0.152932	-3.31873	0.000904279	0.0190555	105.968	0.0584463	0.18868	0.309765	0.75674	0.918178	105.968	-0.749752	0.133498	-5.61622	1.95183e-08	5.90099e-07	7.03831	7.00557	7.09076	6.72903	6.67663	6.54588	6.66465	6.60035	6.71891	6.68421	6.62191	6.88242	6.86688	6.85632	6.21522	6.38428	6.25777
TGME49_209420	hypothetical protein	NA	16.6284	-0.385566	0.395774	-0.974206	0.329954	0.673044	16.6284	-0.142194	0.477403	-0.297849	0.765819	0.921146	16.6284	-1.08578	0.354858	-3.05975	0.00221518	0.0218766	4.02652	4.40527	4.24989	4.2889	4.0067	3.74321	4.15289	3.90952	3.86416	4.27463	3.61532	4.39317	4.12658	4.27701	3.44434	3.57399	3.73886
TGME49_209430	40S ribosomal protein S4, putative	NA	5.70791	0.0144758	0.657104	0.0220297	0.982424	NA	5.70791	-0.705299	0.797652	-0.884219	0.376578	NA	5.70791	-0.165463	0.575078	-0.287722	0.773559	0.933146	2.85454	2.62698	2.23516	2.31474	2.56338	2.84536	2.84734	2.25334	2.48569	2.41466	2.06016	2.61219	2.62431	2.20191	2.51681	2.30332	2.46279
TGME49_209440	hypothetical protein	NA	17.0995	0.62538	0.407856	1.53333	0.125194	0.44487	17.0995	0.514993	0.477199	1.0792	0.280499	0.642181	17.0995	0.550169	0.335335	1.64065	0.100869	0.378892	3.82494	3.75474	4.08483	4.31306	4.18768	4.21816	4.17738	3.72674	4.30212	4.35633	4.1976	3.87183	3.78325	3.83305	3.97966	4.55943	3.87152
TGME49_209450	TLD protein	NA	12.1023	-0.449543	0.521371	-0.862233	0.38856	0.716806	12.1023	-0.501064	0.518221	-0.966893	0.333597	NA	12.1023	-0.287527	0.395497	-0.727002	0.467225	0.788792	3.81166	3.40665	3.35581	3.38047	3.16634	3.44506	4.13609	3.42508	3.33625	3.5297	3.91217	3.54835	3.75022	3.77114	3.3089	3.33088	3.81937
TGME49_209460	hypothetical protein	NA	3.00726	0.0539537	0.899621	0.0599739	0.952176	NA	3.00726	-0.245188	1.16381	-0.210677	0.83314	NA	3.00726	-0.811508	0.819129	-0.990697	0.321834	NA	1.69401	1.6157	1.52848	1.42008	2.0347	1.33263	1.37736	1.66577	1.45978	1.41314	1.50012	1.74075	1.67695	1.45735	1.59833	1.0136	1.50069
TGME49_209490	hypothetical protein	NA	9.34858	-0.68069	0.564024	-1.20685	0.227492	0.567482	9.34858	-0.367888	0.620426	-0.592961	0.553207	NA	9.34858	-0.626587	0.499092	-1.25545	0.209314	0.561691	3.05651	3.57738	3.49546	3.14596	3.21136	2.84527	3.51909	3.17372	3.44851	3.0608	3.07802	3.55048	3.23409	2.67651	3.04388	2.39532	3.13383
TGME49_209500	hypothetical protein	NA	16.3823	1.02684	0.457392	2.24498	0.0247694	0.186238	16.3823	0.785639	0.528645	1.48614	0.137243	0.454021	16.3823	0.49991	0.354571	1.4099	0.158569	0.481555	3.60286	3.65279	3.57165	4.33863	3.99108	4.12274	3.49986	4.0846	3.9894	3.88519	4.73016	3.91311	3.58969	4.02759	4.07939	4.31264	4.06509
TGME49_209520	WD domain, G-beta repeat-containing protein	NA	9.60196	-0.58401	0.491355	-1.18857	0.234608	0.577787	9.60196	0.531539	0.693169	0.766824	0.443186	NA	9.60196	0.136848	0.453067	0.302048	0.762615	0.927881	3.63018	3.64883	3.4349	3.481	3.31026	2.97567	2.84566	3.20093	3.35561	2.87235	3.37242	3.03181	3.15566	2.78697	2.98891	3.17011	3.10196
TGME49_209530	hypothetical protein	NA	3.56987	0.138461	0.839069	0.165017	0.86893	NA	3.56987	1.87076	1.55517	1.20293	0.229005	NA	3.56987	-0.68605	0.762253	-0.900029	0.368105	0.715917	2.13512	1.52945	1.8489	2.33177	1.45773	1.79819	1.38537	1.67174	1.83957	1.87889	1.51875	1.80108	1.86759	1.93697	1.51431	1.43262	1.89875
TGME49_209540	hypothetical protein	NA	2.24541	0.0849764	1.09884	0.0773329	0.938359	NA	2.24541	-0.355277	1.10864	-0.320462	0.748618	NA	2.24541	0.151488	1.13175	0.133853	0.893519	NA	0.788041	1.12274	1.28453	0.813594	1.19051	1.24225	1.44268	1.05532	1.5313	1.16573	0.939504	0.608245	0.863988	0.957673	0.975477	0.631518	0.949837
TGME49_209550	hypothetical protein	NA	2.15037	0.81872	1.12377	0.728547	0.466279	NA	2.15037	2.76047	1.76755	1.56175	0.118347	NA	2.15037	0.717001	1.03077	0.695597	0.486681	NA	1.44006	0.840478	0.777527	0.998484	1.44164	1.23663	0.7832	0.850698	1.31923	0.920174	0.936061	1.39091	0.579364	0.665113	1.10407	1.14285	1.05248
TGME49_209570	suppressor of mitotic defects protein	XPMC2	4.31668	1.06762	0.814188	1.31126	0.189769	NA	4.31668	-0.112332	0.915291	-0.122728	0.902323	NA	4.31668	0.455603	0.646777	0.704421	0.481171	0.798387	1.7914	1.74104	2.20348	2.15038	2.48778	2.01611	2.0841	2.09069	2.13619	1.87702	2.16307	2.07575	1.98149	1.81986	2.25788	1.74932	2.35454
TGME49_209580	RNA methylase family UPF0020 protein	NA	7.29443	-0.667195	0.623024	-1.0709	0.284216	NA	7.29443	-0.226507	0.722393	-0.313552	0.753862	NA	7.29443	-0.389693	0.519524	-0.750097	0.453196	0.780024	2.9699	3.05069	3.04453	2.69535	2.86526	2.6515	3.16143	2.51374	2.5046	3.02748	2.78541	2.7943	3.06753	2.91035	3.21589	2.31677	2.57594
TGME49_209600	hypothetical protein	NA	46.3639	0.0401746	0.237056	0.169473	0.865424	0.947047	46.3639	-0.0433566	0.288027	-0.15053	0.880347	0.962863	46.3639	-0.32936	0.196337	-1.67752	0.0934407	0.363725	5.50093	5.49607	5.69506	5.87342	5.59538	5.29126	5.34968	5.61651	5.4197	5.47981	5.39791	5.69708	5.66051	5.58107	5.36942	5.34403	5.48575
TGME49_209630	hypothetical protein	NA	2.32121	0.345145	1.08112	0.319248	0.749538	NA	2.32121	0.358811	1.4442	0.24845	0.803787	NA	2.32121	0.0233949	0.985508	0.0237389	0.981061	NA	1.53315	0.932224	1.05299	0.911041	1.53072	1.32932	1.22745	0.953732	1.29416	0.732139	1.34333	1.18683	1.10159	1.04396	0.921451	0.862928	1.49261
TGME49_209640	hypothetical protein	NA	1.44624	0.726202	1.51509	0.479313	0.631716	NA	1.44624	0.376652	1.75803	0.214247	0.830354	NA	1.44624	0.713946	0.978398	0.72971	0.465568	NA	0.581681	0.478402	0.392356	0.608319	0.518706	0.549033	0.579443	0.448199	0.459004	0.568316	0.556989	0.401157	0.544132	0.84779	0.74516	0.792615	0.80924
TGME49_209650	RNA-directed DNA polymerase	NA	6.59436	-0.282053	0.684518	-0.412047	0.680305	NA	6.59436	0.235476	0.680304	0.346133	0.729243	NA	6.59436	0.216404	0.528731	0.40929	0.682327	0.894046	2.76004	2.25626	2.84501	2.44674	2.3552	2.76885	2.75328	2.84939	2.96787	3.00573	2.89401	2.4266	2.6735	2.50172	2.62517	2.49136	2.80131
TGME49_209680	hypothetical protein	NA	4.33073	1.09739	0.787986	1.39265	0.163727	NA	4.33073	0.155405	0.931599	0.166815	0.867515	NA	4.33073	-0.226676	0.708081	-0.320127	0.748872	0.920309	2.0651	1.71682	2.04666	2.40075	2.16389	2.35438	2.32171	1.70608	1.91159	2.14101	2.26218	2.21334	1.96288	1.54882	2.04318	1.9327	1.62229
TGME49_209690	small nuclear ribonucleoprotein	NA	5.99254	0.360357	0.623611	0.577856	0.563362	NA	5.99254	0.361558	0.918014	0.393848	0.693693	NA	5.99254	0.507273	0.544379	0.931838	0.35142	0.700942	2.14755	2.82036	2.76376	2.9853	2.49757	2.78982	2.28781	2.4607	2.60338	2.27136	2.36707	2.50766	2.43668	2.33381	2.46132	2.64772	2.84189
TGME49_209700	hypothetical protein	NA	5.82695	-0.798019	0.669987	-1.1911	0.233616	NA	5.82695	-0.714967	0.832726	-0.858586	0.390569	NA	5.82695	1.0697	0.581583	1.83929	0.0658724	0.294892	2.38596	3.18059	2.61187	2.454	2.45813	2.42734	2.62919	2.41346	2.56742	2.03343	2.19231	2.15055	2.49746	1.97461	2.90066	2.68244	2.58723
TGME49_209710	ribosomal protein RPL28	RPl28	4.75102	-0.160651	0.767825	-0.209228	0.83427	NA	4.75102	1.30205	1.00061	1.30126	0.19317	NA	4.75102	-0.748796	0.589344	-1.27056	0.203886	0.554803	2.23491	2.21602	2.21555	2.29896	2.2081	2.02585	2.09014	2.08032	2.5185	2.51798	2.30287	2.27583	2.55177	2.5146	2.09144	2.33888	1.95953
TGME49_209720	hypothetical protein	NA	18.2419	-0.212067	0.379629	-0.558617	0.576423	0.820814	18.2419	0.456654	0.486109	0.939406	0.347522	0.68875	18.2419	-0.297796	0.347541	-0.856866	0.391519	0.735853	4.61467	4.52179	3.90395	4.05505	4.4874	4.13526	3.67947	4.34286	4.46608	4.03212	4.2861	3.81686	4.22202	4.09139	3.96024	3.99121	3.70704
TGME49_209730	hypothetical protein	NA	7.4224	0.567542	0.654133	0.867624	0.3856	NA	7.4224	0.121116	0.730631	0.165769	0.868338	NA	7.4224	0.2695	0.543343	0.496003	0.619893	0.86319	2.20486	2.35706	3.40263	2.82911	2.95801	3.05975	3.06965	2.67679	2.91871	3.14807	2.78986	2.86056	2.93832	2.40798	2.71867	3.16719	2.76984
TGME49_209740	hypothetical protein	NA	2.18621	-0.810493	1.20047	-0.675146	0.499583	NA	2.18621	0.477938	1.16213	0.411259	0.680882	NA	2.18621	-0.135141	0.949409	-0.142342	0.88681	NA	1.00899	1.27858	0.99893	1.04176	0.931905	0.968964	1.17266	1.09486	1.45448	1.30301	1.13929	1.02979	0.725643	1.24054	1.01209	0.946028	0.985237
TGME49_209755	hypothetical protein	NA	29.8379	0.106378	1.67744	0.0634168	0.949435	0.983472	29.8379	3.2681	1.40845	2.32035	0.0203222	0.145211	29.8379	4.87905	0.333856	14.6142	2.27871e-48	4.88239e-46	2.54212	2.27054	2.5202	2.61404	2.37562	2.45531	2.68007	2.733	3.51399	3.01524	3.20249	2.48704	2.89895	3.10263	6.5528	6.27784	6.59077
TGME49_209770	helicase, putative	NA	2.39655	2.04841	1.03703	1.97527	0.0482374	NA	2.39655	-0.125134	1.75423	-0.071333	0.943133	NA	2.39655	2.1255	1.01656	2.09088	0.0365388	NA	1.1891	1.03352	0.829252	1.551	1.49659	1.68472	0.835225	1.10698	0.863641	0.966985	0.812647	0.650783	0.986837	0.710546	1.15415	1.40078	1.2923
TGME49_209790	radical SAM domain-containing protein	NA	2.09207	0.393924	1.0392	0.379064	0.70464	NA	2.09207	-0.111766	1.75347	-0.0637398	0.949177	NA	2.09207	-0.403287	0.864464	-0.466516	0.640846	NA	1.00396	1.27355	0.993935	1.21065	1.34898	0.964077	0.823267	1.08949	0.991797	0.823791	0.801744	1.02538	1.3767	1.23549	1.00748	1.27881	0.981013
TGME49_209800	formate/nitrite transporter protein	NA	13.309	0.0705535	0.466983	0.151084	0.87991	0.954051	13.309	-0.518055	0.497083	-1.04219	0.297323	NA	13.309	-0.429349	0.369511	-1.16194	0.24526	0.604046	3.88397	3.53798	3.43509	3.75439	3.48446	3.74755	4.14319	3.63162	3.6374	3.64191	3.70701	3.81318	3.60858	4.16193	3.44312	3.69733	3.62555
TGME49_209820	syntaxin protein	NA	3.50122	1.05357	0.825785	1.27584	0.202011	NA	3.50122	1.08977	1.25081	0.871246	0.38362	NA	3.50122	-0.531966	0.729466	-0.729254	0.465846	0.787814	1.60381	2.02306	1.59052	1.81112	2.41223	1.9688	1.75649	1.53127	1.87637	1.91421	1.71468	2.00312	1.89851	1.65544	1.5567	1.89064	1.59142
TGME49_209830	myosin heavy chain, putative	NA	2.09547	0.352826	1.00846	0.349867	0.726439	NA	2.09547	-1.50416	1.66829	-0.901622	0.367258	NA	2.09547	0.428434	1.10044	0.389331	0.697032	NA	0.640355	0.85376	1.56722	1.03734	1.32167	1.10719	0.996186	0.701615	0.682473	0.503165	0.797116	0.745589	0.555194	0.824742	0.537562	0.777437	1.03447
TGME49_209850	RNA recognition motif-containing protein	NA	21.1839	1.52613	0.390057	3.91259	9.13114e-05	0.00287466	21.1839	-0.336477	0.432625	-0.777756	0.436713	0.769752	21.1839	0.820472	0.296482	2.76736	0.00565128	0.0469637	3.78243	4.16339	3.56668	4.72788	4.84792	4.7461	4.5261	4.17631	4.36265	3.83829	4.30867	4.2133	4.20747	3.98323	4.87067	4.75164	4.49897
TGME49_209860	SRP40, C-terminal domain-containing protein	NA	3.00943	-0.0430055	0.983602	-0.0437225	0.965126	NA	3.00943	-0.0487883	1.32857	-0.0367224	0.970706	NA	3.00943	-1.06201	0.724489	-1.46588	0.142682	NA	1.44304	1.77952	1.43074	1.64992	1.75372	1.23172	1.43968	1.54887	1.62958	1.22388	1.40606	2.02046	1.92885	2.09902	1.65194	1.45017	1.64013
TGME49_209870	HAD hydrolase, family IIA protein	NA	14.1685	-0.149424	0.447493	-0.333913	0.738445	0.890167	14.1685	-0.742933	0.497537	-1.49322	0.135379	NA	14.1685	0.22445	0.414645	0.541306	0.588297	0.851432	3.89489	3.72255	4.12706	4.1597	3.76716	3.52936	4.15462	4.04921	3.41123	3.87578	3.79041	3.89592	3.02089	3.27322	3.38539	3.51111	3.74677
TGME49_209880	glutamic acid-rcih protein, putative	NA	15.1391	0.825989	0.462557	1.7857	0.0741473	0.34536	15.1391	-0.0371224	0.514135	-0.0722037	0.94244	NA	15.1391	-0.045051	0.392725	-0.114714	0.908672	0.974651	3.62887	3.77221	3.50678	4.82709	3.47349	3.74079	4.14449	3.71144	3.89446	3.87951	4.10391	3.82793	3.78037	3.74261	3.84265	3.83937	3.59714
TGME49_209890	hypothetical protein	NA	25.8904	-0.695437	0.334252	-2.08058	0.0374726	0.237551	25.8904	0.0976123	0.406073	0.240381	0.810035	0.935276	25.8904	-0.46648	0.262382	-1.77787	0.0754256	0.320153	4.81838	4.85578	4.95163	4.44355	4.46688	4.40671	4.23968	4.80515	4.58099	4.49966	4.59899	5.03383	5.03769	4.72944	4.95184	4.45607	4.43329
TGME49_209900	hypothetical protein	NA	5.42475	-1.4566	0.784916	-1.85574	0.0634908	NA	5.42475	-0.373694	0.836947	-0.446496	0.655239	NA	5.42475	0.404469	0.537086	0.753081	0.451401	0.778743	2.59704	2.89449	2.19049	2.41357	1.93693	2.13638	2.46993	2.37048	2.26542	2.20106	2.41054	2.57877	2.42431	2.35651	2.48022	2.71521	2.7261
TGME49_209910	histone H2Bv	NA	88.253	-0.43194	0.18484	-2.33684	0.0194476	0.166068	88.253	-0.484637	0.213224	-2.2729	0.023032	0.158106	88.253	-0.650799	0.156314	-4.1634	3.13547e-05	0.000545992	6.67621	6.68357	6.56285	6.62574	6.33956	5.96395	6.76595	6.33342	6.09396	6.39234	6.15875	6.63875	6.73553	6.73565	6.20316	6.26391	6.13553
TGME49_209940	transporter/permease protein	NA	4.50273	-0.151211	0.92289	-0.163845	0.869853	NA	4.50273	-1.57024	0.863135	-1.81923	0.068877	NA	4.50273	-0.541358	0.595914	-0.90845	0.363641	0.713949	2.25736	1.77247	1.81162	1.87525	1.98198	1.91306	1.97515	2.71652	1.85314	2.00694	1.7818	2.26043	2.54949	2.50075	2.1943	2.07631	2.25255
TGME49_209950	thioredoxin, putative	NA	50.8953	0.293727	0.23014	1.2763	0.201851	0.54096	50.8953	-0.0808594	0.274932	-0.294108	0.768676	0.921408	50.8953	-0.170293	0.195992	-0.868879	0.384913	0.730997	5.54196	5.61113	5.73381	6.02193	5.87848	5.62444	5.71222	5.61755	5.72287	5.40879	5.71972	5.64012	5.6771	5.66715	5.31691	5.46677	5.74511
TGME49_209960	glycosyltransferase	NA	13.1474	-0.186257	0.440747	-0.422595	0.672591	0.858716	13.1474	0.070666	0.547285	0.129121	0.897262	NA	13.1474	-0.0202777	0.366182	-0.055376	0.955839	0.986672	3.80458	3.65416	3.98337	3.99677	3.75396	3.34626	3.7163	3.51103	3.68721	3.68691	3.54651	3.56073	3.57986	3.96141	3.56363	3.73872	3.73568
TGME49_209970	Spc97 / Spc98 family protein	NA	9.55952	0.462096	0.527185	0.876534	0.38074	0.710721	9.55952	0.0992729	0.576274	0.172267	0.863228	NA	9.55952	-0.122264	0.441702	-0.276803	0.781931	0.935224	3.19375	3.24331	2.83694	3.28842	3.31696	3.34977	3.082	3.56268	3.36168	3.32493	3.53694	3.09674	3.02209	3.23524	2.91616	3.11657	3.10812
TGME49_209985	cAMP-dependent protein kinase	NA	5.67003	0.0891685	0.954633	0.0934061	0.925581	NA	5.67003	1.13477	1.20868	0.93885	0.347808	NA	5.67003	2.1748	0.578644	3.75844	0.000170976	0.00247088	1.99093	1.91818	2.26281	1.87662	1.86724	2.44728	1.98648	2.13207	1.99456	2.48825	2.08712	1.96548	1.87057	2.63822	3.60018	3.20797	3.28554
TGME49_210095	hypothetical protein	NA	2.7448	-3.47834	1.51581	-2.29471	0.02175	NA	2.7448	0.450927	1.17963	0.382263	0.702267	NA	2.7448	0.208075	0.965909	0.215419	0.829441	NA	1.53355	1.46694	1.02516	1.06393	0.963475	0.997739	1.37453	1.49396	1.7424	0.865925	2.09915	1.08954	1.36221	1.42603	0.907752	1.56479	1.53909
TGME49_210230	hypothetical protein	NA	6.82281	1.2967	0.705831	1.83712	0.0661922	NA	6.82281	-0.438306	0.758836	-0.577603	0.563532	NA	6.82281	0.202775	0.513685	0.394745	0.693031	0.900411	2.543	2.48882	2.24865	2.86893	2.79659	2.9864	2.77926	2.73619	2.33781	2.27326	3.10286	2.66744	2.65052	3.04972	2.64818	2.73887	3.20144
TGME49_210255	hypothetical protein	NA	9.40435	0.671792	0.568331	1.18204	0.237189	0.583042	9.40435	-0.589751	0.606568	-0.972275	0.330914	NA	9.40435	-0.00475136	0.444546	-0.0106881	0.991472	0.997536	2.96996	3.09269	2.94479	3.16948	3.57821	3.07418	3.5367	3.19874	2.95411	2.87499	3.52578	3.14533	3.36483	3.22706	3.27066	2.84477	3.5317
TGME49_210270	hypothetical protein	NA	14.3456	0.443527	0.453172	0.978717	0.32772	0.67216	14.3456	1.20088	0.590146	2.03489	0.0418617	NA	14.3456	0.560003	0.348214	1.60821	0.107789	0.392596	3.52838	3.86746	3.40508	3.81403	3.61251	4.11345	3.42584	3.58485	3.93009	4.16953	4.09138	3.73938	3.62356	3.83247	4.25546	3.74373	4.17695
TGME49_210280	PEK kinase	NA	6.14059	-1.04001	0.729069	-1.42649	0.153726	NA	6.14059	1.05329	0.887373	1.18698	0.235237	NA	6.14059	0.241574	0.518545	0.465869	0.641309	0.873033	2.93548	2.32711	2.80485	2.25258	2.3163	2.51122	2.33404	2.50966	2.79386	2.78276	2.64672	2.74235	2.55943	2.63661	2.67349	2.45724	3.06294
TGME49_210300	hypothetical protein	NA	16.1255	1.01007	0.452143	2.23396	0.0254859	0.18919	16.1255	0.609057	0.507738	1.19955	0.230315	0.581147	16.1255	0.560452	0.350184	1.60045	0.109499	0.396389	4.0037	3.05926	3.73879	4.19692	3.92858	4.28217	3.92056	3.77618	4.46511	3.83641	4.26592	3.66221	3.93094	3.73721	4.15884	4.11267	4.17517
TGME49_210310	hypothetical protein	NA	3.60153	0.757267	0.837892	0.903776	0.366114	NA	3.60153	0.897242	1.24163	0.722633	0.469906	NA	3.60153	0.310368	0.688597	0.450725	0.652188	0.878377	1.62514	1.9402	1.7663	2.12905	2.14427	1.7205	1.62146	1.74121	1.78956	2.02228	1.58472	2.02103	1.74111	1.67422	1.81314	2.23439	1.70174
TGME49_210345	hypothetical protein	NA	5.57713	-0.0106182	0.623795	-0.0170219	0.986419	NA	5.57713	-1.33179	0.832687	-1.59938	0.109735	NA	5.57713	-1.34611	0.666637	-2.01925	0.0434608	0.223798	2.87915	2.55161	2.4069	2.21685	2.76274	2.7709	2.5456	2.47496	2.00902	2.24938	1.9581	2.47421	2.24212	2.57134	1.91548	2.22322	1.71415
TGME49_210360	DEAD (Asp-Glu-Ala-Asp) box polypeptide 41 family protein	NA	8.21296	0.00012432	0.597784	0.000207968	0.999834	NA	8.21296	1.5091	0.882618	1.7098	0.0873026	NA	8.21296	0.567387	0.5186	1.09408	0.273922	0.634623	3.42495	2.98047	2.69418	3.35074	2.94683	2.84874	2.58422	2.77512	3.30445	3.21345	2.97565	3.09807	2.72812	2.58732	3.02613	2.49759	3.56803
TGME49_210370	hypothetical protein	NA	41.8645	-0.442131	0.254848	-1.73488	0.0827622	0.366538	41.8645	-1.22834	0.275955	-4.45122	8.53845e-06	0.000235481	41.8645	-1.57481	0.224433	-7.01683	2.26963e-12	1.03562e-10	5.49231	5.49132	5.47781	5.35695	5.0619	5.14714	5.91369	5.74384	4.92641	4.9901	5.03798	5.86707	5.67502	5.75897	4.46536	4.61908	4.7822
TGME49_210380	hypothetical protein	NA	9.28791	-0.190176	0.550855	-0.345238	0.729915	0.887123	9.28791	0.986705	0.791069	1.24731	0.212285	NA	9.28791	0.188826	0.423191	0.446195	0.655456	0.879654	3.19175	3.30772	3.16354	3.28612	3.0727	3.08137	2.97016	2.7837	2.88099	3.3229	3.29205	3.25662	3.09256	3.61829	3.513	3.05292	3.6452
TGME49_210390	WD domain, G-beta repeat-containing protein	NA	4.43644	0.628865	0.77849	0.807802	0.419205	NA	4.43644	0.261101	1.07894	0.241997	0.808782	NA	4.43644	0.219635	0.63447	0.346171	0.729214	0.910686	1.99541	2.22899	1.97852	2.05102	2.23025	2.52413	1.83898	2.14349	1.97821	2.28559	1.64156	2.11644	1.83755	2.51106	2.38726	2.3362	2.0447
TGME49_210408	HMG (high mobility group) box domain-containing protein	NA	147.375	-0.4846	0.148533	-3.26256	0.0011041	0.0227167	147.375	-0.239949	0.168004	-1.42824	0.153223	0.484086	147.375	-0.0545352	0.120967	-0.450827	0.652114	0.878377	7.20885	7.49119	7.23395	7.07423	7.00108	6.80533	7.40208	7.09587	6.9561	7.17905	7.13311	7.26051	7.29059	7.33998	7.27271	7.36122	7.12263
TGME49_210412	hypothetical protein	NA	1.70499	0.484313	1.36148	0.355726	0.722046	NA	1.70499	1.43014	1.69247	0.845003	0.398109	NA	1.70499	-0.433326	1.0506	-0.412458	0.680004	NA	0.57507	0.644605	0.915813	0.786054	0.984979	0.548195	0.573238	0.832943	0.892715	1.07734	0.730145	1.11206	0.921658	0.471529	0.635373	0.953084	0.651536
TGME49_210420	hypothetical protein	NA	14.6973	-0.561764	0.435844	-1.28891	0.197429	0.533487	14.6973	0.100165	0.51707	0.193717	0.846398	NA	14.6973	-1.09572	0.389609	-2.81237	0.00491778	0.0417122	4.20408	3.76017	4.22537	4.05601	3.60827	3.57334	3.99825	3.58	3.92853	3.86825	3.83185	4.29974	3.79418	3.96721	3.28621	3.69536	3.14649
TGME49_210430	DnaJ domain-containing protein	NA	19.8727	0.403367	0.415805	0.970087	0.332003	0.675116	19.8727	0.609724	0.46713	1.30525	0.191806	0.537423	19.8727	0.364608	0.305926	1.19181	0.233334	0.591801	4.33976	3.5897	3.96446	4.64775	3.93995	3.93437	3.91209	4.32338	4.41193	4.48929	4.49529	4.05696	4.27948	4.53719	4.46102	4.50222	4.6516
TGME49_210440	polynucleotide adenylyltransferase	NA	7.38274	0.711254	0.574604	1.23782	0.215784	NA	7.38274	0.489138	0.705444	0.693376	0.488074	NA	7.38274	0.421451	0.496432	0.848961	0.395903	0.737531	2.63134	2.9116	2.7306	2.834	3.20039	3.15095	2.62524	2.96947	3.05931	3.03505	2.8992	2.6678	2.53044	2.68618	2.88409	2.87582	2.71305
TGME49_210490	hypothetical protein	NA	4.2199	3.80977	1.34587	2.83072	0.00464441	NA	4.2199	2.06866	1.23029	1.68143	0.0926788	NA	4.2199	0.0565278	0.688288	0.0821282	0.934545	0.97919	1.59018	1.57642	1.57784	2.11579	1.64583	2.73265	1.90593	1.69553	2.44759	2.04282	2.57461	1.67178	2.21194	2.19578	2.03439	2.1898	1.9764
TGME49_210690	ribosomal protein RPS6	RPS6	153.12	0.272067	0.133122	2.04375	0.0409787	0.24938	153.12	0.0316597	0.158367	0.199914	0.841548	0.94629	153.12	-0.237171	0.116004	-2.04451	0.0409035	0.214211	7.25482	7.31841	7.12469	7.55525	7.31912	7.51279	7.28377	7.24963	7.36411	7.26153	7.24641	7.29444	7.19206	7.12331	7.1139	7.0222	6.94045
TGME49_210700	hypothetical protein	NA	19.9802	0.240417	0.416562	0.577146	0.563841	0.814155	19.9802	-0.540083	0.421204	-1.28224	0.199759	0.546816	19.9802	0.209396	0.310153	0.675136	0.499589	0.810927	4.00493	4.19004	3.81207	4.3433	4.00525	4.13509	4.55903	4.56446	4.34526	3.86818	4.49989	4.45856	4.50519	4.01222	4.65875	4.12006	4.65524
TGME49_210715	hypothetical protein	NA	1.70767	0.123302	1.63779	0.0752857	0.939987	NA	1.70767	1.49541	1.68753	0.886155	0.375534	NA	1.70767	0.150051	0.972502	0.154294	0.877378	NA	0.756236	0.643784	0.567475	0.5959	0.522078	0.882084	0.753799	0.630462	0.762437	0.729288	1.18646	0.914103	0.511677	1.12207	0.90876	0.838781	0.965467
TGME49_210730	ATP-dependent hsl protease ATP-binding subunit hslU, putative	NA	7.05147	-0.203097	0.591239	-0.343511	0.731214	NA	7.05147	-0.347776	0.803571	-0.432788	0.665169	NA	7.05147	0.438717	0.479015	0.915873	0.359734	0.710478	2.94424	2.88105	2.91781	2.79758	3.01332	2.62706	2.59012	2.79147	2.74175	2.50437	2.27412	2.89586	2.72818	2.73773	3.30202	2.84707	2.85985
TGME49_210750	Ferredoxin-fold anticodon binding domain-containing protein	NA	3.34612	0.711561	0.854694	0.832533	0.405108	NA	3.34612	0.0168985	1.12184	0.0150632	0.987982	NA	3.34612	0.284058	0.748289	0.37961	0.704235	NA	1.50794	1.72876	1.79977	1.87228	2.04314	1.75005	1.50444	1.79708	1.45005	1.92657	1.46941	1.75875	1.52117	1.5705	1.46905	1.50582	2.07003
TGME49_210760	glutamine amidotransferase-related, putative	NA	4.21458	2.34483	1.22142	1.91976	0.0548879	NA	4.21458	0.194741	0.909945	0.214014	0.830536	NA	4.21458	0.234772	0.612454	0.383329	0.701476	0.90296	1.79109	1.6106	1.61465	2.28939	1.68042	2.14243	2.21662	1.91703	1.93346	2.24328	2.28227	2.37071	1.98109	2.13154	2.0637	2.21635	2.46972
TGME49_210778	hemimethylated DNA binding domain-containing protein	NA	8.38027	0.388068	0.574023	0.67605	0.499009	NA	8.38027	0.291352	0.656734	0.443638	0.657304	NA	8.38027	0.165514	0.460204	0.359653	0.719107	0.908609	2.99555	3.16376	2.61777	3.08295	2.89775	3.34348	2.98837	3.10617	3.16217	3.40283	2.91765	3.13351	2.92052	2.95195	2.91536	2.97827	3.31357
TGME49_210781	ubiquitin carboxyl-terminal hydrolase	NA	7.75994	-0.179031	0.58961	-0.303643	0.7614	NA	7.75994	0.96448	0.794072	1.2146	0.224518	NA	7.75994	0.806562	0.468509	1.72155	0.0851511	0.345108	3.13212	2.95729	2.78437	3.00891	2.51736	3.11227	2.68069	2.7433	3.03655	3.01601	3.04761	2.96587	2.52005	2.8134	3.14096	3.04356	3.34294
TGME49_210790	dihydroorotate dehydrogenase reveal, putative	NA	7.82478	0.546789	0.623078	0.877562	0.380182	NA	7.82478	0.595006	0.789287	0.753853	0.450937	NA	7.82478	0.747987	0.51889	1.44152	0.149439	0.468318	2.90634	2.6925	2.88063	2.60738	2.61069	3.68532	2.66253	2.87086	3.3289	2.56249	2.93398	2.62509	2.69365	2.94885	2.9896	3.03065	3.3714
TGME49_210800	activator of hsp90 ATPase, putative	NA	4.98739	1.47051	0.92759	1.5853	0.112898	NA	4.98739	0.830545	0.956988	0.867874	0.385463	NA	4.98739	-0.0922475	0.693647	-0.132989	0.894202	0.972765	1.92848	1.59701	2.33221	2.55356	1.94683	2.49827	2.47124	1.88354	2.66038	2.50973	2.40932	2.48026	2.37946	1.93888	1.96582	2.7999	1.75622
TGME49_210810	hypothetical protein	NA	15.8108	0.593295	0.419359	1.41476	0.157137	0.486493	15.8108	0.768003	0.53295	1.44104	0.149573	0.477042	15.8108	1.09398	0.34541	3.16719	0.0015392	0.0163924	4.063	3.57542	3.72722	3.95601	4.13571	4.21927	3.66601	3.76281	4.01917	3.99605	4.30917	3.86182	3.45884	3.3681	4.10815	4.13858	4.48048
TGME49_210820	hypothetical protein	NA	14.1306	-0.416429	0.429049	-0.970586	0.331754	0.675116	14.1306	-0.330055	0.494011	-0.668113	0.504062	NA	14.1306	-0.500568	0.37137	-1.34789	0.177692	0.51601	3.77225	4.24955	3.89031	3.51233	3.52558	4.15832	4.05503	3.79058	3.77727	3.9414	3.50888	3.91994	3.95916	3.6689	3.48175	3.63903	3.578
TGME49_210830	RIO1 family protein	NA	4.09462	0.516003	0.813954	0.633945	0.526116	NA	4.09462	-0.0561286	0.857138	-0.0654838	0.947789	NA	4.09462	0.159242	0.729692	0.218232	0.827248	0.951645	1.51918	2.19597	1.82759	2.19347	1.97897	1.91937	1.83926	2.30431	1.9504	2.07757	2.30757	1.81477	1.65341	1.72787	1.86841	1.65885	1.83939
TGME49_210840	arginyl-tRNA synthetase family protein	NA	11.4563	0.44103	0.46755	0.943279	0.345538	0.68923	11.4563	0.302832	0.629044	0.481416	0.630221	NA	11.4563	-0.0386518	0.389166	-0.0993195	0.920885	0.97615	3.45369	3.56965	3.42323	3.45721	3.72774	3.91214	3.25185	3.39508	3.18145	3.69902	3.27237	3.69518	3.61387	3.37292	3.21818	3.61559	3.73134
TGME49_210960	replication factor C subunit 4, putative	NA	6.38841	0.813419	0.663007	1.22686	0.219874	NA	6.38841	-0.236254	0.763421	-0.309467	0.756966	NA	6.38841	-0.227103	0.496622	-0.457295	0.647459	0.876078	2.64033	2.46452	2.36141	2.58564	2.86023	2.86598	2.75137	2.55418	2.75275	2.34533	2.57165	2.71094	2.82558	2.96069	2.78704	2.84808	2.49336
TGME49_210980	alternative splicing type 3 and, putative	NA	13.5797	0.192888	0.450791	0.427888	0.668733	0.857226	13.5797	0.412881	0.549338	0.751598	0.452293	NA	13.5797	0.958413	0.358968	2.66991	0.00758709	0.0591601	3.82377	3.55188	3.62929	3.67955	3.83234	3.76226	3.56559	3.64981	3.75435	3.95919	3.64565	3.21123	3.69564	3.47436	4.2992	4.06434	3.88712
TGME49_211010	hypothetical protein	NA	17.5645	0.565402	0.434999	1.29978	0.193677	0.53048	17.5645	0.0314876	0.461669	0.0682038	0.945623	0.985756	17.5645	0.336012	0.354847	0.946921	0.343679	0.695259	3.65629	3.91987	3.94961	4.72861	3.42348	4.16719	4.24629	4.22766	4.23399	4.39314	4.20303	3.70673	4.0108	4.02428	3.88522	4.11974	4.34472
TGME49_211015	hypothetical protein	NA	6.49458	-0.533171	0.688725	-0.774143	0.438846	NA	6.49458	-1.1029	0.738263	-1.49391	0.135198	NA	6.49458	0.00594296	0.568914	0.0104461	0.991665	0.997536	2.72266	3.13431	2.17826	2.40479	2.31686	2.83357	2.59704	3.18943	2.47111	2.64415	2.28228	2.39372	2.64631	2.79352	2.97484	2.37383	2.46238
TGME49_211020	RNA recognition motif-containing protein	NA	8.01649	0.0900507	0.563563	0.159788	0.873048	NA	8.01649	1.08644	0.880775	1.23351	0.217386	NA	8.01649	0.884386	0.493853	1.79079	0.0733275	0.314224	2.69687	3.03883	3.37664	3.4252	3.01689	2.83047	2.69073	2.59924	2.74505	3.08393	2.95776	2.42156	2.75622	2.96964	3.14723	3.45138	2.87946
TGME49_211030	hypothetical protein	NA	29.7473	-0.0195652	0.32146	-0.0608636	0.951468	0.983842	29.7473	0.522458	0.394639	1.32389	0.18554	0.528255	29.7473	-0.153431	0.260841	-0.588216	0.556387	0.84084	4.84612	4.66939	5.02312	4.83227	4.58481	5.0473	4.2576	5.0161	4.8	5.13395	4.89705	4.95972	4.76812	5.27037	5.03999	4.87079	4.75042
TGME49_211040	Sec61beta family protein	NA	20.7741	0.217887	0.373351	0.583597	0.559492	0.814025	20.7741	0.339316	0.437165	0.776172	0.437647	0.769752	20.7741	0.0382906	0.295456	0.129598	0.896884	0.972781	4.31673	4.08189	4.3397	4.56981	4.15101	4.39268	4.17536	4.36786	4.29915	4.51981	4.57873	4.34635	4.45391	4.33104	4.38506	4.71305	4.07495
TGME49_211060	hypothetical protein	NA	1.95287	-0.716031	1.29848	-0.551438	0.581334	NA	1.95287	0.871795	1.72188	0.506304	0.612643	NA	1.95287	1.02402	0.952936	1.07459	0.282556	NA	0.889922	0.76963	1.20293	0.732754	0.816574	1.0125	0.887315	0.770691	0.886373	1.09107	0.686702	0.924249	0.801794	1.01362	1.74025	0.837803	0.880994
TGME49_211090	aminotransferase, class V superfamily protein	NA	11.588	0.910903	0.511364	1.78132	0.07486	0.346211	11.588	0.660193	0.584267	1.12995	0.258497	NA	11.588	0.275246	0.413771	0.665213	0.505914	0.813385	3.24481	2.9976	3.4998	3.54352	3.94405	3.48976	3.33768	3.50084	3.69756	3.69072	3.94078	3.5627	3.44754	2.84716	3.63833	3.24028	3.57783
TGME49_211150	hypothetical protein	NA	13.4715	0.659258	0.461701	1.42789	0.153323	0.484344	13.4715	-0.108763	0.53742	-0.202379	0.83962	NA	13.4715	0.737373	0.359377	2.05181	0.0401882	0.211589	3.6495	3.11141	3.77791	3.84493	3.93669	3.75103	3.64062	3.74581	3.52818	3.64487	3.71054	3.73787	3.31679	3.63537	4.18134	4.02041	3.84544
TGME49_211220	hypothetical protein	NA	5.00003	0.965647	0.818875	1.17924	0.238304	NA	5.00003	0.00193329	0.794289	0.00243399	0.998058	NA	5.00003	-0.149517	0.604092	-0.247508	0.804515	0.944142	1.95399	2.22455	1.93827	2.30933	1.97066	2.62258	2.37045	2.41795	2.44786	2.20535	2.64687	2.35915	2.35091	2.17223	2.3007	2.42505	1.9652
TGME49_211230	eukaryotic initiation factor-2B, alpha subunit, putative	NA	14.4849	-0.383163	0.405427	-0.945085	0.344616	0.687915	14.4849	-0.701238	0.538763	-1.30157	0.193064	NA	14.4849	-0.512386	0.339251	-1.51034	0.130956	0.438396	4.26617	4.05688	3.90432	3.9	3.92777	3.73047	3.92996	3.58405	3.57511	3.23487	3.43546	4.06657	4.15572	3.96946	3.67413	3.60196	3.91854
TGME49_211240	peptidyl-tRNA hydrolase, putative	NA	6.48209	0.875079	0.662075	1.32172	0.186261	NA	6.48209	-0.523318	0.76673	-0.682532	0.494903	NA	6.48209	-0.184765	0.5604	-0.329702	0.741625	0.917587	2.04445	2.70454	2.70055	2.92373	2.74056	2.93035	2.47296	2.94611	2.37979	2.31276	2.86131	2.31407	2.94056	2.5579	2.50408	2.75664	2.3933
TGME49_211250	hypothetical protein	NA	15.0073	-0.762904	0.444589	-1.71598	0.0861663	0.374008	15.0073	-0.780107	0.505694	-1.54265	0.122916	NA	15.0073	-0.264406	0.346723	-0.762585	0.445711	0.774499	3.72543	4.15904	4.24612	3.74615	3.40429	3.82133	3.79807	4.20658	3.75605	3.49765	3.45671	4.20458	4.13463	3.84983	4.0376	3.51568	4.0859
TGME49_211260	rhoptry kinase family protein ROP26 (incomplete catalytic triad)	ROP26	66.4229	-0.54443	0.207413	-2.62486	0.00866849	0.0917035	66.4229	-0.404652	0.227484	-1.77882	0.0752695	0.324175	66.4229	-0.162356	0.165862	-0.97886	0.327649	0.68561	5.99375	6.29005	6.27018	5.93769	5.62252	5.87895	6.26701	6.24885	5.8674	6.05838	5.9461	6.16422	6.07429	6.0704	6.08097	5.807	6.03536
TGME49_211270	sushi domain (scr repeat) domain-containing protein	NA	12.9402	0.596826	0.431834	1.38207	0.166949	0.498654	12.9402	0.324062	0.513622	0.630936	0.528083	NA	12.9402	0.206263	0.37747	0.546435	0.584767	0.849439	3.34138	3.69309	3.67238	3.89985	4.01959	3.79461	3.61283	3.71476	3.81862	3.8479	3.89473	3.39869	3.45321	3.37726	3.54569	3.5843	3.4831
TGME49_211290	rhoptry protein ROP15	ROP15	87.702	-0.542548	0.179722	-3.01881	0.00253767	0.041704	87.702	-1.00837	0.20572	-4.90167	9.50233e-07	3.39492e-05	87.702	-1.19581	0.155887	-7.67099	1.70672e-14	9.6675e-13	6.69372	6.69892	6.65816	6.29764	6.43851	6.0369	6.70968	6.81206	5.77577	6.19562	5.96986	6.80878	6.84912	6.78662	5.74076	5.93043	5.98003
TGME49_211300	DUF74 family protein, putative	NA	4.6678	1.75296	0.96756	1.81173	0.0700276	NA	4.6678	-0.132465	0.859692	-0.154085	0.877543	NA	4.6678	0.686972	0.668353	1.02786	0.304016	0.66321	2.13879	1.65509	1.66529	2.20132	2.62319	1.78233	2.39275	2.14443	2.35909	2.1146	2.33205	2.19752	1.83468	1.97453	2.76712	2.08946	1.87548
TGME49_211310	hypothetical protein	NA	8.68148	0.250863	0.609468	0.41161	0.680625	NA	8.68148	0.485365	0.690892	0.702519	0.482355	NA	8.68148	0.748069	0.504228	1.48359	0.137917	0.449506	3.20311	2.37195	3.26784	2.70663	2.69772	3.63506	3.09509	2.97187	3.40058	3.30617	3.11696	3.02371	2.8413	2.62231	2.99234	3.26994	3.39862
TGME49_211340	hypothetical protein	NA	9.95408	-0.385861	0.560986	-0.687827	0.491562	0.779189	9.95408	0.00739419	0.561845	0.0131606	0.9895	NA	9.95408	-0.0952651	0.44801	-0.212641	0.831607	0.952851	3.3235	3.27058	3.19711	2.97605	3.10391	3.20725	3.57785	3.36933	3.69889	3.59841	3.23506	3.00328	3.04441	3.54701	3.48622	2.72148	3.18296
TGME49_211350	CBS domain-containing protein	NA	10.9182	0.40905	0.49157	0.83213	0.405335	0.72619	10.9182	-0.0230046	0.59321	-0.0387799	0.969066	NA	10.9182	-0.216043	0.411556	-0.52494	0.599625	0.855418	3.41192	3.27954	3.47123	3.51344	3.69292	3.54027	3.66105	3.08138	3.34185	3.57454	3.22949	3.77818	3.30933	3.3371	3.66645	3.09123	3.30013
TGME49_211390	hypothetical protein	NA	3.32514	0.341059	0.888165	0.384004	0.700975	NA	3.32514	-0.380973	0.982629	-0.387708	0.698232	NA	3.32514	0.352548	0.783955	0.449704	0.652924	NA	1.30096	1.69838	1.90572	1.98602	1.78454	1.42245	1.77931	1.76175	1.76588	1.70932	1.58936	1.63735	1.56225	1.28274	1.56281	1.87445	1.37987
TGME49_211400	DEAD/DEAH box helicase domain-containing protein	NA	2.80542	0.0966352	0.893968	0.108097	0.913919	NA	2.80542	1.46993	1.60729	0.914537	0.360435	NA	2.80542	0.0477092	0.834051	0.0572018	0.954384	NA	1.92458	1.68825	1.15564	1.37687	1.65901	1.84735	1.33527	1.24663	1.64604	1.48765	1.13625	1.20421	1.64251	1.41948	1.44173	1.3585	1.55429
TGME49_211410	translation initiation factor sui1 protein	NA	5.05726	-0.798541	0.73248	-1.09019	0.27563	NA	5.05726	1.43337	1.00628	1.42443	0.154322	NA	5.05726	-0.475151	0.622892	-0.762814	0.445574	0.774499	2.25545	2.42586	2.70808	2.32033	2.22705	2.04498	2.11028	2.10258	2.08283	2.60758	2.84778	2.36788	2.40383	2.07972	2.1088	2.18887	2.05938
TGME49_211420	RNA recognition motif-containing protein	NA	41.9511	-0.00103083	0.261395	-0.00394358	0.996853	0.998382	41.9511	-0.130726	0.306318	-0.426767	0.669549	0.898013	41.9511	-0.141216	0.224269	-0.62967	0.528911	0.827451	5.42078	5.32508	5.5947	5.21646	5.53042	5.51563	5.37371	5.52018	5.23	5.52339	5.2526	5.28298	5.47228	5.31081	5.60316	5.22856	4.93412
TGME49_211440	hypothetical protein	NA	8.78831	0.198217	0.574495	0.345028	0.730073	NA	8.78831	1.80997	0.936742	1.9322	0.0533354	NA	8.78831	1.01664	0.441965	2.30027	0.021433	0.134722	2.90546	3.18334	2.88044	3.51239	2.82138	2.91415	2.37356	2.99624	3.3618	2.96261	3.22814	3.15144	2.85684	2.81525	3.51252	3.56867	3.49018
TGME49_211450	hypothetical protein	NA	4.53731	-0.655526	0.833518	-0.786458	0.431599	NA	4.53731	0.637771	0.895099	0.712515	0.476146	NA	4.53731	0.415673	0.633159	0.656507	0.511498	0.8143	2.03717	2.26353	2.28873	1.93636	2.0359	2.10328	2.4261	1.83799	2.30333	2.5369	2.36584	2.44027	1.87347	1.90496	1.93074	2.36728	2.42064
TGME49_211460	hypothetical protein	NA	19.1224	-0.605706	0.373032	-1.62374	0.104432	0.41117	19.1224	-0.28817	0.431685	-0.667546	0.504423	0.81412	19.1224	-0.743795	0.319686	-2.32664	0.0199843	0.127568	4.64678	4.40986	4.39699	4.01234	4.19981	4.10922	4.48101	4.12012	3.99441	4.13986	4.37346	4.63368	4.36477	4.07892	4.086	3.75839	3.88976
TGME49_211470	Fcf2 pre-rRNA processing protein	NA	2.51156	-1.08746	1.04745	-1.0382	0.299175	NA	2.51156	0.669311	1.3067	0.512214	0.608501	NA	2.51156	-0.282451	0.878575	-0.321488	0.747841	NA	1.62375	1.16239	1.46395	1.36669	1.07442	1.11464	1.15504	1.25109	1.26005	1.4372	1.28489	1.37036	1.1	1.25777	0.859638	1.19939	1.40544
TGME49_211480	GTP-binding protein engA, putative	NA	7.31591	-0.295777	0.648159	-0.456335	0.648149	NA	7.31591	0.405052	0.751887	0.538714	0.590084	NA	7.31591	0.815455	0.591745	1.37805	0.168188	0.498995	2.58227	3.27948	2.79915	2.36811	3.08617	2.83035	2.70062	2.91977	3.42172	2.30589	3.13908	2.76444	2.1611	2.36803	2.84476	2.96526	2.6117
TGME49_211600	hypothetical protein	NA	9.55315	0.0955347	0.559553	0.170734	0.864433	0.947047	9.55315	-0.0900095	0.647181	-0.139079	0.889387	NA	9.55315	0.375356	0.436689	0.85955	0.390037	0.735393	3.09375	3.10442	3.26675	3.18391	3.52977	2.77111	3.08635	3.33894	3.2434	2.64198	3.5405	3.20989	3.25892	3.17391	3.3454	3.6253	3.30224
TGME49_211610	hypothetical protein	NA	6.15619	-0.108845	0.743557	-0.146385	0.883618	NA	6.15619	-0.816677	0.718351	-1.13688	0.255589	NA	6.15619	-0.273348	0.547764	-0.499025	0.617762	0.863004	2.8041	2.49821	1.99279	2.77234	2.51147	1.94738	2.90248	2.77499	2.44406	2.54119	2.61946	2.65668	2.77843	2.69157	2.3792	2.85678	2.43786
TGME49_211630	hypothetical protein	NA	49.1974	-0.295026	0.231626	-1.27372	0.202763	0.541601	49.1974	-0.565363	0.276607	-2.04392	0.0409611	0.225143	49.1974	-0.309608	0.197881	-1.56461	0.117674	0.415398	5.55655	6.0964	5.68939	5.60988	5.47269	5.75681	5.69516	5.80672	5.29277	5.49951	5.18034	5.63887	5.69935	5.74866	5.43279	5.41724	5.53046
TGME49_211640	hypothetical protein	NA	7.41081	0.0711265	0.631456	0.112639	0.910317	NA	7.41081	0.157725	0.709169	0.222409	0.823996	NA	7.41081	0.251686	0.472784	0.532349	0.594485	0.854117	2.7834	2.93563	2.63887	3.09597	2.89935	2.44956	2.99864	2.7149	2.87296	3.22675	2.59434	3.00287	2.99511	2.79213	2.90809	3.02319	3.24184
TGME49_211650	hypothetical protein	NA	9.98529	-0.455331	0.528257	-0.861949	0.388715	0.716806	9.98529	-0.960496	0.571173	-1.68162	0.0926426	NA	9.98529	-0.485884	0.420447	-1.15564	0.247829	0.60717	2.90556	3.68706	3.39403	2.9866	3.27739	3.21625	3.41645	3.70906	2.99704	3.24489	3.05047	3.43421	3.6039	3.33136	3.10817	3.32168	3.14011
TGME49_211670	S1 RNA binding domain-containing protein	NA	11.8897	-0.102283	0.471355	-0.216998	0.82821	0.931202	11.8897	-0.810662	0.549917	-1.47415	0.14044	NA	11.8897	-0.133686	0.373214	-0.358202	0.720192	0.908728	3.56827	3.59108	3.62025	3.26911	3.75052	3.52514	3.80073	3.54299	3.05248	3.47667	3.29651	3.93218	3.52843	3.62096	3.61475	3.49152	3.71622
TGME49_211680	protein disulfide isomerase	NA	169.554	-0.469192	0.132701	-3.5357	0.000406697	0.00991129	169.554	-0.0974298	0.153782	-0.633557	0.52637	0.829112	169.554	-0.0563508	0.105189	-0.535709	0.592159	0.852074	7.62962	7.53846	7.41884	7.1376	7.04754	7.30644	7.38872	7.34988	7.25106	7.2927	7.35423	7.59095	7.56123	7.40422	7.45972	7.43501	7.54275
TGME49_211690	AAA family protein	NA	8.74145	-0.900723	0.587505	-1.53313	0.125243	NA	8.74145	-0.434487	0.606411	-0.71649	0.473689	NA	8.74145	0.0568644	0.45909	0.123863	0.901424	0.97344	3.31068	2.95464	3.45271	3.09819	2.71137	2.79934	3.3024	3.24963	3.17493	3.14789	2.93128	2.71131	3.10688	3.23306	2.76069	3.17132	3.19479
TGME49_211695	hypothetical protein	NA	2.58048	-1.24418	1.089	-1.1425	0.253247	NA	2.58048	3.04269	1.75671	1.73203	0.0832676	NA	2.58048	-0.378781	1.02363	-0.370037	0.711355	NA	1.89678	1.84303	0.981018	1.53939	1.23421	0.954495	0.987455	1.06432	1.38829	1.44673	1.1346	0.790332	1.51434	1.38575	1.01809	1.52506	0.888608
TGME49_211700	hypothetical protein	NA	8.04423	0.447665	0.605058	0.73987	0.459379	NA	8.04423	0.296321	0.739541	0.400682	0.688654	NA	8.04423	0.467002	0.468957	0.995831	0.319332	0.678431	2.95901	2.82793	2.82097	2.52311	3.47987	2.95879	2.95188	2.78488	3.13244	2.76989	2.98444	2.8089	2.96827	3.1908	3.46433	3.34076	2.90093
TGME49_211710	TB2/DP1, HVA22 family protein	NA	25.4583	-0.0875494	0.32505	-0.269341	0.787667	0.919238	25.4583	0.471501	0.426176	1.10635	0.268573	0.629632	25.4583	-0.261558	0.270944	-0.965358	0.334366	0.688653	5.18207	4.63032	4.33692	4.74555	4.46043	4.85983	4.48616	4.24458	4.50782	4.64247	4.77645	4.81172	4.7975	4.72372	4.75104	4.59794	4.45353
TGME49_211720	AP2 domain transcription factor AP2IV-5	AP2IV5	48.4094	0.213985	0.236697	0.904044	0.365972	0.702913	48.4094	-0.229045	0.295234	-0.775809	0.437861	0.769752	48.4094	-0.699403	0.222707	-3.14046	0.00168681	0.0177241	5.9754	5.27828	5.87998	5.96276	5.81032	5.85411	5.42662	5.74904	5.36342	5.45015	5.43479	5.77455	5.50411	5.47668	5.08285	4.92063	5.22896
TGME49_211730	histone lysine methyltransferase SET8	SET8	14.9218	-0.672738	0.481936	-1.39591	0.162743	0.495282	14.9218	0.515514	0.541485	0.952038	0.341078	NA	14.9218	0.495159	0.373346	1.32627	0.184749	0.524649	4.02696	3.83078	3.92056	3.64746	3.94264	3.02408	3.79441	3.71852	3.98863	4.04366	4.10869	3.26116	3.85347	4.10701	4.37974	4.07485	3.79509
TGME49_211850	hypothetical protein	NA	11.5754	0.176394	0.496473	0.355294	0.72237	0.884099	11.5754	0.120774	0.59881	0.20169	0.840159	NA	11.5754	-0.950864	0.417049	-2.27998	0.0226087	0.139618	3.70009	3.43949	3.21872	3.54544	3.37885	3.71388	3.13264	3.72331	3.74722	3.50011	3.06015	4.064	3.63191	3.69377	3.13214	3.51299	3.0661
TGME49_211860	hypothetical protein	NA	4.58947	-0.651369	0.864768	-0.75323	0.451312	NA	4.58947	-0.00424226	0.918674	-0.00461781	0.996316	NA	4.58947	0.18061	0.664937	0.27162	0.785914	0.936409	1.68086	2.23159	2.49331	1.8934	1.99818	2.06576	1.67732	2.6007	2.18092	1.92152	2.44592	1.94338	2.27499	2.17752	2.3027	1.89914	2.39576
TGME49_211870	LSU ribosomal protein L18P, putative	NA	3.25694	-0.970958	0.955671	-1.016	0.309631	NA	3.25694	-1.46549	1.12408	-1.30372	0.192328	NA	3.25694	-0.735231	0.835375	-0.88012	0.378794	NA	1.88447	1.97681	1.57701	1.6392	1.74599	1.2152	1.58757	1.88816	1.62013	1.33544	1.22528	1.28008	1.77263	2.01418	1.26077	1.19153	1.87242
TGME49_211890	RAP domain-containing protein	NA	8.3048	-0.566723	0.57847	-0.979693	0.327238	NA	8.3048	-0.111749	0.731153	-0.15284	0.878524	NA	8.3048	0.0783152	0.484372	0.161684	0.871555	0.967426	3.5229	2.74332	3.32522	2.93067	2.86619	3.05825	3.16272	2.63378	2.85122	2.43285	3.26412	2.99716	3.04062	2.99607	3.29971	2.88462	2.95856
TGME49_212090	hypothetical protein	NA	7.08652	0.321768	0.607854	0.52935	0.596562	NA	7.08652	0.822398	0.803244	1.02385	0.305908	NA	7.08652	0.134419	0.480611	0.279683	0.779721	0.935224	2.7396	2.8982	2.595	3.05215	3.03083	2.5309	2.61092	2.66576	2.90935	2.82778	2.98285	2.96847	2.70145	2.83195	2.7104	2.86332	3.07509
TGME49_212100	ThiF family protein	NA	1.47575	0.661742	1.36299	0.485509	0.627315	NA	1.47575	2.63374	1.85182	1.42225	0.154955	NA	1.47575	-0.446174	1.19571	-0.373145	0.70904	NA	0.417218	0.900172	0.411169	0.805984	0.691635	0.567577	0.415569	0.467796	0.476647	1.12879	0.398938	0.875438	0.560165	0.475322	0.333249	0.6963	0.624358
TGME49_212110	histone lysine demethylase JMJD5	JMJD5	1.82095	2.64619	1.54939	1.7079	0.0876554	NA	1.82095	-0.487884	1.24157	-0.392956	0.694352	NA	1.82095	0.211882	1.24687	0.169931	0.865065	NA	0.499598	0.573954	0.492907	1.06721	0.617987	0.81714	1.31365	0.55525	0.831714	1.31832	0.479354	0.488715	0.441323	0.695647	0.405995	0.513937	0.810246
TGME49_212130	phospholipase, patatin family protein	NA	12.0151	-0.330143	0.484474	-0.681445	0.49559	0.780576	12.0151	0.211192	0.601806	0.350931	0.72564	NA	12.0151	0.0296205	0.397775	0.0744655	0.94064	0.982054	3.65805	3.47471	3.9217	3.15765	3.75504	3.52999	3.56461	3.30352	3.20521	3.58322	3.78315	3.55148	3.35936	3.90826	3.56281	3.39032	3.85416
TGME49_212140	hypothetical protein	NA	7.87909	0.763773	0.6176	1.23668	0.216207	NA	7.87909	0.805476	0.712796	1.13002	0.258467	NA	7.87909	0.416078	0.492729	0.844435	0.398426	0.740643	2.41987	2.95864	2.78567	3.12315	2.92354	3.11396	2.68189	3.02889	3.44794	2.95293	3.22914	2.84551	2.90763	2.55823	3.07537	2.63249	3.22046
TGME49_212150	hypothetical protein	NA	3.71743	-0.807417	0.897085	-0.900045	0.368096	NA	3.71743	-0.13208	0.950924	-0.138897	0.889532	NA	3.71743	0.118933	0.727303	0.163525	0.870105	0.967426	1.78641	2.14365	1.91579	1.83766	1.52586	1.86409	1.78215	2.08813	2.26407	1.84132	1.58851	1.45465	2.11946	1.67767	1.81733	1.71809	1.95405
TGME49_212170	GIY-YIG catalytic domain-containing protein	NA	6.64034	-0.356771	0.672152	-0.53079	0.595564	NA	6.64034	0.50693	0.776514	0.652828	0.513867	NA	6.64034	-0.177289	0.515742	-0.343755	0.731031	0.911693	2.67368	2.91836	2.52729	2.62057	2.80085	2.33753	2.41041	2.88273	2.92544	2.77403	2.82282	2.37347	3.07844	2.92109	2.5648	2.74293	2.87869
TGME49_212190	RNA recognition motif-containing protein	NA	26.6091	-0.00520252	0.371743	-0.013995	0.988834	0.995013	26.6091	0.064913	0.415834	0.156103	0.875952	0.960584	26.6091	0.710548	0.314811	2.25706	0.0240042	0.146402	3.95324	5.09877	4.58315	4.64374	4.60405	4.70644	4.7165	4.81286	5.07395	4.73529	4.55571	4.58725	4.69081	3.96945	5.21499	4.99223	4.67452
TGME49_212200	hypothetical protein	NA	4.58998	0.0141561	0.71363	0.0198367	0.984174	NA	4.58998	-0.499841	1.00631	-0.496709	0.619394	NA	4.58998	-0.340687	0.619465	-0.54997	0.58234	0.849439	2.16168	2.59559	2.00235	2.36366	1.89031	2.54656	2.01476	2.16924	1.88905	2.04077	1.82204	2.2159	2.24324	2.37331	2.02444	2.35635	1.98265
TGME49_212210	hypothetical protein	NA	9.99828	-0.112311	0.545048	-0.206058	0.836746	0.936436	9.99828	-0.37793	0.715281	-0.528365	0.597246	NA	9.99828	-1.42755	0.478025	-2.98635	0.00282326	0.0267045	3.38657	3.43572	3.16571	3.17987	3.59237	2.98311	2.45289	3.66944	3.03501	2.63516	3.10952	3.35753	3.73369	4.07139	2.9954	2.91905	2.88396
TGME49_212220	hypothetical protein	NA	35.0161	0.398173	0.286805	1.38831	0.165044	0.497689	35.0161	0.318128	0.359674	0.884489	0.376432	0.712096	35.0161	0.624652	0.227626	2.74421	0.00606573	0.0492535	4.83308	4.87368	5.17951	4.62602	5.37841	5.46102	4.82173	4.92116	4.98034	5.21936	4.89332	4.94375	5.08873	5.02534	5.37698	5.59641	5.46696
TGME49_212240	beta-1 tubulin, putative	NA	4.08082	-0.0744737	0.802137	-0.0928441	0.926027	NA	4.08082	-0.33714	0.896375	-0.376115	0.706832	NA	4.08082	0.828398	0.764315	1.08384	0.278434	0.640248	2.10934	2.08289	1.80793	2.17479	1.55975	2.15398	1.81954	2.28509	2.12804	2.14747	1.62434	1.69976	1.63769	1.45754	1.95943	1.52515	2.06098
TGME49_212250	XPG N-terminal domain-containing protein	NA	22.939	0.470549	0.352206	1.336	0.181548	0.514516	22.939	-0.198109	0.397918	-0.497864	0.61858	0.877624	22.939	-0.144413	0.288839	-0.499979	0.61709	0.863004	4.17402	4.39281	4.45224	4.73866	4.87026	4.22342	4.42262	4.7966	4.5229	4.4102	4.5328	4.67462	4.38017	4.54969	4.14302	4.43011	4.63804
TGME49_212260	Sjogren's syndrome/scleroderma autoantigen 1 (Autoantigen p27) protein	NA	16.728	0.437831	0.398412	1.09894	0.271794	0.613297	16.728	0.280316	0.470713	0.595514	0.5515	0.844988	16.728	0.182342	0.316311	0.576463	0.564303	0.84473	3.73815	3.8618	4.14872	4.01737	4.23516	4.21677	4.10971	3.83344	4.33671	4.00319	4.07535	4.087	3.98525	3.97387	3.92971	4.2172	4.20961
TGME49_212270	hypothetical protein	NA	72.511	-0.750762	0.191723	-3.91586	9.00822e-05	0.00287466	72.511	-0.911674	0.214625	-4.24776	2.15916e-05	0.000530345	72.511	-1.40597	0.167633	-8.38719	4.97915e-17	3.45595e-15	6.59385	6.46988	6.34069	5.9238	5.99304	5.79911	6.54824	6.40688	5.75315	5.81313	5.89147	6.5583	6.48659	6.55973	5.41563	5.52947	5.46313
TGME49_212290	ribosomal protein RPS19	RPS19	115.534	-0.218539	0.155791	-1.40276	0.160687	0.493971	115.534	-0.177107	0.178654	-0.991342	0.321519	0.673903	115.534	-0.680718	0.139845	-4.86765	1.12934e-06	2.6502e-05	7.01765	6.87542	7.17249	6.92543	6.78394	6.84371	6.99109	7.04068	6.85192	6.90532	6.87872	6.75637	6.91444	6.94932	6.49763	6.1148	6.42144
TGME49_212300	hypothetical protein	NA	52.0591	-0.57127	0.227456	-2.51157	0.0120197	0.115468	52.0591	-0.858502	0.250641	-3.42522	0.000614299	0.00937552	52.0591	-0.791418	0.190991	-4.14374	3.41684e-05	0.000590813	5.83477	5.88553	6.00375	5.55598	5.46383	5.48641	5.97049	6.13613	5.33088	5.44501	5.52928	5.77889	6.01123	5.80925	5.26945	5.20519	5.39578
TGME49_212310	vacuolar ATP synthetase	NA	39.7383	-0.511591	0.268917	-1.90241	0.0571175	0.300694	39.7383	0.0105598	0.320876	0.0329093	0.973747	0.995921	39.7383	-0.652067	0.227522	-2.86595	0.00415758	0.0363272	5.42401	5.48895	5.62244	5.5782	4.72641	5.14507	5.15341	5.33944	5.24691	5.14682	5.35368	5.57082	5.48114	5.42393	4.79455	4.96647	5.22284
TGME49_212410	dense granule protein GRA11	NA	2.58697	1.63545	1.32916	1.23044	0.218533	NA	2.58697	3.89789	1.64729	2.36625	0.0179694	NA	2.58697	0.436749	0.82634	0.528535	0.597128	NA	1.42462	0.971458	1.07843	1.2987	1.32267	1.51545	1.08508	1.1649	1.46912	1.8004	1.79326	1.2516	1.63719	1.22603	1.37221	1.17314	1.92967
TGME49_212725	hypothetical protein	NA	4.55803	-1.51192	0.866646	-1.74456	0.081061	NA	4.55803	0.396839	0.950029	0.417713	0.676157	NA	4.55803	-0.54494	0.605702	-0.899683	0.368289	0.715948	2.30526	2.16031	2.52183	1.9292	2.02995	1.81962	2.16749	2.01092	2.00956	2.31467	2.2432	2.29999	2.25103	2.53983	2.32974	2.2055	1.81581
TGME49_212735	hypothetical protein	NA	4.04614	-0.20829	0.841089	-0.247643	0.804411	NA	4.04614	0.58127	1.1118	0.522818	0.601101	NA	4.04614	0.755594	0.801866	0.942296	0.346041	0.698005	2.46141	1.33515	2.20499	1.69839	1.94926	2.25719	1.48112	2.11596	2.02269	1.9597	1.9053	1.47146	1.9387	1.44532	1.94814	1.9354	1.81259
TGME49_212760	hypothetical protein	NA	1.89773	-1.30609	1.20669	-1.08237	0.279089	NA	1.89773	-2.33741	1.33754	-1.74754	0.0805429	NA	1.89773	0.281169	1.08797	0.258435	0.796071	NA	0.886931	0.886289	1.03714	0.741089	0.64262	0.676108	1.19879	0.787827	0.7213	0.54783	0.504428	0.880934	0.3558	0.5747	0.588374	0.920207	0.479669
TGME49_212770	hypothetical protein	NA	43.1813	-1.10031	0.26053	-4.22336	2.40684e-05	0.00103099	43.1813	-0.514472	0.290958	-1.7682	0.0770281	0.32799	43.1813	-0.840777	0.204554	-4.1103	3.95143e-05	0.000664595	5.92824	5.66413	5.67873	5.02197	4.98842	4.98778	5.30135	5.73353	5.03488	5.25569	5.14465	5.76786	5.76828	5.67508	5.18861	5.18862	4.99157
TGME49_212780	hypothetical protein	NA	12.1346	0.12321	0.476209	0.258732	0.795842	0.923289	12.1346	0.530178	0.663434	0.799142	0.424208	NA	12.1346	0.288128	0.398799	0.72249	0.469993	0.791297	3.38672	3.65	3.77823	4.14684	3.62641	3.17554	3.27901	3.29998	3.05375	3.58105	3.71012	3.7938	3.44656	3.39561	3.77341	3.49332	3.88409
TGME49_212800	hypothetical protein	NA	8.38541	-0.51106	0.549923	-0.92933	0.352718	NA	8.38541	0.32204	0.74443	0.432599	0.665306	NA	8.38541	0.046567	0.499026	0.0933158	0.925653	0.976545	3.17667	3.45244	3.3311	3.05599	2.44456	3.54426	3.06822	2.64117	2.85658	2.98921	3.09107	2.74818	2.97501	3.00134	3.11269	2.58854	3.06746
TGME49_212820	ubiquitin family protein	NA	5.56321	0.554559	0.729231	0.760471	0.446973	NA	5.56321	0.097717	0.801503	0.121917	0.902965	NA	5.56321	-0.740164	0.548645	-1.34908	0.177312	0.515513	2.09407	2.531	2.22195	2.57947	2.5528	2.29737	2.37205	2.55889	2.71438	2.3187	2.44013	2.72764	2.57587	2.85	2.41649	2.29248	2.38563
TGME49_212840	HIT zinc finger protein	NA	5.02263	2.45429	1.19594	2.05219	0.0401514	NA	5.02263	0.732197	0.854555	0.856817	0.391546	NA	5.02263	2.17639	0.613534	3.5473	0.0003892	0.00498176	1.76032	1.72855	1.90647	2.27959	2.18947	2.13873	2.34232	2.05745	2.42414	2.26838	2.81509	1.91109	1.89207	1.81578	2.83031	2.61343	3.0031
TGME49_212850	hypothetical protein	NA	13.6494	-0.0211597	0.439063	-0.0481928	0.961563	0.983842	13.6494	0.609771	0.542028	1.12498	0.260597	NA	13.6494	0.210416	0.351413	0.598772	0.549325	0.836808	3.67925	4.03593	3.4701	3.69784	3.78681	3.77837	3.75269	3.43191	3.86463	3.85054	4.07034	3.8383	3.73193	3.54898	3.90944	3.72376	3.89962
TGME49_212860	hypothetical protein	NA	6.80289	-0.0485989	0.641635	-0.0757423	0.939624	NA	6.80289	1.74254	0.970215	1.79604	0.0724884	NA	6.80289	1.12779	0.515277	2.18872	0.0286174	0.165914	2.55734	2.50173	3.08214	2.34194	2.98232	2.70165	2.41881	2.44109	3.06447	2.63368	3.11424	2.60945	2.42927	2.44528	3.16499	3.00295	2.98685
TGME49_212880	surface antigen repeat-containing protein	NA	24.5564	0.658851	0.338946	1.94382	0.0519168	0.290489	24.5564	0.289477	0.388507	0.745103	0.45621	0.784676	24.5564	0.59342	0.269121	2.20503	0.027452	0.161052	4.41212	4.16754	4.49047	4.66396	4.61101	4.95176	4.33903	4.77144	4.95027	4.62306	4.56929	4.26783	4.35635	4.48144	4.76113	4.8088	4.74924
TGME49_212900	hypothetical protein	NA	24.4839	-0.0607426	0.344049	-0.176552	0.85986	0.946646	24.4839	-0.605849	0.414234	-1.46258	0.143583	0.469337	24.4839	-0.270636	0.31723	-0.85312	0.393593	0.737414	5.11162	4.45148	4.77923	4.96457	4.82249	4.4143	4.98264	4.37427	4.28749	4.39596	4.39702	4.86563	4.32711	4.24123	3.96699	4.50865	4.42224
TGME49_212920	hypothetical protein	NA	4.98878	0.84912	0.824742	1.02956	0.303217	NA	4.98878	-0.388786	0.868292	-0.44776	0.654326	NA	4.98878	1.27793	0.597376	2.13924	0.0324159	0.182415	2.0818	1.98662	2.06421	2.79173	1.94896	2.01232	2.34971	2.23604	2.25307	2.09344	2.16498	1.81769	2.23977	2.15304	2.37458	2.85767	2.73769
TGME49_212930	NifU family domain-containing protein	NA	3.53888	-0.157514	0.863895	-0.18233	0.855324	NA	3.53888	0.846745	1.0912	0.775977	0.437763	NA	3.53888	-0.45593	0.770396	-0.591813	0.553976	0.839753	2.1376	1.78057	1.55475	2.0726	1.46887	1.80505	1.72105	1.6803	2.12429	1.974	1.6798	1.40644	2.02364	1.73643	1.52446	1.66546	1.65466
TGME49_212940	hypothetical protein	NA	2.92897	-0.688876	0.959129	-0.718231	0.472615	NA	2.92897	0.435852	1.3264	0.328598	0.74246	NA	2.92897	0.0729366	0.82771	0.0881185	0.929782	NA	1.90909	1.30716	1.61646	1.52475	1.37366	1.4242	1.31215	1.41626	0.993902	1.46885	1.72203	1.29659	1.6854	1.27323	1.75793	1.33771	1.24681
TGME49_212950	ADP-ribosylation factor family protein 2, putative	NA	2.80366	-0.376541	1.01527	-0.370877	0.710729	NA	2.80366	-0.390296	1.07333	-0.363632	0.716133	NA	2.80366	-0.193309	0.773629	-0.249873	0.802686	NA	1.49111	1.44859	1.47727	1.36709	1.38608	1.43631	1.63831	1.42941	1.41327	1.36764	1.59513	1.30929	1.79553	1.41089	1.76501	1.23195	1.3619
TGME49_212955	hypothetical protein	NA	2.11023	-0.414422	1.16415	-0.355988	0.72185	NA	2.11023	1.76983	1.61668	1.09473	0.273635	NA	2.11023	1.12966	0.894863	1.26238	0.206812	NA	1.07056	1.44379	0.886318	0.920399	1.27904	1.02987	1.06777	0.962156	1.29567	1.4517	1.03977	0.97031	0.953559	1.17683	1.19708	1.33452	1.48759
TGME49_212960	hypothetical protein	NA	4.80054	1.5061	0.744987	2.02164	0.0432133	NA	4.80054	1.86007	1.16994	1.58989	0.11186	NA	4.80054	1.06314	0.672746	1.5803	0.114038	0.40723	1.86004	2.03844	2.13739	2.94203	2.4556	2.20855	1.85588	1.99175	2.60906	2.38257	2.09939	1.85995	1.70879	1.87904	2.31764	2.01111	2.21001
TGME49_212980	hypothetical protein	NA	50.2163	-0.581097	0.24918	-2.33204	0.0196987	0.167309	50.2163	-0.293685	0.280938	-1.04537	0.29585	0.661559	50.2163	-0.44199	0.201527	-2.1932	0.0282927	0.164289	5.95026	5.78039	5.66818	4.95276	5.37425	5.69109	5.78514	5.65003	5.44641	5.77936	5.18794	5.88439	5.84442	5.90086	5.70323	5.52355	5.40137
TGME49_212990	hypothetical protein	NA	8.40759	0.74308	0.58326	1.27401	0.202659	NA	8.40759	1.51324	0.836165	1.80974	0.0703365	NA	8.40759	0.380716	0.428014	0.889492	0.373738	0.720208	3.10989	2.69071	2.74879	2.97433	3.16417	3.27176	2.63884	2.837	3.29202	3.08173	3.30078	2.9711	3.06914	3.16482	3.20795	3.42287	3.1896
TGME49_213000	replication factor C, subunit 5, putative	NA	2.49037	0.103279	1.06597	0.0968876	0.922816	NA	2.49037	1.06311	1.25461	0.847362	0.396793	NA	2.49037	-0.0262952	0.800257	-0.0328584	0.973788	NA	1.38127	1.21801	1.20671	1.25389	1.281	1.32896	1.21476	1.31264	1.42982	1.58421	1.48814	1.21326	1.42829	1.31089	1.33226	1.25233	1.36331
TGME49_213010	hypothetical protein	NA	10.0299	0.554963	0.536697	1.03403	0.301121	0.646001	10.0299	0.51734	0.641534	0.806411	0.420006	NA	10.0299	-0.437934	0.473939	-0.92403	0.355471	0.705786	3.40886	2.96434	3.18931	3.92628	3.26197	3.10622	3.40039	2.96387	3.38174	3.5469	3.48263	3.27727	2.96263	3.4887	2.57089	3.25317	3.12647
TGME49_213020	hypothetical protein	NA	3.66418	0.18648	0.881387	0.211576	0.832438	NA	3.66418	1.51498	1.21021	1.25183	0.210633	NA	3.66418	0.873898	0.732413	1.19318	0.2328	0.59136	1.61737	1.58357	2.16675	1.48618	2.03056	1.98313	1.44609	1.91004	2.17058	1.83118	2.12492	1.75725	1.73525	1.41623	1.9147	2.07626	1.8661
TGME49_213030	hypothetical protein	NA	21.3639	0.227731	0.367624	0.619468	0.535608	0.799739	21.3639	-0.559642	0.407088	-1.37474	0.169211	0.508645	21.3639	0.0676126	0.29461	0.229499	0.818481	0.950226	4.1295	4.27473	4.46757	4.58326	4.16365	4.55259	4.70288	4.4643	4.01328	4.53051	4.15512	4.41389	4.47862	4.3423	4.57133	4.64917	4.14834
TGME49_213040	hypothetical protein	NA	7.00801	0.315126	0.674868	0.466945	0.640539	NA	7.00801	-0.279726	0.681974	-0.410171	0.681681	NA	7.00801	-0.00207286	0.507284	-0.00408619	0.99674	0.998742	2.58876	2.79639	2.43631	2.37592	3.08872	2.62021	2.70634	3.18003	3.02511	2.65934	2.85987	3.00392	2.84024	2.65044	2.84877	2.55142	3.05755
TGME49_213050	hypothetical protein	NA	36.1016	0.00169161	0.283978	0.00595683	0.995247	0.997921	36.1016	-0.484032	0.320009	-1.51256	0.130392	0.44486	36.1016	-0.500773	0.243027	-2.06057	0.0393445	0.208933	5.0337	5.30302	5.15421	5.22314	5.38978	4.8669	5.14695	5.61376	4.85434	4.87344	5.43184	5.1849	5.39013	5.15624	5.01734	4.8281	4.86824
TGME49_213060	WD domain, G-beta repeat-containing protein	NA	4.19503	-0.0892101	0.867582	-0.102826	0.918101	NA	4.19503	0.107178	0.830552	0.129045	0.897322	NA	4.19503	0.303571	0.64062	0.47387	0.635593	0.8697	1.76973	1.84433	2.18274	1.81704	1.79943	2.12349	2.06303	2.23046	2.29685	2.14291	2.26386	1.88272	1.90793	2.01642	2.14547	1.93608	2.06464
TGME49_213067	hypothetical protein	NA	34.8506	0.596194	0.3052	1.95345	0.0507659	0.287747	34.8506	0.876834	0.35218	2.48973	0.0127839	0.10633	34.8506	1.73194	0.233223	7.42613	1.11819e-13	5.98963e-12	4.5223	4.68052	4.75879	5.13454	5.04123	4.94592	5.06334	4.33039	5.4326	5.30765	5.36419	4.66063	4.40315	4.36056	5.85074	5.61567	5.72268
TGME49_213072	Sec1 family protein	NA	8.10059	0.29204	0.589004	0.495819	0.620022	NA	8.10059	0.331181	0.704981	0.469773	0.638517	NA	8.10059	0.867666	0.483779	1.79352	0.0728903	0.313168	2.95914	3.26564	2.43922	2.66636	3.20283	3.2315	3.05856	2.78494	3.19579	2.84378	3.17345	2.99445	2.59523	2.7643	3.35465	3.01189	3.32983
TGME49_213100	hypothetical protein	NA	2.93991	-0.367158	0.93404	-0.393086	0.694256	NA	2.93991	-1.68878	1.06844	-1.58061	0.113967	NA	2.93991	-0.334869	0.854282	-0.391989	0.695066	NA	1.61746	1.76519	1.28729	1.33729	1.49753	1.55474	1.61312	1.75649	1.6161	1.08787	1.09414	1.49189	1.20949	1.50288	1.13948	1.63862	1.12109
TGME49_213240	hypothetical protein	NA	7.56497	0.968557	0.616218	1.57178	0.116002	NA	7.56497	1.13982	0.810331	1.40662	0.159542	NA	7.56497	-0.418392	0.542142	-0.771738	0.440269	0.771559	3.06654	2.64398	2.32055	3.69566	2.7643	2.75378	2.47473	2.81142	2.97936	3.24788	2.98283	2.96894	2.65502	2.75251	2.61919	2.57008	2.63489
TGME49_213255	hypothetical protein	NA	2.58544	1.35463	1.19645	1.13221	0.257547	NA	2.58544	-0.344922	1.0746	-0.320975	0.748229	NA	2.58544	-0.237854	0.942515	-0.252361	0.800762	NA	1.15316	1.01535	1.14221	1.36288	1.06912	1.55426	1.47193	1.43303	1.48766	1.3273	1.43071	0.911984	1.66744	0.839284	1.27527	0.942491	1.21307
TGME49_213280	SAG-related sequence SRS25	SRS25	49.7725	-0.76706	0.249224	-3.07779	0.00208542	0.0356763	49.7725	-1.00254	0.27294	-3.6731	0.000239629	0.00405051	49.7725	-1.10889	0.208514	-5.31805	1.04885e-07	2.90378e-06	5.47874	5.87642	6.12493	5.52491	5.27051	5.16351	6.14058	5.71417	5.38888	5.18235	5.16734	6.06182	6.05956	5.84339	5.03217	5.11406	5.32672
TGME49_213300	hypothetical protein	NA	2.83848	2.30608	1.25957	1.83084	0.0671242	NA	2.83848	2.14166	1.54417	1.38694	0.165461	NA	2.83848	0.29651	0.759785	0.390256	0.696348	NA	1.34218	1.1945	1.15915	1.70814	1.66288	1.44917	1.16617	1.44344	1.64977	1.69315	1.60788	1.7069	1.16648	1.53869	1.67352	1.67073	1.37314
TGME49_213310	hypothetical protein	NA	8.62549	0.959361	0.618833	1.55028	0.121075	NA	8.62549	1.41519	0.870406	1.6259	0.103971	NA	8.62549	1.33537	0.499879	2.67138	0.0075539	0.0590836	2.47339	2.75331	3.15363	3.37872	3.43114	2.76325	2.46799	2.94723	3.38414	2.78143	3.27572	3.00654	2.74116	2.40574	3.7229	3.08529	3.53298
TGME49_213325	TBC domain-containing protein	NA	12.2415	-0.220896	0.44301	-0.498625	0.618044	0.837629	12.2415	0.394717	0.582734	0.677353	0.498182	NA	12.2415	0.419747	0.405661	1.03472	0.300798	0.660577	3.48804	3.99915	3.92581	3.49319	3.87503	3.68417	3.47958	3.43441	3.95939	3.25322	3.64224	3.36275	3.42216	3.05571	3.5076	3.49878	3.61263
TGME49_213350	ribosomal protein RPS15	RPS15	104.709	-0.0605195	0.163475	-0.370206	0.711229	0.877865	104.709	-0.494363	0.19052	-2.59481	0.00946423	0.0864986	104.709	-0.687793	0.146813	-4.68483	2.80186e-06	6.21963e-05	6.75129	6.78377	7.00638	6.89098	6.75119	6.77364	7.05546	6.71599	6.58935	6.60761	6.37485	6.65168	6.78309	6.96088	6.32559	6.35093	6.13821
TGME49_213370	formin FRM3	FRM3	7.53831	0.15924	0.586851	0.271347	0.786124	NA	7.53831	-0.333009	0.688979	-0.483336	0.628857	NA	7.53831	0.335376	0.516816	0.648927	0.516385	0.81812	3.18814	2.84106	2.74061	2.84445	3.05481	3.07325	3.08369	2.84158	2.61257	3.21439	2.5747	2.60372	2.91304	2.51787	3.10589	2.94818	2.52134
TGME49_213388	hypothetical protein	NA	5.71168	0.207219	0.734163	0.282252	0.777751	NA	5.71168	1.27123	0.916005	1.38779	0.1652	NA	5.71168	-0.576058	0.603883	-0.953923	0.340122	0.691579	2.24374	2.34589	2.60682	2.15202	2.34417	2.84182	2.23863	2.40809	2.2952	3.06687	2.86794	2.39507	2.87077	2.38609	2.51001	2.46035	1.98871
TGME49_213392	surface antigen repeat-containing protein	NA	20.8035	0.40392	0.350417	1.15268	0.24904	0.592693	20.8035	-0.384172	0.440995	-0.871149	0.383673	0.72059	20.8035	-0.132488	0.295084	-0.448985	0.653443	0.879106	4.6971	3.92332	4.39311	4.43961	4.68029	4.62622	4.30088	4.36176	3.9963	4.32776	3.85684	4.42691	4.45026	4.39885	4.34254	4.25107	4.4089
TGME49_213400	zinc finger (CCCH type) motif-containing protein	NA	11.9287	0.0592982	0.504608	0.117513	0.906453	0.96844	11.9287	-0.177279	0.506894	-0.349736	0.726537	NA	11.9287	-0.0930961	0.37165	-0.250494	0.802205	0.94366	3.28707	3.27	3.62243	3.5843	3.25434	3.44631	3.80285	3.65768	3.57444	3.72139	3.70975	3.45681	3.75062	3.62281	3.72276	3.54311	3.44371
TGME49_213410	small nuclear ribonucleoprotein f (snrnp-f), putative	NA	24.8532	-0.616834	0.338068	-1.82459	0.0680637	0.329353	24.8532	-0.146382	0.380551	-0.384658	0.70049	0.90475	24.8532	-0.171443	0.269092	-0.637115	0.52405	0.823366	4.64943	4.71754	4.97353	4.42096	4.40094	4.38627	4.52964	4.84834	4.68904	4.41793	4.67457	4.64088	4.58688	4.82444	4.5798	4.76911	4.3087
TGME49_213420	RAP domain-containing protein	NA	3.15696	-2.01462	1.06114	-1.89855	0.0576238	NA	3.15696	-0.0569821	1.03832	-0.0548791	0.956235	NA	3.15696	1.00565	0.791626	1.27036	0.203957	NA	2.12632	1.64835	1.7131	1.62563	1.32223	1.20292	1.72503	1.52239	1.81884	1.66116	1.37948	1.3839	1.45109	1.2314	1.63075	1.82726	1.53062
TGME49_213445	hypothetical protein	NA	28.2041	0.891722	0.419612	2.12511	0.0335776	0.226714	28.2041	0.209557	0.347228	0.603514	0.546167	0.839271	28.2041	1.48916	0.249059	5.97913	2.24329e-09	7.67702e-08	3.76238	4.14407	3.73086	4.36993	4.09886	4.55849	4.85203	4.86922	4.94998	4.94725	5.22255	4.25708	4.55509	4.39709	5.38906	5.60134	5.51708
TGME49_213460	hypothetical protein	NA	7.78894	0.649947	0.611409	1.06303	0.287768	NA	7.78894	0.698868	0.764385	0.914288	0.360565	NA	7.78894	0.242384	0.485923	0.498812	0.617912	0.863004	2.4309	2.80089	3.1075	2.89455	3.38337	2.82729	2.68736	2.89517	3.28529	3.01958	2.74223	2.64728	2.83436	3.28057	2.93371	3.04693	3.1765
TGME49_213480	hypothetical protein	NA	3.98585	-0.198196	1.10075	-0.180056	0.857109	NA	3.98585	-1.15003	1.08609	-1.05887	0.28966	NA	3.98585	1.9165	0.640697	2.99128	0.00277811	0.0264296	1.48814	1.74356	1.79809	1.52644	1.69357	1.75111	1.65265	2.11842	1.58204	1.76246	1.45265	1.69177	1.76386	1.92144	2.55226	3.07689	2.43118
TGME49_213490	hypothetical protein	NA	4.18238	0.274763	0.77458	0.354725	0.722796	NA	4.18238	0.714625	1.05748	0.67578	0.49918	NA	4.18238	0.950686	0.646417	1.4707	0.141372	0.455049	2.06776	1.95879	2.04939	2.26947	1.92964	2.12318	2.06273	1.71051	2.01932	1.75127	2.37709	1.88256	1.84725	1.80088	2.14516	2.27808	2.20736
TGME49_213520	peptidase M20D, amidohydrolase	NA	9.34465	0.132609	0.541614	0.244839	0.806581	0.925105	9.34465	0.521189	0.662012	0.787281	0.431117	NA	9.34465	0.0174422	0.421067	0.0414239	0.966958	0.989532	2.8658	3.17696	3.35773	3.18338	3.078	3.35269	3.08605	3.08131	3.30479	3.21423	3.38218	3.40487	3.16384	3.23819	3.57079	3.17947	3.05917
TGME49_213550	DHHC zinc finger domain-containing protein	NA	12.588	0.695525	0.468004	1.48615	0.137239	0.462716	12.588	0.0046227	0.555202	0.00832615	0.993357	NA	12.588	0.277394	0.372674	0.744336	0.456674	0.782234	3.60826	3.23083	3.5762	3.96542	3.66007	3.84868	3.59947	3.58868	3.55073	3.795	3.33726	3.48686	3.8631	3.30047	3.75404	3.79725	3.74618
TGME49_213570	hypothetical protein	NA	27.3584	-0.102339	0.314909	-0.324978	0.745198	0.890426	27.3584	0.754233	0.427702	1.76346	0.0778236	0.328867	27.3584	-0.356188	0.279083	-1.27628	0.201858	0.553751	5.17514	4.93375	4.60237	4.83371	4.57952	5.10533	4.12513	4.69543	4.99544	4.52143	4.96877	4.81564	4.71791	4.8078	4.74827	4.27646	4.55334
TGME49_213580	hypothetical protein	NA	60.1191	-0.151666	0.226993	-0.66815	0.504038	0.783411	60.1191	-0.11456	0.264812	-0.432607	0.6653	0.898013	60.1191	-0.618659	0.198514	-3.11645	0.00183044	0.0188842	6.11366	5.98764	5.92668	6.27844	5.71691	5.68921	6.1003	5.73755	5.88757	5.98488	5.67986	5.83393	6.08335	6.22405	5.30965	5.74006	5.65074
TGME49_213590	hypothetical protein	NA	16.4891	-0.186022	0.391033	-0.475718	0.634275	0.846456	16.4891	-0.658655	0.46685	-1.41085	0.158289	0.491759	16.4891	-0.427821	0.321414	-1.33106	0.183169	0.522619	4.40901	3.94895	4.06564	3.99838	4.17065	3.8929	4.2222	4.01635	3.91765	3.71997	3.62228	4.28851	4.27057	4.00348	3.86378	3.94785	3.95756
TGME49_213600	hypothetical protein	NA	2.48109	1.03783	1.00512	1.03255	0.301814	NA	2.48109	0.239849	1.32839	0.180556	0.856716	NA	2.48109	0.409346	0.859663	0.47617	0.633953	NA	1.12812	1.26687	1.11734	1.65223	1.46874	1.08522	1.12518	1.22004	1.23326	0.933888	1.40587	1.01698	1.1532	1.23099	1.37365	1.17294	1.19169
TGME49_213610	hypothetical protein	NA	43.5233	0.171114	0.281013	0.608916	0.54258	0.806921	43.5233	0.0851065	0.308794	0.275609	0.782848	0.927099	43.5233	0.433415	0.207757	2.08617	0.0369635	0.200834	4.94631	5.05748	5.38744	4.92935	5.28453	5.44277	5.35038	5.38887	5.38943	5.50093	5.36386	5.5652	5.19828	5.73163	5.69882	5.91417	5.83032
TGME49_213620	ABC1 family protein	NA	1.81844	0.907355	1.27999	0.708879	0.4784	NA	1.81844	1.14379	1.67618	0.682378	0.495	NA	1.81844	1.51476	0.974393	1.55457	0.12005	NA	0.840499	0.867017	0.652693	0.870663	0.769332	1.11288	0.837967	0.719052	0.840734	1.04504	0.812575	0.988913	0.675612	0.55099	1.32757	0.915	1.12976
TGME49_213635	hypothetical protein	NA	11.0758	-1.0853	0.47399	-2.2897	0.0220385	0.172371	11.0758	-0.828892	0.564765	-1.46768	0.142192	NA	11.0758	-1.44665	0.448301	-3.22695	0.00125115	0.0137015	3.79024	3.86769	3.89347	3.6626	3.15184	2.96243	3.62755	3.42691	3.10722	3.21929	3.09227	3.59764	3.48456	3.68917	2.81889	2.84357	2.88918
TGME49_213650	ATP-binding domain 1 family protein	NA	7.09666	-0.85264	0.616068	-1.384	0.166358	NA	7.09666	-0.632742	0.72135	-0.877164	0.380397	NA	7.09666	-0.381742	0.51996	-0.734174	0.462843	0.784889	2.69537	2.78169	3.50839	2.77365	2.6262	2.60288	2.80578	2.90686	2.63897	2.56456	2.62511	2.99181	2.86543	2.54806	2.90994	2.45264	2.53577
TGME49_213660	zinc finger (CCCH type) motif-containing protein	NA	72.9236	-0.0697712	0.202415	-0.344694	0.730325	0.887123	72.9236	0.143353	0.227858	0.629134	0.529261	0.830849	72.9236	0.416658	0.152741	2.72787	0.00637442	0.0510783	6.08018	5.95501	6.14442	5.97821	5.95909	6.0666	6.06699	6.19695	6.14856	6.17029	6.40127	6.21457	6.08812	6.12931	6.4014	6.37518	6.58783
TGME49_213670	hypothetical protein	NA	9.24504	-0.812058	0.549632	-1.47746	0.139553	0.463344	9.24504	-0.922559	0.584254	-1.57904	0.114328	NA	9.24504	-0.0379222	0.428643	-0.0884704	0.929503	0.977584	3.36078	3.41296	3.23789	3.03656	2.76329	3.15251	3.52441	3.30655	3.08512	2.8577	3.08459	3.01785	3.07575	3.4481	3.1224	3.21331	3.13892
TGME49_213680	MmgE/PrpD family protein	NA	2.80718	-0.885454	1.16244	-0.761717	0.446229	NA	2.80718	2.24397	1.55533	1.44276	0.149088	NA	2.80718	-0.0504877	0.749994	-0.0673175	0.946329	NA	1.6791	1.35668	1.35635	1.40695	1.1213	1.47371	1.36497	1.27845	1.77127	1.40254	1.89116	1.80792	1.60616	1.44594	1.46826	1.49367	1.814
TGME49_213690	ring box protein 1 family protein	NA	7.55512	-1.02489	0.5935	-1.72686	0.0841926	NA	7.55512	0.0723306	0.782581	0.0924257	0.92636	NA	7.55512	-0.206272	0.506807	-0.407003	0.684006	0.895098	3.51427	2.65462	3.40328	2.69894	2.77502	2.76498	2.48746	2.96383	2.84432	2.60935	2.67715	2.79715	2.74831	3.05113	2.80071	2.58035	2.88314
TGME49_213710	WD domain, G-beta repeat-containing protein	NA	8.49198	-0.696449	0.549409	-1.26763	0.204929	NA	8.49198	-0.226797	0.671978	-0.337507	0.735735	NA	8.49198	-0.545086	0.460153	-1.18458	0.236185	0.595651	3.47153	3.16481	3.26702	2.70697	3.07544	3.08947	2.98882	3.10709	2.80045	3.07538	2.91771	3.42084	2.99402	3.15859	2.65814	2.97849	3.03718
TGME49_213720	hypothetical protein	NA	1.80498	0.112386	1.34814	0.0833642	0.933562	NA	1.80498	1.69605	1.62139	1.04604	0.29554	NA	1.80498	0.310719	0.91113	0.341025	0.733084	NA	0.863701	0.746631	0.85438	0.894046	0.79223	0.826608	0.861156	0.743789	1.21919	0.950762	0.996774	1.00854	0.862552	0.860583	0.737047	1.0476	1.14781
TGME49_213730	lanthionine synthetase C family protein	NA	18.1311	-0.0993953	0.391315	-0.254003	0.799493	0.923289	18.1311	0.120018	0.451368	0.265898	0.790318	0.928432	18.1311	0.621355	0.317518	1.95691	0.050358	0.248164	4.22752	3.78933	4.47814	4.06253	4.17359	4.08122	4.27998	3.98834	4.01527	4.18994	4.49817	4.08651	3.88209	3.81627	4.31048	4.37627	4.32038
TGME49_213740	hypothetical protein	NA	6.10331	-0.741843	0.639204	-1.16057	0.245815	NA	6.10331	0.898094	0.885577	1.01413	0.310519	NA	6.10331	-0.798638	0.552968	-1.44427	0.148662	0.467521	2.7003	2.84053	2.89063	2.65636	2.5201	2.37147	2.31321	2.48772	2.54058	2.69809	2.73579	2.78786	2.63014	2.6989	2.0657	2.26721	2.63891
TGME49_213746	hypothetical protein	NA	3.41045	-0.121741	0.885517	-0.137481	0.890651	NA	3.41045	-0.350862	1.0556	-0.332383	0.7396	NA	3.41045	1.19347	0.732929	1.62836	0.103448	NA	1.85177	1.64373	1.83473	1.58753	1.96532	1.64398	1.84711	1.657	1.71997	1.86598	1.34267	1.38281	1.68119	1.60338	2.30354	1.64633	1.96049
TGME49_213752	herpesviridae ul52/ul70 dna primase	NA	4.13584	0.733149	0.892631	0.821334	0.411456	NA	4.13584	-1.30517	0.850628	-1.53436	0.12494	NA	4.13584	0.287253	0.641463	0.44781	0.654291	0.879249	1.71408	1.79484	1.8539	2.07592	1.87952	1.94452	2.0111	2.47505	1.86749	1.58644	2.09295	1.92853	2.03538	1.86457	1.89193	2.3119	1.94398
TGME49_213770	Superkiller viralicidic activity 2 family 2, putative	NA	6.70807	-0.174816	0.60314	-0.289843	0.771936	NA	6.70807	1.00455	0.875217	1.14777	0.251064	NA	6.70807	0.89659	0.524877	1.70819	0.0876011	0.351546	2.77126	2.8258	2.85599	2.9697	2.58714	2.67415	2.38807	2.56842	2.68564	2.52917	3.08924	2.35467	2.40759	2.51155	3.08026	2.72656	2.69532
TGME49_213780	radical SAM domain-containing protein	NA	1.9651	1.76381	1.21197	1.45533	0.145577	NA	1.9651	-0.561383	1.85727	-0.302262	0.762453	NA	1.9651	1.41432	0.994758	1.42177	0.155092	NA	0.801473	0.830921	0.609844	1.17993	1.16797	0.928548	0.615042	0.880276	0.507347	0.484095	0.939619	0.724972	0.435966	0.934868	1.07978	0.881629	1.19322
TGME49_213790	hypothetical protein	NA	6.36575	-0.493984	0.626543	-0.788429	0.430446	NA	6.36575	0.641909	1.00967	0.635761	0.524932	NA	6.36575	0.457661	0.542865	0.843048	0.399202	0.740766	2.72449	3.00453	2.91426	2.40764	3.07377	2.39531	2.04095	2.66748	2.17573	2.56937	2.53726	2.47369	2.32108	2.86593	2.83421	2.54028	2.92958
TGME49_213800	protein phosphatase 2b regulatory subunit, putative	NA	27.8681	-0.304401	0.337106	-0.902982	0.366535	0.702926	27.8681	-0.0447032	0.384186	-0.116358	0.907368	0.975446	27.8681	-0.568029	0.282048	-2.01395	0.0440151	0.226416	4.48504	4.829	5.17763	4.26878	4.86087	4.7361	4.79653	4.84772	4.85171	4.43481	5.08956	5.19961	5.05433	4.60789	4.59641	4.66248	4.51465
TGME49_213810	iron-sulfur cluster protein ISCA	ISCA	3.9547	-1.00974	0.825415	-1.22332	0.221211	NA	3.9547	-1.68637	1.06108	-1.5893	0.111992	NA	3.9547	-0.632406	0.691915	-0.913993	0.36072	0.711229	2.09569	2.34426	1.9401	1.86263	1.5476	2.01835	1.64929	2.2704	1.3086	1.64991	1.76304	1.9659	2.04322	2.11217	1.9473	1.51452	1.89589
TGME49_213820	hypothetical protein	NA	14.7256	-0.313853	0.444253	-0.706474	0.479893	0.77707	14.7256	-0.725055	0.522337	-1.3881	0.165107	NA	14.7256	-0.0446969	0.357236	-0.125118	0.90043	0.97344	3.87266	3.76952	4.17536	3.9079	3.87661	3.5017	3.86317	4.01469	3.98122	3.17318	3.35038	4.03991	3.77824	4.09975	4.15249	3.7499	3.89159
TGME49_213830	Ufm1-conjugating enzyme 1, putative	NA	7.3294	0.414886	0.601649	0.689581	0.490458	NA	7.3294	-0.0703979	0.75386	-0.0933833	0.925599	NA	7.3294	-0.181955	0.47486	-0.383175	0.70159	0.90296	3.09231	2.75947	2.49292	2.84636	3.20967	2.78225	2.98289	2.53915	2.93228	2.54305	2.6954	3.04495	2.91404	3.12738	3.10633	2.81854	2.84088
TGME49_213870	UBA/TS-N domain-containing protein	NA	15.4489	0.265882	0.445274	0.597119	0.550428	0.812122	15.4489	0.759282	0.569013	1.33438	0.182078	0.522311	15.4489	0.172267	0.363645	0.473724	0.635697	0.8697	3.57854	4.22184	3.54757	4.03008	4.02577	3.91549	3.3748	3.9635	4.01413	4.06818	4.01449	4.33642	3.78276	3.61252	4.33463	4.02675	3.78302
TGME49_213890	Myb family DNA-binding domain-containing protein	NA	3.14374	-0.44378	0.997523	-0.444882	0.656405	NA	3.14374	-0.0854496	1.03905	-0.0822386	0.934457	NA	3.14374	0.596818	0.749058	0.796758	0.425592	NA	1.4535	1.89449	1.44104	1.66145	1.35835	1.5562	1.60977	1.74023	1.63969	1.78848	1.57014	1.88201	1.33305	1.39911	1.97029	1.45878	1.81226
TGME49_213900	regulator of chromosome condensation RCC1	NA	23.7876	-0.227955	0.346515	-0.657851	0.510634	0.785799	23.7876	0.878953	0.434506	2.02288	0.0430857	0.234254	23.7876	0.791041	0.270354	2.92594	0.00343414	0.0309387	4.26488	4.72558	4.58127	4.58573	4.27532	4.4122	4.50126	3.88133	4.83474	4.60866	4.86284	4.25303	4.39482	4.35773	5.01307	4.8855	4.77507
TGME49_213910	hypothetical protein	NA	9.84909	0.174861	0.533113	0.328	0.742912	0.890426	9.84909	0.070902	0.589666	0.120241	0.904292	NA	9.84909	0.646165	0.398788	1.62032	0.105164	0.387448	3.13568	3.06452	3.30636	3.22669	3.35668	3.1271	3.23094	3.38333	3.45476	3.30541	3.24765	3.13304	3.22484	3.14116	3.43883	3.4764	3.67966
TGME49_213920	hypothetical protein	NA	13.5856	0.319915	0.433205	0.738484	0.46022	0.761495	13.5856	0.162818	0.559714	0.290895	0.771131	NA	13.5856	0.00400517	0.367931	0.0108857	0.991315	0.997536	3.66161	3.72677	3.86383	4.01713	4.00085	3.76218	3.47346	3.75924	3.53861	3.5535	3.93077	3.66417	3.87824	3.59068	3.25078	3.95635	3.85422
TGME49_213930	3' exoribonuclease family, domain 1 domain-containing protein	NA	4.79625	-0.646442	0.785144	-0.823342	0.410314	NA	4.79625	0.209058	0.877717	0.238184	0.811738	NA	4.79625	0.448448	0.604628	0.741693	0.458273	0.782568	2.35066	2.56447	1.9121	1.97837	2.07373	2.26773	2.07329	2.39016	2.24918	2.27092	2.4063	2.33782	2.02143	2.14974	2.07631	2.67592	2.2594
TGME49_213940	CHCH domain-containing protein	NA	40.8185	-0.248761	0.272741	-0.912076	0.361729	0.700372	40.8185	-0.123244	0.31997	-0.385175	0.700108	0.90475	40.8185	-0.964246	0.237713	-4.05634	4.98483e-05	0.000810734	5.17667	5.57486	5.57566	5.23898	5.41503	5.19066	5.51908	5.13106	4.96274	5.5848	5.16122	5.53918	5.61049	5.77951	5.21869	4.65892	4.91618
TGME49_213950	hypothetical protein	NA	7.313	0.759898	0.655301	1.15962	0.246205	NA	7.313	0.177884	0.816957	0.21774	0.827632	NA	7.313	-0.272716	0.548682	-0.497039	0.619162	0.863004	2.94274	1.96011	3.01838	2.91686	2.83948	3.20157	2.45301	2.92885	2.16551	2.87761	3.05731	2.9524	2.9503	2.81274	2.77274	2.84525	2.68262
TGME49_213970	ribosomal RNA small subunit methyltransferase B, putative	NA	5.39711	-0.549782	0.68226	-0.805824	0.420344	NA	5.39711	-0.724868	0.830691	-0.872608	0.382877	NA	5.39711	-0.626364	0.596528	-1.05002	0.293711	0.656779	2.56525	2.18062	2.95631	2.37894	2.59308	2.10163	2.55884	2.33344	2.33055	2.17087	2.11899	2.33951	2.72186	2.32702	2.15997	2.23707	2.26198
TGME49_214080	toxofilin	NA	51.0277	0.668505	0.22459	2.97655	0.00291509	0.0452646	51.0277	0.100846	0.284478	0.354494	0.722968	0.907573	51.0277	-0.332512	0.196298	-1.69391	0.0902822	0.357933	5.69235	5.5883	5.3909	6.11933	5.85623	6.1866	5.58914	5.42132	5.4718	5.71446	5.52529	5.79917	5.52801	5.71285	5.42392	5.52902	5.33342
TGME49_214090	signal peptidase	NA	40.9496	0.58084	0.273217	2.12593	0.0335095	0.226714	40.9496	0.733273	0.325659	2.25166	0.0243439	0.163829	40.9496	0.897713	0.220956	4.06286	4.84743e-05	0.000796271	5.217	4.90834	5.0925	5.23938	5.68794	5.35286	5.12399	5.07085	5.61683	5.49078	5.72033	4.96085	5.07682	4.87188	5.41589	5.53642	5.89096
TGME49_214100	hypothetical protein	NA	14.9321	1.01671	0.47067	2.16014	0.030762	0.214923	14.9321	1.22902	0.61486	1.99886	0.0456231	NA	14.9321	0.523305	0.371711	1.40783	0.159182	0.481555	3.25414	3.88335	3.42678	3.74451	4.48758	3.8872	3.6301	3.36289	4.1506	3.75253	4.3239	3.67027	3.8982	3.79973	3.74562	4.38051	4.16513
TGME49_214110	protein yipf5, putative	NA	6.63856	-0.0855209	0.653268	-0.130912	0.895845	NA	6.63856	-0.154874	0.688879	-0.22482	0.822119	NA	6.63856	0.324101	0.540843	0.599252	0.549005	0.836579	2.52553	3.042	2.3718	2.7282	2.68601	2.56014	2.9768	2.71731	2.83683	2.7559	2.90252	2.51127	2.63841	2.41746	3.07805	2.41577	2.50125
TGME49_214120	hypothetical protein	NA	2.67498	0.187958	1.0941	0.171792	0.863601	NA	2.67498	0.04563	1.38208	0.0330155	0.973662	NA	2.67498	-0.775078	0.797499	-0.971885	0.331108	NA	1.42337	1.2563	1.24823	1.62749	1.01313	1.36988	1.41968	1.16239	1.22548	1.18552	1.38285	1.6385	1.32978	2.02896	1.6013	1.17	1.39939
TGME49_214130	hypothetical protein	NA	9.94618	-0.139562	0.51509	-0.270946	0.786432	0.919005	9.94618	0.206195	0.664514	0.310294	0.756338	NA	9.94618	0.343573	0.407769	0.842567	0.399471	0.740908	3.51624	3.2133	3.30707	3.22738	3.20131	3.39165	2.90387	3.38418	3.07541	3.24847	3.2483	3.29391	3.28747	3.27331	3.75293	3.0921	3.53766
TGME49_214140	hypothetical protein	NA	17.8466	1.11122	0.415456	2.67469	0.0074798	0.0835244	17.8466	0.15581	0.456672	0.341187	0.732963	0.908958	17.8466	0.025099	0.31777	0.0789849	0.937045	0.980207	3.68549	3.72181	3.90122	4.34457	4.56369	4.19082	4.38892	3.76332	4.25451	4.21755	4.22671	4.04419	4.30531	4.13079	3.80279	4.45559	4.2068
TGME49_214150	mitochondrial inner membrane translocase subunit TIM17, putative	NA	5.23918	0.36776	0.706428	0.520591	0.602652	NA	5.23918	0.801703	0.942436	0.85067	0.394953	NA	5.23918	-0.729087	0.652046	-1.11815	0.263502	0.626587	2.63366	2.24029	2.10398	2.93688	2.34538	2.05119	2.25713	2.1101	2.08825	2.61507	2.56016	2.21927	2.40971	2.37443	2.3165	1.79037	2.06398
TGME49_214170	hypothetical protein	NA	8.24888	0.57752	0.538286	1.07289	0.283322	NA	8.24888	2.54183	1.11919	2.27113	0.0231392	NA	8.24888	0.236236	0.467821	0.504971	0.613579	0.861213	2.97472	2.92396	3.15313	3.17323	3.49354	3.15996	2.60683	2.48494	3.53627	3.05807	2.8969	2.82147	2.78579	3.14097	3.184	2.89495	3.02089
TGME49_214180	ENTH domain-containing protein	NA	15.0866	-0.245543	0.429522	-0.571665	0.567549	0.815791	15.0866	0.17444	0.481273	0.362454	0.717012	NA	15.0866	-0.12821	0.327241	-0.391791	0.695212	0.900633	3.91205	3.8572	3.95014	3.58268	3.79016	3.91467	4.17715	3.52215	4.01323	4.06719	3.94834	4.13343	4.04082	3.87241	3.92238	3.90974	3.98565
TGME49_214200	WD domain, G-beta repeat-containing protein	NA	8.04602	0.566833	0.592286	0.957025	0.338554	NA	8.04602	0.309229	0.720211	0.429359	0.667662	NA	8.04602	-0.09558	0.445941	-0.214333	0.830287	0.952851	2.60667	2.7499	3.14685	2.81125	3.35533	2.96787	2.96138	2.796	2.85706	2.9221	3.1817	3.3552	3.04445	3.06982	3.11177	3.07981	3.11564
TGME49_214210	rRNA pseudouridine synthase	NA	26.1435	0.333761	0.33386	0.999701	0.317455	0.660965	26.1435	0.361989	0.377343	0.959311	0.337402	0.683569	26.1435	0.319185	0.261932	1.21858	0.223005	0.579086	4.32918	4.74377	4.35567	4.87072	4.72674	4.57122	4.86299	4.35774	4.82877	4.95549	4.91594	4.59035	4.74653	4.44647	4.76562	4.69314	5.0148
TGME49_214220	hypothetical protein	NA	74.7086	0.137628	0.192777	0.713926	0.475273	0.774244	74.7086	-0.0291698	0.240638	-0.121219	0.903518	0.974302	74.7086	0.317306	0.160267	1.97986	0.0477193	0.239471	6.08945	6.37724	6.1957	6.20333	6.39822	6.39528	6.07627	6.07392	5.96968	6.27269	5.77452	6.19471	6.24364	6.033	6.47166	6.30052	6.46931
TGME49_214230	Dopey, N-terminal domain-containing protein	NA	19.6769	-0.0117189	0.400834	-0.0292363	0.976676	0.990047	19.6769	-1.09657	0.429406	-2.5537	0.0106584	0.0941297	19.6769	-0.0169465	0.391794	-0.0432536	0.965499	0.989185	4.66429	3.88983	4.36288	4.53598	3.60628	4.63417	4.65279	5.00411	4.09516	4.1088	4.2283	3.85469	3.39078	4.00137	3.56225	3.9479	3.70271
TGME49_214240	bromodomain-containing protein	NA	8.90228	1.26597	0.636137	1.99008	0.0465816	NA	8.90228	-1.10925	0.642883	-1.72543	0.0844506	NA	8.90228	-0.595857	0.468397	-1.27212	0.20333	0.554037	2.50569	2.59052	3.08216	3.09172	3.52028	3.00112	3.20246	3.47628	2.43648	2.95042	3.12398	3.59067	3.10264	3.4022	3.14202	3.22247	2.68883
TGME49_214250	hypothetical protein	NA	17.0269	-0.0198259	0.42252	-0.046923	0.962575	0.98404	17.0269	0.255798	0.500121	0.511473	0.60902	0.87271	17.0269	-0.0851703	0.342362	-0.248773	0.803537	0.944142	3.7462	4.39407	3.8754	3.9426	4.28909	3.84849	4.18324	3.73206	4.0304	4.2988	4.01844	4.15802	4.09144	4.33705	4.52508	3.75159	4.04106
TGME49_214260	alpha-glucan water dikinase 1, putative	NA	14.429	0.28977	0.48785	0.593974	0.55253	0.812479	14.429	0.269038	0.505903	0.531798	0.594866	NA	14.429	0.181969	0.331542	0.548856	0.583104	0.849439	3.2263	3.59415	3.67734	3.19615	3.68549	3.94031	3.70109	3.9153	3.74339	4.0714	4.03747	3.89894	3.99257	4.09746	4.2275	4.06562	4.04538
TGME49_214270	translation initiation factor IF-2, putative	NA	31.0902	0.562391	0.292195	1.92471	0.0542652	0.294476	31.0902	-0.112848	0.333282	-0.338595	0.734915	0.908958	31.0902	0.287421	0.2459	1.16885	0.242463	0.601195	4.71841	4.81978	4.82596	5.00951	5.27355	5.16834	4.8563	5.25981	4.81864	4.91047	5.24224	4.56002	4.82309	4.72414	5.0067	4.86473	4.8873
TGME49_214280	phosphoadenosine phosphosulfate reductase family protein	NA	3.85664	0.778423	0.903425	0.861635	0.388888	NA	3.85664	0.822897	1.07845	0.763033	0.445443	NA	3.85664	-0.244828	0.680458	-0.359799	0.718998	0.908609	1.53739	1.52993	2.24407	1.74882	1.99095	2.18124	1.85388	1.8237	2.23977	1.8022	2.07975	2.16002	2.12412	1.85449	1.98782	1.67481	2.15427
TGME49_214290	DJ-1 family protein	NA	18.7332	0.260174	0.377998	0.688294	0.491268	0.779189	18.7332	-0.0983935	0.428726	-0.229502	0.818479	0.936371	18.7332	0.588813	0.308712	1.90732	0.056479	0.268139	3.72275	4.24792	4.33419	4.23928	4.38499	4.22178	4.30248	4.29258	4.03531	4.49675	4.13863	3.84243	4.0315	4.07407	4.32961	4.36409	4.41175
TGME49_214300	hypothetical protein	NA	17.1017	0.298882	0.407987	0.732576	0.463817	0.76464	17.1017	-0.283301	0.424146	-0.667932	0.504177	0.81412	17.1017	0.123351	0.31607	0.390266	0.69634	0.900779	3.65708	3.92022	4.09005	4.31914	4.08944	3.77503	4.36496	4.22742	4.1953	4.12502	4.14368	4.05871	3.99011	4.02441	3.9357	4.08338	4.24191
TGME49_214310	hypothetical protein	NA	5.80401	-0.181963	0.754606	-0.241137	0.809449	NA	5.80401	0.675707	0.785444	0.860286	0.389631	NA	5.80401	0.32895	0.55917	0.588282	0.556343	0.84084	2.51775	2.02258	2.61461	2.71792	2.11041	2.17772	2.38342	2.57174	2.93128	2.71588	2.67634	2.24082	2.45463	2.48184	2.33051	2.68459	2.5894
TGME49_214320	facilitative glucose transporter GT1	GT1	59.8663	-0.105381	0.235484	-0.44751	0.654507	0.85298	59.8663	0.0060996	0.240159	0.0253982	0.979737	0.996057	59.8663	0.624574	0.166077	3.76076	0.000169401	0.0024616	5.70044	5.64889	5.46202	5.58698	5.47321	5.57791	5.90812	6.07191	6.12356	5.84115	6.0091	5.88874	5.7265	5.83312	6.38228	6.2685	6.22996
TGME49_214330	DnaJ domain-containing protein	NA	1.41388	-0.286438	1.38499	-0.206815	0.836154	NA	1.41388	2.90423	1.7595	1.6506	0.0988211	NA	1.41388	0.351971	1.07651	0.326956	0.743702	NA	0.420987	0.775419	0.594562	0.440244	0.834679	0.397157	0.419362	0.470932	0.866433	0.825229	0.578052	0.548486	0.562814	0.617322	0.632341	0.57607	0.729047
TGME49_214340	hypothetical protein	NA	6.01167	0.227577	0.678506	0.335409	0.737317	NA	6.01167	-0.887266	0.679017	-1.30669	0.191318	NA	6.01167	0.871075	0.588541	1.48006	0.138857	0.451171	2.50888	2.44161	2.35865	2.44747	2.4523	2.64509	2.73774	2.97512	2.47775	2.40579	2.66898	2.04977	2.01208	2.38426	2.67707	2.10508	2.64293
TGME49_214350	GTP-binding protein, putative	NA	16.8681	-0.316981	0.391836	-0.808965	0.418535	0.730551	16.8681	-0.073949	0.473387	-0.156212	0.875866	0.960584	16.8681	-0.624345	0.320622	-1.9473	0.0514993	0.250779	4.05316	4.42585	4.01722	4.0991	3.97425	3.97961	4.17841	3.83661	4.15216	4.04519	3.64436	4.41225	4.30091	4.22431	3.93198	4.00418	3.79867
TGME49_214370	hypothetical protein	NA	5.29692	-0.161858	0.708072	-0.22859	0.819188	NA	5.29692	-0.521761	0.768279	-0.679129	0.497056	NA	5.29692	-0.372466	0.61702	-0.603653	0.546075	0.835744	2.16196	2.55293	2.53076	2.36721	2.15162	2.57161	2.87079	2.15367	2.49581	2.50063	2.10778	2.47592	2.13864	2.40707	2.2531	2.39461	1.92175
TGME49_214380	hypothetical protein	NA	3.85768	-0.550489	0.764648	-0.719925	0.471571	NA	3.85768	-0.741475	0.982778	-0.754468	0.450568	NA	3.85768	-1.02144	0.758703	-1.3463	0.178205	0.51689	2.20972	2.24449	1.92524	1.84719	1.93434	2.00385	2.0754	1.75594	1.68778	1.74667	1.74837	1.57213	1.81181	2.27065	1.45332	1.50184	1.80017
TGME49_214385	hypothetical protein	NA	2.48074	2.26314	1.1401	1.98504	0.0471398	NA	2.48074	1.41015	1.63223	0.863939	0.387621	NA	2.48074	0.332736	0.943804	0.352548	0.724427	NA	1.26537	0.962825	0.909296	1.90197	1.68081	1.05485	0.915504	1.1883	1.32637	1.38652	0.89205	0.988851	1.27207	0.935786	1.0932	1.02331	1.35656
TGME49_214390	hypothetical protein	NA	1.71904	-2.00774	1.62473	-1.23574	0.216556	NA	1.71904	-0.0450575	1.54962	-0.0290766	0.976804	NA	1.71904	-0.126718	1.11027	-0.114133	0.909132	NA	0.486958	0.846833	0.834913	0.700669	0.436099	0.460771	0.670021	0.746143	0.386615	0.89769	0.813039	1.13717	0.433848	0.682734	1.18575	0.356988	0.573339
TGME49_214400	hypothetical protein	NA	2.98534	0.879985	1.00803	0.872975	0.382677	NA	2.98534	-1.57969	1.03359	-1.52835	0.126427	NA	2.98534	0.356506	0.83121	0.428899	0.667996	NA	1.61942	1.29306	1.11452	1.96336	1.21001	1.41024	2.01811	1.40104	1.26119	1.45648	1.26489	1.39176	1.12714	1.50451	1.27911	1.43687	1.61246
TGME49_214410	hypothetical protein	NA	18.4691	1.25255	0.446852	2.80305	0.00506222	0.0658822	18.4691	0.616412	0.490419	1.25691	0.208787	0.559089	18.4691	1.46056	0.316466	4.61522	3.92681e-06	8.43068e-05	3.58261	3.88302	3.2436	4.26914	4.35063	4.12535	3.91769	3.96715	4.39223	4.21181	4.2199	3.67553	4.00224	3.69106	4.77301	5.04712	4.56249
TGME49_214440	4'-phosphopantetheinyl transferase superfamily protein	NA	43.0145	-0.744007	0.253267	-2.93764	0.00330721	0.0488234	43.0145	-0.479614	0.293889	-1.63196	0.102688	0.391811	43.0145	-0.613954	0.208983	-2.93782	0.00330532	0.0300528	5.90849	5.51944	5.73605	5.22117	5.38623	4.90998	5.57353	5.43001	5.23379	5.17787	5.11179	5.50339	5.62889	5.74056	5.03751	5.21265	5.23649
TGME49_214470	Ulp1 protease family, C-terminal catalytic domain-containing protein	NA	4.80556	1.61281	0.811819	1.98666	0.0469597	NA	4.80556	0.59685	0.927326	0.643625	0.519819	NA	4.80556	0.141558	0.597866	0.236771	0.812834	0.947185	2.217	1.98424	1.75642	2.28065	2.50487	2.59322	2.07204	2.2292	2.5779	2.18201	2.15948	2.26115	2.23518	2.14844	2.53481	2.24277	2.03013
TGME49_214480	replication factor a protein 3 protein	NA	11.719	-0.412906	0.466062	-0.885945	0.375647	0.709077	11.719	0.639593	0.59314	1.07832	0.280892	NA	11.719	-0.114412	0.399967	-0.286054	0.774837	0.933425	3.72119	3.69163	3.76356	3.2546	3.61264	3.59005	3.36298	3.40879	3.6154	3.91547	3.46115	3.34529	3.4645	3.6103	3.60391	3.00087	3.5568
TGME49_214490	peptidase M16 inactive domain-containing protein	NA	7.9746	0.810329	0.598601	1.35371	0.17583	NA	7.9746	-0.0761541	0.693069	-0.10988	0.912505	NA	7.9746	-0.304134	0.532855	-0.570763	0.56816	0.84526	2.78691	2.68829	2.98395	3.66172	2.9033	2.90481	3.29325	2.56162	3.02016	2.64133	3.21033	2.82731	2.85413	2.87215	3.05757	2.35063	2.67403
TGME49_214500	ankyrin repeat-containing protein	NA	5.00377	-0.986419	0.7766	-1.27018	0.204022	NA	5.00377	1.38315	1.17781	1.17434	0.240258	NA	5.00377	0.592693	0.553799	1.07023	0.284515	0.64563	2.13949	2.69247	2.38758	2.34381	1.87025	2.20117	1.9864	2.12892	2.39085	2.14278	2.34504	2.31175	2.3286	2.38721	2.80876	2.65974	2.37537
TGME49_214520	general transcription factor IIH polypeptide 4 GTF2H4	GTF2H4	3.1151	0.170216	0.876499	0.1942	0.846019	NA	3.1151	-0.153318	1.05058	-0.145937	0.883971	NA	3.1151	0.963494	0.82192	1.17225	0.241098	NA	1.71287	1.74519	1.38702	1.76669	1.5896	1.64836	1.70841	1.50419	1.593	1.64637	1.51838	1.369	1.12117	1.47399	1.36989	1.29265	1.98602
TGME49_214530	DnaJ domain-containing protein	NA	6.17693	-0.366796	0.619191	-0.59238	0.553596	NA	6.17693	-1.16379	0.752113	-1.54736	0.121777	NA	6.17693	-0.294272	0.611027	-0.481602	0.630089	0.868526	2.76205	2.7191	2.9422	2.46599	2.93151	2.43829	2.64142	2.86488	1.86227	2.58075	2.45954	2.06443	2.54976	2.39967	2.12509	2.30719	2.32827
TGME49_214540	hypothetical protein	NA	10.592	0.736885	0.482027	1.52872	0.126333	0.447025	10.592	0.00628709	0.71937	0.00873972	0.993027	NA	10.592	-0.174508	0.416959	-0.418525	0.675563	0.890525	3.06244	3.71857	3.14364	3.65744	3.93723	3.649	3.05526	3.16926	2.87104	3.21648	2.98431	3.32068	3.2803	3.82054	3.52552	3.18183	3.40286
TGME49_214560	hypothetical protein	NA	15.1486	0.239727	0.43707	0.548487	0.583358	0.824224	15.1486	0.496904	0.52352	0.94916	0.342539	NA	15.1486	0.502609	0.333573	1.50674	0.131876	0.439386	3.74921	3.68809	3.87316	3.77093	3.90847	3.97539	3.65486	3.85681	4.09338	3.94684	3.94442	4.06652	3.62646	3.86888	3.91888	4.05927	4.44975
TGME49_214575	hypothetical protein	NA	3.4345	0.305691	0.922085	0.331522	0.74025	NA	3.4345	0.688126	1.09008	0.631264	0.527868	NA	3.4345	0.704379	0.710046	0.992019	0.321188	0.678783	1.57953	1.79106	1.72171	1.62252	1.9947	1.67677	1.73276	1.69291	1.74965	2.06857	1.83256	2.06009	1.43123	1.51307	1.7729	2.1965	1.83462
TGME49_214590	micro-fibrillar-associated protein 1	NA	13.0675	-0.197773	0.458236	-0.431598	0.666034	0.856049	13.0675	0.415353	0.540709	0.768164	0.44239	NA	13.0675	1.06705	0.374454	2.84961	0.00437724	0.0377777	3.45054	4.04228	3.51237	3.64822	3.47124	3.73449	3.78553	3.37401	3.9171	3.67863	3.90374	3.45706	3.20074	3.38614	4.08911	3.81559	4.01817
TGME49_214600	hypothetical protein	NA	6.61636	-0.498625	0.668357	-0.746046	0.45564	NA	6.61636	1.0335	0.844395	1.22395	0.220972	NA	6.61636	-0.0570135	0.548478	-0.103949	0.91721	0.975778	2.54606	2.98816	2.872	2.61764	3.05182	2.0557	2.66452	2.42842	3.17458	2.77173	2.82017	2.73534	2.95074	2.43588	2.46894	2.66971	2.92803
TGME49_214610	hypothetical protein	NA	7.65315	0.13298	0.612547	0.217093	0.828136	NA	7.65315	1.69859	0.962422	1.76491	0.0775792	NA	7.65315	0.014351	0.461847	0.0310731	0.975211	0.992875	2.81628	2.96344	2.79203	2.897	3.01587	2.82938	2.56006	2.59667	3.17132	2.9575	2.95676	3.49214	3.05097	2.65488	3.00936	3.36527	2.93372
TGME49_214620	hypoxia- inducible factor prolyl hydroxylase (phd2), putative	NA	7.01829	-0.103702	0.629726	-0.164678	0.869197	NA	7.01829	-0.357214	0.708851	-0.503934	0.614308	NA	7.01829	0.118888	0.50095	0.237325	0.812404	0.947132	2.45783	3.02473	2.8054	2.66284	2.74345	2.83616	2.93275	2.78601	2.56887	2.66038	2.96034	2.6353	2.64008	3.08555	3.06378	2.90757	2.55154
TGME49_214630	hypothetical protein	NA	6.46392	0.925088	0.741894	1.24693	0.212424	NA	6.46392	0.362541	0.827512	0.43811	0.661307	NA	6.46392	0.837569	0.611204	1.37036	0.170575	0.503048	2.46674	2.09366	2.68935	3.31849	2.3078	2.5043	2.8191	2.33885	2.63544	3.13693	2.40339	2.38595	2.55436	2.26612	2.18949	3.10124	2.97095
TGME49_214740	hypothetical protein	NA	3.77925	1.20836	0.818355	1.47657	0.13979	NA	3.77925	0.329207	1.24681	0.264039	0.79175	NA	3.77925	0.667725	0.664351	1.00508	0.314859	0.674034	1.63688	1.72604	1.92346	2.14304	2.35611	1.87155	1.46571	1.93078	1.68696	1.63648	1.7471	1.86514	1.68545	1.79752	2.03335	2.24794	1.79909
TGME49_214750	hypothetical protein	NA	12.6995	-0.0189523	0.453203	-0.0418185	0.966643	0.986638	12.6995	-0.657403	0.487188	-1.34938	0.177214	NA	12.6995	0.361926	0.379734	0.953106	0.340537	0.691741	3.69057	3.56484	3.7366	3.19544	3.95435	3.63813	3.97871	3.90202	3.60447	3.61001	3.59238	3.62121	3.28625	3.36389	3.64691	3.66612	3.59562
TGME49_214770	small GTP binding protein rab1a, putative	NA	21.9322	0.0398129	0.346034	0.115055	0.908401	0.969234	21.9322	-0.514536	0.37429	-1.3747	0.169225	0.508645	21.9322	-0.0373683	0.286761	-0.130311	0.89632	0.972781	4.46519	4.28765	4.53577	4.65637	4.23049	4.46987	4.85348	4.55783	4.36051	4.35517	4.55694	4.30908	4.37786	4.31727	4.16421	4.31227	4.4344
TGME49_214780	hydrolase, NUDIX family protein	NA	4.51289	0.12119	0.848476	0.142833	0.886422	NA	4.51289	0.301499	0.984487	0.30625	0.759414	NA	4.51289	0.494506	0.618686	0.799284	0.424126	0.759118	2.1679	2.2553	1.69991	1.75545	2.25768	2.2189	2.16271	2.00569	1.89586	1.94766	2.57462	2.05754	2.09604	2.45868	2.49485	2.50388	2.28725
TGME49_214790	glycoprotein	NA	38.1151	0.109413	0.275518	0.397116	0.691282	0.866298	38.1151	-0.112698	0.320971	-0.351117	0.725501	0.907573	38.1151	-0.414256	0.232628	-1.78077	0.0749508	0.318686	4.88016	5.41468	5.25866	5.2106	5.39108	5.26459	5.00937	5.55937	4.99244	5.25514	5.36987	5.26085	5.27071	5.55439	5.28676	4.976	4.91347
TGME49_214800	hypothetical protein	NA	3.12205	-0.488453	0.950252	-0.514025	0.607235	NA	3.12205	0.20237	1.32465	0.152773	0.878578	NA	3.12205	1.02393	0.816393	1.25421	0.209765	NA	1.38492	1.50015	2.07716	1.24369	1.57673	1.77007	1.20829	1.6715	1.20354	1.29593	1.78737	1.2415	1.27694	1.68732	1.4842	2.04622	1.68003
TGME49_214810	hypothetical protein	NA	3.39382	-2.39704	1.2337	-1.94297	0.0520199	NA	3.39382	0.403705	1.00958	0.399876	0.689248	NA	3.39382	0.45941	0.785624	0.584771	0.558702	NA	2.06156	2.01795	1.29486	1.51916	1.22349	1.42694	1.4741	1.93681	1.77073	1.60938	2.22951	1.64163	1.49714	1.41948	1.56716	1.58895	1.83526
TGME49_214820	G-patch domain-containing protein	NA	9.80564	1.18096	0.550177	2.14652	0.0318319	0.219463	9.80564	-0.214906	0.59048	-0.363951	0.715895	NA	9.80564	0.372905	0.437657	0.852048	0.394188	0.737414	2.99388	2.87111	3.07721	3.68137	3.33012	3.51911	3.5621	3.09371	3.18729	3.39026	3.21853	3.16433	2.78982	3.30955	3.52784	3.30066	3.01264
TGME49_214830	hypothetical protein	NA	4.4952	0.264858	0.747217	0.354459	0.722995	NA	4.4952	-0.683356	0.87681	-0.779366	0.435764	NA	4.4952	-0.449847	0.632221	-0.711535	0.476753	0.794265	2.26466	2.12273	1.97081	2.46416	2.33045	1.77566	2.12563	2.29709	2.07503	2.10784	1.79	2.19054	2.22062	2.16918	2.1018	2.08288	1.87037
TGME49_214840	AP2 domain transcription factor AP2X-7	AP2X7	71.4962	0.401102	0.194586	2.06131	0.0392736	0.244338	71.4962	0.29881	0.23288	1.28311	0.199455	0.546816	71.4962	0.185191	0.156365	1.18435	0.236274	0.595651	6.12007	5.91699	5.95337	6.28355	6.42439	6.11967	5.93711	6.12471	6.22707	6.25932	6.22191	6.12413	5.98935	6.17286	6.23657	6.26819	6.18345
TGME49_214870	ribosomal protein L9, N-terminal domain-containing protein	NA	2.46243	-0.519601	1.12952	-0.46002	0.645502	NA	2.46243	-0.170792	1.22792	-0.139091	0.889378	NA	2.46243	-0.272942	0.830219	-0.328758	0.742338	NA	1.3622	1.19996	1.34909	1.23409	1.40064	0.987637	1.51103	1.09726	1.29563	1.36437	1.16523	1.19616	1.34894	1.71643	1.54465	0.988494	1.43653
TGME49_214880	hypothetical protein	NA	41.9287	-0.122774	0.273151	-0.449474	0.65309	0.85298	41.9287	0.0504107	0.306156	0.164657	0.869214	0.957536	41.9287	0.0467204	0.211185	0.221229	0.824914	0.951144	5.02694	5.43439	5.34102	5.26107	5.32884	5.02822	5.14534	5.60939	5.11194	5.52339	5.55904	5.60869	5.4138	5.43139	5.32789	5.5526	5.63144
TGME49_214900	hypothetical protein	NA	10.2141	0.893452	0.535035	1.66989	0.0949403	0.3923	10.2141	-0.00140868	0.563758	-0.00249873	0.998006	NA	10.2141	1.01881	0.425087	2.39672	0.0165427	0.110106	2.92116	3.14975	3.11923	3.34569	3.63742	3.40131	3.82441	2.85391	3.51868	3.36962	3.51114	3.02293	2.94641	3.00547	3.50572	3.6649	3.46771
TGME49_214910	hypothetical protein	NA	4.22328	-0.370134	0.859138	-0.43082	0.666599	NA	4.22328	-1.71094	0.819582	-2.08757	0.0368363	NA	4.22328	-0.477709	0.673886	-0.708887	0.478395	0.795925	1.88045	2.13135	1.86415	1.77116	1.88917	1.95452	2.51635	2.34153	1.64281	1.82019	2.10308	2.3907	1.87499	1.76087	2.00864	1.69111	1.86936
TGME49_214920	GPI-anchored wall transfer protein GWT1, putative	NA	3.07018	1.42702	1.05425	1.35359	0.175868	NA	3.07018	0.612304	1.29978	0.471082	0.637582	NA	3.07018	0.398831	0.748154	0.533086	0.593974	NA	1.27433	1.55397	1.43311	1.30755	1.98458	1.82217	1.44209	1.55177	1.51745	1.35203	1.83959	1.41002	1.60554	1.93099	1.96174	1.45204	1.94949
TGME49_214930	hypothetical protein	NA	2.24819	-0.622257	1.12934	-0.550991	0.58164	NA	2.24819	-0.350461	1.44205	-0.243029	0.807983	NA	2.24819	0.441245	0.979284	0.45058	0.652292	NA	1.71722	0.688728	0.962059	0.815964	1.32651	0.931986	0.788211	1.24745	0.961699	0.789564	1.10549	1.10835	1.02821	0.81927	1.11071	1.14977	1.05833
TGME49_214940	MIC2-associated protein M2AP	NA	131.501	-0.719729	0.153972	-4.67442	2.94783e-06	0.000163887	131.501	-0.521969	0.173511	-3.00827	0.00262738	0.0322675	131.501	-1.06784	0.133589	-7.99348	1.31185e-15	8.37946e-14	7.34137	7.46446	7.12123	6.61159	6.78769	6.86871	7.23505	7.23474	6.79871	6.91966	6.74725	7.39563	7.22668	7.42766	6.33641	6.51382	6.6252
TGME49_214950	hypothetical protein	NA	32.21	0.0501806	0.28597	0.175475	0.860706	0.946646	32.21	0.135452	0.366861	0.369217	0.711966	0.906245	32.21	-0.513352	0.233871	-2.19502	0.0281618	0.164239	5.068	4.90029	5.14325	4.76717	5.32051	4.97783	4.83134	4.73599	4.80919	4.69333	5.09322	5.35503	5.22983	5.24458	4.86022	4.78444	5.03152
TGME49_214960	AP2 domain transcription factor AP2X-8	AP2X8	10.4613	-0.472048	0.547049	-0.862898	0.388193	0.716806	10.4613	0.560182	0.629859	0.889377	0.3738	NA	10.4613	-0.439674	0.440899	-0.997221	0.318657	0.678334	3.77702	2.83488	3.50904	3.36172	3.05217	3.15259	3.44564	3.02061	3.47688	3.32692	3.80882	3.6667	3.21058	3.47191	3.27403	3.2911	3.05732
TGME49_214970	DNA replication licensing factor, putative	NA	27.7774	0.48135	0.322034	1.49472	0.134988	0.46178	27.7774	0.213725	0.411156	0.519814	0.603193	0.869926	27.7774	0.275462	0.275476	0.99995	0.317335	0.677042	4.5423	4.82758	4.71593	5.33594	4.92752	4.81942	4.58812	4.55687	4.51081	4.73296	4.81722	4.58536	4.38848	5.04513	4.62905	5.11422	4.80058
TGME49_214980	hypothetical protein	NA	25.0267	-0.591657	0.342594	-1.72699	0.0841688	0.369635	25.0267	-0.352509	0.355475	-0.991657	0.321365	0.673903	25.0267	-0.171326	0.261135	-0.656081	0.511772	0.8143	4.60164	4.84343	4.61433	4.28313	4.20254	4.54661	4.88374	4.85437	4.78037	4.57852	4.58463	4.59558	4.79186	4.74601	4.55021	4.44375	4.76118
TGME49_214990	hypothetical protein	NA	4.08959	-0.194922	0.939412	-0.207494	0.835624	NA	4.08959	1.87977	1.19644	1.57113	0.116152	NA	4.08959	0.184823	0.643713	0.28712	0.77402	0.933146	2.06868	1.59302	2.05037	1.81856	2.05243	1.71446	1.76754	1.89596	2.59889	2.14296	2.14289	2.05858	1.90931	2.2925	1.82825	2.11731	2.45348
TGME49_215010	hypothetical protein	NA	12.2202	0.142947	0.527893	0.270789	0.786553	0.919005	12.2202	-0.0590008	0.505864	-0.116634	0.90715	NA	12.2202	0.841276	0.377057	2.23117	0.0256701	0.153823	3.48317	3.03721	3.45234	3.15621	3.48989	3.44813	3.56387	3.96104	3.82554	3.6781	3.78283	3.13539	3.55799	3.33421	3.91576	3.96232	3.75477
TGME49_215020	hypothetical protein	NA	2.58935	-0.776098	1.42269	-0.545513	0.585401	NA	2.58935	-0.922184	1.10547	-0.834202	0.404167	NA	2.58935	-0.653239	0.866304	-0.754053	0.450818	NA	1.16394	1.29984	0.977028	1.19971	0.917375	1.12019	1.32694	1.61888	0.85133	1.33656	1.58019	1.37652	1.10374	1.87398	1.15451	1.2046	1.41175
TGME49_215030	hypothetical protein	NA	4.76677	-0.331229	0.747665	-0.443018	0.657753	NA	4.76677	-0.0719113	0.983304	-0.0731323	0.941701	NA	4.76677	0.909922	0.580029	1.56875	0.116706	0.41376	2.22763	2.57105	2.06983	1.98818	2.20125	2.39272	2.3532	1.89269	2.059	1.89558	2.29597	2.19107	2.19274	2.15767	2.83322	2.48301	2.46235
TGME49_215040	HEAT repeat-containing protein	NA	8.95928	0.293975	0.560557	0.524434	0.599977	NA	8.95928	0.355586	0.661754	0.537338	0.591034	NA	8.95928	-0.25	0.444244	-0.562755	0.573602	0.84712	2.83254	3.34955	2.92533	2.9114	3.13426	3.4799	3.34989	2.75276	3.21672	3.18876	3.35313	3.23659	3.35252	3.27414	3.43653	2.89812	3.08717
TGME49_215050	hypothetical protein	NA	1.29193	-2.15439	1.61337	-1.33533	0.181768	NA	1.29193	0.728138	2.03697	0.357461	0.720747	NA	1.29193	-1.2018	1.15012	-1.04493	0.296053	NA	0.436854	0.339915	0.758204	0.461803	0.20953	0.230021	0.250328	0.297228	0.168572	0.43362	0.235358	0.912745	0.715338	0.461681	0.176117	0.422126	0.581868
TGME49_215060	small GTP-binding protein sar1, putative	NA	13.683	-0.428143	0.469283	-0.912335	0.361592	0.700372	13.683	-0.54693	0.565503	-0.967157	0.333465	NA	13.683	-0.664028	0.419298	-1.58367	0.11327	0.40537	4.37775	3.814	3.6062	3.83447	3.14382	4.05975	3.54173	4.03042	3.73572	3.36576	3.36727	3.80826	4.02327	3.73048	3.30062	3.14133	3.83796
TGME49_215070	ferodoxin FD	FD	12.0341	-0.890615	0.495972	-1.7957	0.0725427	0.341712	12.0341	-0.242661	0.583831	-0.415635	0.677677	NA	12.0341	0.0893675	0.400063	0.223384	0.823237	0.951077	3.47598	3.70033	4.21928	3.14822	3.62181	3.2656	3.55679	3.53981	3.67552	3.24308	3.29332	3.24594	3.55307	3.90248	3.61252	3.43739	3.81648
TGME49_215080	hypothetical protein	NA	3.76358	0.552196	0.934579	0.59085	0.554621	NA	3.76358	2.74095	1.51462	1.80966	0.0703486	NA	3.76358	0.135318	0.669202	0.202208	0.839754	0.957019	1.5232	1.77253	1.97134	1.89629	1.85532	1.91897	1.68529	1.62324	1.94954	2.15846	2.40863	1.81633	2.06448	2.04442	1.63379	2.4221	1.92235
TGME49_215090	ATP binding protein, putative	NA	8.25485	-0.665699	0.58094	-1.1459	0.251837	NA	8.25485	0.822216	0.801014	1.02647	0.30467	NA	8.25485	0.524163	0.458491	1.14323	0.252941	0.614946	3.27429	2.83917	3.41741	2.94058	2.87516	2.86955	2.73162	2.79962	3.00831	2.92471	3.09376	2.88367	3.08044	2.85547	3.62558	2.89257	3.11862
TGME49_215100	PP-loop family protein	NA	3.76085	0.757271	0.765903	0.98873	0.322795	NA	3.76085	1.52966	1.55268	0.98517	0.32454	NA	3.76085	0.375563	0.685584	0.547801	0.583829	0.849439	2.09103	1.85664	1.7942	2.01328	2.35901	2.13485	1.65082	1.58602	2.10981	1.419	1.61403	1.96306	1.76274	1.70017	1.83815	2.10283	1.89429
TGME49_215130	adaptor-related protein complex 3, sigma 2 subunit	NA	7.43926	-0.909393	0.617365	-1.47302	0.140745	NA	7.43926	0.344795	0.793613	0.434463	0.663952	NA	7.43926	0.123351	0.489323	0.252085	0.800975	0.94318	3.00225	3.33272	2.97534	2.59507	2.70463	2.89691	2.99487	2.38698	2.62609	3.05398	2.70761	3.15771	2.64214	3.00782	3.30118	2.82865	2.85044
TGME49_215150	AP2 domain transcription factor AP2X-9	AP2X9	55.7917	0.386265	0.215985	1.78838	0.0737139	0.34457	55.7917	0.59252	0.284131	2.08538	0.0370352	0.211707	55.7917	-0.0620696	0.181634	-0.341729	0.732555	0.912344	5.84596	5.73788	5.6595	5.97893	6.22452	5.83268	5.63293	5.19722	5.90715	5.82084	5.85403	5.65973	5.86967	5.87177	5.62229	5.7985	5.83001
TGME49_215160	hypothetical protein	NA	40.8531	-0.236929	0.259832	-0.911854	0.361846	0.700372	40.8531	-0.240009	0.29921	-0.802142	0.422471	0.760738	40.8531	0.0276283	0.205144	0.134678	0.892867	0.972765	5.18882	5.52744	5.4331	5.3368	5.26481	5.13185	5.43327	5.36483	5.12843	5.39808	5.13615	5.27553	5.52913	5.42372	5.27534	5.48355	5.52988
TGME49_215170	serine/threonine-protein phosphatase 2A catalytic subunit beta isoform, putative	NA	17.7942	-0.429565	0.393654	-1.09122	0.275174	0.616664	17.7942	-0.0561749	0.457711	-0.12273	0.902321	0.974209	17.7942	-0.267676	0.332564	-0.804888	0.420885	0.758639	4.00237	4.03401	4.74615	4.19633	3.99382	3.93386	3.91718	4.41029	3.95337	4.17525	4.27543	4.10579	4.08334	4.20363	3.79477	4.09698	3.95666
TGME49_215195	tetratricopeptide repeat-containing protein	NA	1.53745	-2.0277	1.5535	-1.30525	0.191808	NA	1.53745	0.707581	1.74313	0.405926	0.684797	NA	1.53745	0.923824	0.998709	0.925018	0.354956	NA	0.836739	0.836935	0.478418	0.504984	0.60149	0.45958	0.66449	0.53729	0.808137	0.513506	0.641187	0.479789	0.697225	0.806197	1.05991	0.634797	0.974954
TGME49_215210	hypothetical protein	NA	6.25903	0.726037	0.664846	1.09204	0.274817	NA	6.25903	-0.699194	0.878631	-0.795776	0.426162	NA	6.25903	-0.588539	0.555054	-1.06033	0.288996	0.650795	2.32832	2.69138	2.56817	2.79124	3.06111	2.61472	2.5847	2.49861	2.26798	2.10298	2.523	3.06476	3.02251	2.45711	2.18827	2.27501	3.05796
TGME49_215220	hypothetical protein	NA	111.379	-0.869789	0.162606	-5.34904	8.84198e-08	6.60117e-06	111.379	-0.597026	0.178463	-3.34538	0.0008217	0.0118506	111.379	-0.851463	0.133615	-6.37252	1.85941e-10	7.33054e-09	7.10881	7.13615	6.9987	6.59142	6.32758	6.38208	6.93588	7.14593	6.62389	6.45551	6.66322	6.97112	7.05095	7.13814	6.44743	6.43334	6.2944
TGME49_215230	RNA recognition motif-containing protein	NA	13.3894	0.456082	0.466539	0.977587	0.328279	0.672251	13.3894	0.466906	0.510328	0.914915	0.360236	NA	13.3894	0.285755	0.347432	0.82248	0.410804	0.748961	3.27999	3.5509	3.62804	3.7692	3.70676	3.68895	3.73428	3.64833	3.8953	3.95786	4.05392	3.70535	3.61874	3.69723	3.69226	4.02795	3.78491
TGME49_215250	thiamin pyrophosphokinase, catalytic domain-containing protein	NA	4.30481	0.32821	0.704573	0.465829	0.641338	NA	4.30481	1.06178	1.2037	0.88209	0.377728	NA	4.30481	0.0367098	0.650371	0.0564444	0.954988	0.986569	1.94469	2.08488	2.44375	2.29059	2.07102	2.48005	1.78687	1.91728	1.82216	2.16052	2.03316	2.07524	2.03644	1.81941	2.06418	1.85458	2.08138
TGME49_215260	carbamoylphosphate synthetase	NA	12.0805	0.535201	0.488968	1.09455	0.273712	0.615546	12.0805	0.0961874	0.554389	0.173502	0.862257	NA	12.0805	0.533971	0.4025	1.32664	0.184629	0.524649	3.3899	3.53651	3.36025	3.03328	3.92628	3.94287	3.56482	3.66115	3.77965	3.53313	3.71273	3.19601	3.65961	3.2007	3.56299	3.5936	3.91664
TGME49_215280	succinate dehydrogenase [ubiquinone] iron-sulfur protein	NA	13.185	0.515942	0.438806	1.17578	0.239681	0.585794	13.185	0.597274	0.641089	0.931655	0.351515	NA	13.185	-0.387383	0.364074	-1.06402	0.287319	0.649026	3.80608	3.91578	3.12487	3.56386	4.22848	3.94356	3.35693	3.3883	3.63542	3.4292	3.62805	3.98842	3.96762	3.83064	3.88068	3.60187	3.58382
TGME49_215290	saccharopine dehydrogenase domain-containing protein	NA	6.33452	0.642909	0.734112	0.875764	0.381158	NA	6.33452	-0.59369	0.73566	-0.807016	0.419657	NA	6.33452	0.225098	0.524415	0.429236	0.667751	0.887379	2.60546	1.98366	2.5826	2.257	2.91555	2.51566	2.5992	2.94491	2.38028	2.71838	2.53725	2.54711	2.64764	2.86568	3.04073	2.61576	2.71689
TGME49_215300	hypothetical protein	NA	4.54437	-0.0892722	0.777248	-0.114857	0.908559	NA	4.54437	-0.129655	0.867516	-0.149456	0.881194	NA	4.54437	0.18495	0.624689	0.296067	0.767179	0.93028	2.03721	2.44596	2.02008	2.09363	2.15539	2.2291	2.42861	2.0176	2.0151	2.54254	1.98589	2.30458	2.0493	2.11443	2.14456	2.51241	1.99758
TGME49_215350	hypothetical protein	NA	24.3813	-0.410678	0.347627	-1.18138	0.237453	0.583111	24.3813	0.227563	0.393081	0.578921	0.562642	0.851847	24.3813	0.407269	0.264588	1.53926	0.123742	0.427929	4.53261	4.77302	4.493	4.34172	4.29506	4.48382	4.46414	4.63335	4.62127	4.65288	4.79925	4.33333	4.69261	4.51778	5.02875	4.60823	4.80925
TGME49_215360	hypothetical protein	NA	3.25131	-0.631167	0.907279	-0.695669	0.486636	NA	3.25131	-0.541055	1.15414	-0.468795	0.639216	NA	3.25131	-1.11925	0.8712	-1.28472	0.198888	NA	1.62405	2.41523	1.45082	1.82907	1.89371	1.24993	1.90938	1.38033	1.27678	1.7008	1.58008	1.80969	1.99791	1.40743	1.42843	1.57657	1.26392
TGME49_215370	hypothetical protein	NA	6.14446	0.373411	0.684449	0.545565	0.585365	NA	6.14446	0.1057	0.878547	0.120313	0.904236	NA	6.14446	0.301738	0.633201	0.476528	0.633698	0.8697	2.66546	2.65195	2.5223	3.2728	2.48594	2.45628	2.65885	2.28212	2.95542	2.35037	2.08134	2.08216	2.79623	2.11481	2.70725	2.63838	2.1885
TGME49_215380	hypothetical protein	NA	4.9006	-0.484908	0.793883	-0.610806	0.541328	NA	4.9006	0.230926	0.899841	0.256629	0.797465	NA	4.9006	0.516921	0.629697	0.820906	0.4117	0.749486	2.59818	2.20857	2.06833	1.98644	2.51606	1.87358	2.08107	2.39884	2.25611	2.19006	2.52556	2.10623	2.46849	1.82884	2.54636	2.0729	2.5228
TGME49_215400	RNA recognition motif-containing protein	NA	4.26518	0.766327	0.806057	0.950711	0.341751	NA	4.26518	0.062792	0.889543	0.0705891	0.943725	NA	4.26518	-0.205509	0.70243	-0.292568	0.769852	0.931841	1.61416	2.27037	1.91642	2.27914	1.93832	2.36423	2.45011	1.72067	2.02754	2.23486	2.2727	2.2223	1.8538	1.80889	2.05394	1.84447	1.82563
TGME49_215420	SNARE protein	NA	5.26905	-0.514234	0.819539	-0.627467	0.530353	NA	5.26905	0.507154	0.809387	0.626591	0.530928	NA	5.26905	-0.289479	0.573169	-0.50505	0.613524	0.861213	2.32231	2.39132	2.16576	2.08938	2.04694	2.36648	2.44595	2.3438	2.66863	2.59058	2.61335	2.26912	2.6905	2.50898	2.77597	2.24581	2.03076
TGME49_215425	hypothetical protein	NA	10.9215	-0.135444	0.500691	-0.270515	0.786764	0.919005	10.9215	0.402891	0.591971	0.680592	0.49613	NA	10.9215	0.377703	0.405709	0.930969	0.351869	0.701178	3.41795	3.7035	3.19435	3.20316	3.57004	3.38598	3.49968	3.22611	3.46623	3.6256	3.65091	3.35843	3.34443	3.27934	3.6701	3.0999	3.77062
TGME49_215430	hypothetical protein	NA	13.9273	-0.574132	0.433214	-1.32529	0.185076	0.521688	13.9273	0.455281	0.570879	0.797509	0.425156	NA	13.9273	0.122758	0.363256	0.337939	0.735409	0.914483	4.35638	3.62717	4.083	3.69722	3.84712	3.55161	3.66969	3.43086	3.66477	3.61886	4.00963	3.83808	3.77883	3.48889	3.86157	3.76757	3.76306
TGME49_215440	WWE domain-containing protein	NA	12.1998	0.853871	0.483992	1.76422	0.0776942	0.352457	12.1998	-0.0296112	0.553066	-0.05354	0.957302	NA	12.1998	0.67082	0.392468	1.70924	0.087407	0.351339	3.29619	3.60054	3.16348	3.4953	4.03466	3.82271	3.65492	3.55556	3.40801	3.89561	3.39838	3.51071	3.4527	3.13361	4.04793	3.5982	3.68884
TGME49_215450	aquaporin 1	NA	6.98194	0.901582	0.63367	1.42279	0.154796	NA	6.98194	-0.539587	0.682697	-0.790375	0.429309	NA	6.98194	0.863656	0.512443	1.68537	0.0919172	0.361796	2.41786	2.49612	2.76964	3.30176	2.60898	2.80192	2.89806	2.8872	2.53558	2.70499	2.8267	2.53171	2.47388	2.43944	2.73944	2.87885	3.03247
TGME49_215460	ribosomal protein RPS24	RPS24	76.7925	-0.0738229	0.190383	-0.387761	0.698193	0.870178	76.7925	0.0684118	0.229602	0.297958	0.765735	0.921146	76.7925	-0.864266	0.169792	-5.09014	3.57804e-07	9.23171e-06	6.44331	6.29988	6.41141	6.53663	6.36201	6.0606	6.37467	5.97132	6.36711	6.19393	6.22337	6.373	6.45804	6.48056	5.73919	5.9956	5.59679
TGME49_215470	ribosomal protein RPL10A	RPL10A	162.14	-0.0814798	0.130328	-0.625192	0.531845	0.799739	162.14	-0.153778	0.151219	-1.01693	0.309188	0.670404	162.14	-0.327667	0.108955	-3.00735	0.00263535	0.0253932	7.41916	7.39165	7.39624	7.29638	7.38967	7.31121	7.49861	7.3038	7.32119	7.38619	7.13419	7.49395	7.40413	7.4078	7.26605	7.16373	7.10733
TGME49_215480	Adenosine/AMP deaminase domain-containing protein	NA	4.40163	-0.00535192	0.824677	-0.00648971	0.994822	NA	4.40163	0.476446	0.970669	0.490843	0.623538	NA	4.40163	-0.119532	0.631334	-0.189333	0.849832	0.960911	1.84711	2.23186	2.12261	1.89594	2.00025	2.31168	2.13625	1.9763	1.98165	2.02366	2.55027	2.03524	2.36275	2.2692	2.47226	1.79771	2.19701
TGME49_215490	transporter, major facilitator family protein	NA	39.155	-0.24592	0.268136	-0.917146	0.359066	0.699135	39.155	-0.282015	0.303776	-0.928363	0.353219	0.68875	39.155	-0.451635	0.22463	-2.01057	0.0443707	0.228007	5.16143	5.33886	5.58895	5.26671	5.21124	5.14137	5.10847	5.73296	5.40761	5.265	4.91031	5.31968	5.42899	5.40113	5.20556	4.96525	5.01933
TGME49_215510	MraW methylase family protein	NA	8.28975	-0.190162	0.576463	-0.329877	0.741493	NA	8.28975	-1.15486	0.607436	-1.9012	0.0572757	NA	8.28975	-0.216263	0.472212	-0.457978	0.646968	0.875896	3.26004	2.90898	2.93157	2.92557	2.55615	3.31049	3.50334	3.19295	2.92365	2.84275	2.77145	2.99318	3.10306	2.9194	2.95922	2.66399	3.05867
TGME49_215520	hypothetical protein	NA	14.393	-0.348545	0.439233	-0.793532	0.427468	0.735819	14.393	-0.166869	0.577885	-0.288758	0.772766	NA	14.393	-0.333302	0.355175	-0.938415	0.348031	0.698018	4.25956	3.58241	4.03513	4.12536	3.53213	3.64815	3.68787	3.57497	3.2452	3.7308	3.51588	4.18379	4.11567	3.91938	3.55028	4.02027	3.94495
TGME49_215530	hypothetical protein	NA	66.6386	-0.392697	0.198594	-1.97739	0.0479979	0.277474	66.6386	-0.648308	0.233594	-2.77536	0.00551403	0.0589664	66.6386	-0.729671	0.169109	-4.3148	1.5975e-05	0.000303958	6.29634	6.22565	6.30408	6.12602	6.02881	5.77977	6.35854	6.01606	5.51517	5.86579	5.8482	6.30973	6.23254	6.29046	5.70285	5.74718	5.70947
TGME49_215550	hypothetical protein	NA	4.72798	-0.103966	0.706273	-0.147203	0.882972	NA	4.72798	-0.345733	0.919873	-0.375849	0.707029	NA	4.72798	0.866367	0.649938	1.333	0.182532	0.521761	2.41599	2.14589	2.39349	2.35961	2.1347	2.32763	2.15148	2.16386	1.6377	2.21879	2.22837	1.75912	2.14005	1.76182	2.40551	2.19237	2.13659
TGME49_215560	histone arginine methyltransferase PRMT5	PRMT5	4.37276	1.79145	0.946	1.89371	0.058263	NA	4.37276	2.53938	1.49125	1.70286	0.0885949	NA	4.37276	0.966882	0.601204	1.60824	0.107782	0.392596	1.83578	1.78174	1.82095	2.04353	2.52271	2.05686	1.66945	1.96435	2.26355	2.10783	2.3226	2.02613	1.76629	2.34602	2.38062	2.60384	2.44587
TGME49_215570	AP2 domain transcription factor AP2X-11	AP2X11	4.75248	0.765299	0.767574	0.997036	0.318747	NA	4.75248	0.334859	0.983298	0.340547	0.733445	NA	4.75248	1.05689	0.696445	1.51756	0.129127	0.436411	1.71002	2.25612	2.404	2.37068	2.64784	2.21931	1.86866	2.33684	1.89334	2.60558	1.97368	2.14118	1.98171	1.51134	2.32692	2.11431	2.47834
TGME49_215590	flavoprotein subunit of succinate dehydrogenase	NA	37.9197	0.272602	0.285652	0.954316	0.339924	0.685356	37.9197	-0.014341	0.332282	-0.043159	0.965575	0.992831	37.9197	-0.0711918	0.244108	-0.29164	0.770562	0.931841	5.22575	4.81624	5.45773	5.48922	5.10673	5.46993	5.49117	4.90419	5.18622	5.4163	5.09481	4.89122	5.35907	5.32994	5.16887	5.29854	5.02409
TGME49_215600	hypothetical protein	NA	7.17648	0.111403	0.651634	0.17096	0.864256	NA	7.17648	0.35837	0.750806	0.477313	0.633139	NA	7.17648	0.261982	0.52951	0.494763	0.620767	0.864164	2.94588	2.71833	2.57356	2.66871	2.64898	3.03267	2.45777	3.06416	2.4817	3.23222	2.96605	2.32562	2.91761	2.8896	2.60482	3.14398	2.80502
TGME49_215610	hypothetical protein	NA	4.5847	-0.0825212	0.793644	-0.103977	0.917187	NA	4.5847	1.71713	1.17936	1.45599	0.145396	NA	4.5847	0.21403	0.596246	0.358964	0.719622	0.908609	2.05727	2.46229	1.89152	2.26127	2.05451	2.12272	1.90261	2.03936	2.23093	2.33548	2.49704	2.32025	2.36061	2.0298	2.51974	2.45821	2.014
TGME49_215620	hypothetical protein	NA	4.45445	2.08317	1.0783	1.93191	0.0533703	NA	4.45445	-1.16084	0.888353	-1.30673	0.191305	NA	4.45445	0.615556	0.680633	0.904388	0.36579	0.715606	1.93429	1.59696	1.60134	2.14056	2.38646	1.8684	2.566	2.07989	1.69159	2.15331	2.02367	2.06748	2.18354	1.80884	2.90678	1.73785	1.99568
TGME49_215640	zinc finger, C3HC4 type (RING finger) domain-containing protein	NA	8.57794	-0.276777	0.584702	-0.473365	0.635953	NA	8.57794	0.25819	0.646609	0.399299	0.689673	NA	8.57794	0.0716671	0.454016	0.157851	0.874574	0.967426	3.11165	3.17287	2.86814	2.71761	3.08407	3.00323	2.63988	3.47668	3.17108	3.08315	3.38466	3.19396	2.88836	3.10092	3.14323	3.04938	3.09522
TGME49_215660	hypothetical protein	NA	4.04206	1.31514	0.923888	1.42348	0.154597	NA	4.04206	0.710714	1.26728	0.560817	0.574922	NA	4.04206	-0.124532	0.625389	-0.199128	0.842163	0.957144	1.93123	1.7303	1.76377	1.8252	2.4707	2.00223	1.92675	1.71958	1.56705	2.14749	1.88216	2.42242	2.26836	2.29652	2.33062	1.84437	2.511
TGME49_215690	hypothetical protein	NA	5.25924	0.124548	0.6645	0.187431	0.851322	NA	5.25924	-0.867497	0.72257	-1.20057	0.229917	NA	5.25924	0.0446139	0.675682	0.0660279	0.947356	0.984264	2.6056	2.31207	2.21129	2.56522	2.31683	2.39813	2.90871	2.24458	2.16256	2.44481	2.30004	2.01812	2.02649	1.82816	2.08511	1.97591	1.95017
TGME49_215700	phosphatidylinositol 3- and 4-kinase	NA	5.69903	0.67166	0.759241	0.884647	0.376347	NA	5.69903	-0.937591	0.846277	-1.1079	0.267904	NA	5.69903	0.0970283	0.531603	0.18252	0.855175	0.963417	2.25204	2.35305	2.23335	2.45698	2.46081	2.54454	2.63141	2.41673	2.20225	2.14061	2.32782	3.05449	2.80902	2.09268	3.03048	2.68383	2.52716
TGME49_215710	hypothetical protein	NA	7.79679	0.470772	0.614864	0.765653	0.443883	NA	7.79679	-0.485739	0.653904	-0.742829	0.457585	NA	7.79679	-0.247993	0.488737	-0.507417	0.611863	0.860166	2.7944	2.78336	2.77018	2.99511	2.90966	3.00847	2.78777	3.37902	2.88244	2.87279	2.93685	3.35624	2.93354	2.54418	2.83972	2.61925	3.07151
TGME49_215730	Gas41, putative	NA	7.69164	-0.719245	0.651225	-1.10445	0.269398	NA	7.69164	-0.0399978	0.704994	-0.056735	0.954756	NA	7.69164	0.241666	0.502657	0.480777	0.630675	0.868875	3.30051	2.86107	2.76383	2.6041	2.60796	2.90537	2.89597	3.00536	2.79998	2.99989	3.02894	3.39352	2.69175	2.44286	2.7519	2.96659	3.2887
TGME49_215740	notchless, putative	NA	5.60739	0.574814	0.758083	0.758246	0.448304	NA	5.60739	-0.313588	0.808208	-0.388004	0.698013	NA	5.60739	0.486922	0.606072	0.803407	0.42174	0.758697	2.21365	2.10555	2.57927	2.55456	2.53045	2.39487	2.71007	2.37625	2.16849	2.54242	2.64209	2.12225	2.59929	2.26605	1.84508	2.72098	2.92995
TGME49_215750	cytidine and deoxycytidylate deaminase zinc-binding region domain-containing protein	NA	2.35948	0.233816	1.012	0.231043	0.817282	NA	2.35948	0.125594	1.23555	0.101651	0.919034	NA	2.35948	0.686147	1.02006	0.672652	0.501169	NA	1.51646	1.18962	0.854534	1.0769	1.63087	1.00169	1.36538	0.931928	1.02694	1.11411	1.46675	0.81348	1.00701	0.885669	1.17521	0.974755	1.01345
TGME49_215775	rhoptry protein ROP8	ROP8	235.679	-0.533659	0.113144	-4.71666	2.39753e-06	0.000145692	235.679	-0.671716	0.125769	-5.34085	9.25109e-08	4.15506e-06	235.679	-0.901042	0.0961068	-9.37543	6.88949e-21	5.65857e-19	8.13128	8.04345	8.05461	7.71373	7.56604	7.68876	8.03779	8.31863	7.60035	7.66754	7.63373	8.16291	8.19219	8.09934	7.31653	7.481	7.48693
TGME49_215785	rhoptry protein ROP2A	ROP2A	202.74	-0.507961	0.131536	-3.86176	0.000112571	0.00346056	202.74	-1.03739	0.152266	-6.81297	9.56026e-12	7.51436e-10	202.74	-1.48513	0.122349	-12.1385	6.603e-34	9.03878e-32	7.87023	7.96328	7.98102	7.56338	7.38698	7.6588	8.02566	7.89491	6.97707	7.34321	7.08644	8.03204	8.09968	8.01678	7.05026	6.96897	6.6195
TGME49_215890	hypothetical protein	NA	8.17316	1.4488	0.635238	2.28071	0.0225654	NA	8.17316	0.272541	0.734362	0.371127	0.710543	NA	8.17316	0.454818	0.479472	0.94858	0.342834	0.69412	2.57883	2.7266	2.68538	3.1431	2.84904	3.65502	2.70202	3.05049	3.24503	2.50823	3.0679	2.72793	2.84478	3.17965	3.1593	3.28106	3.04877
TGME49_215895	AP2 domain-containing protein	NA	5.24458	-0.172475	0.830467	-0.207684	0.835476	NA	5.24458	0.669204	0.829916	0.806352	0.42004	NA	5.24458	-0.718853	0.613045	-1.17259	0.240959	0.600326	2.31347	2.3836	2.01049	2.23453	2.28128	2.10329	2.43738	2.33419	2.50546	3.01233	2.49553	2.41448	2.82147	2.41717	1.93549	1.94936	2.70057
TGME49_215910	hypothetical protein	NA	55.6538	0.42535	0.253967	1.67482	0.0939691	0.390367	55.6538	1.15681	0.286546	4.03708	5.41209e-05	0.00119198	55.6538	1.63377	0.19342	8.44675	2.99521e-17	2.13919e-15	5.08306	5.45157	5.21138	5.40319	5.78558	5.43053	5.28291	5.52959	6.15857	6.14664	6.41605	5.18082	5.08504	5.11424	6.41722	6.46673	6.1776
TGME49_215920	hypothetical protein	NA	1.8086	0.398784	1.20132	0.331956	0.739923	NA	1.8086	2.08711	1.77546	1.17553	0.239782	NA	1.8086	-0.890725	0.9608	-0.927066	0.353892	NA	0.992255	0.706946	0.81375	0.852934	0.752207	1.09659	0.639787	0.700491	0.685158	0.914477	0.79521	1.34431	0.904831	0.951598	1.09291	0.777288	0.588996
TGME49_215930	mediator complex subunit MED21	MED21	2.06897	0.241211	1.10525	0.21824	0.827242	NA	2.06897	1.64118	1.66899	0.983336	0.325442	NA	2.06897	0.644407	1.09692	0.587471	0.556888	NA	0.899466	0.777091	1.36161	0.930956	0.979538	1.31453	0.715153	0.981773	0.894925	1.5829	0.694453	0.813525	0.890816	0.600867	0.767008	0.845488	1.09432
TGME49_215940	Acetyl-coenzyme A transporter, putative	NA	7.66524	-0.746735	0.613429	-1.21731	0.223485	NA	7.66524	0.212171	0.672681	0.31541	0.75245	NA	7.66524	-0.0120163	0.49964	-0.02405	0.980813	0.994584	3.29733	2.85805	2.98083	2.60028	2.70917	2.90208	2.89253	3.0016	3.4282	2.93242	2.71247	2.54447	2.81356	3.07922	2.83123	2.83288	2.79663
TGME49_215950	hypothetical protein	NA	10.3398	0.863993	0.510922	1.69105	0.0908279	0.382796	10.3398	0.927586	0.68084	1.36241	0.173067	NA	10.3398	0.288285	0.402401	0.716413	0.473736	0.793116	3.17653	3.10008	3.2499	3.57099	3.66103	3.50622	3.27082	2.89009	3.43075	3.44534	3.537	3.04725	3.60898	3.17524	3.4717	3.50745	3.48865
TGME49_215980	hypothetical protein	NA	53.4468	0.326458	0.224049	1.45708	0.145093	0.472139	53.4468	0.164117	0.278052	0.590239	0.555031	0.847095	53.4468	-0.607475	0.194699	-3.12007	0.00180808	0.0187584	5.65534	5.96125	5.41472	6.03969	5.94962	5.90206	5.7586	5.39694	5.80144	5.78984	5.51831	5.93988	5.98582	5.7323	5.37957	5.37784	5.56047
TGME49_215990	helicase, putative	NA	3.60539	1.26998	0.884478	1.43585	0.151046	NA	3.60539	0.297673	1.00904	0.295006	0.76799	NA	3.60539	0.958856	0.720517	1.33079	0.183259	0.522619	1.62264	1.82943	1.6092	1.83032	1.91827	2.32855	2.05759	1.5516	2.17301	1.93059	1.58224	1.56104	1.67556	1.672	1.81102	1.90687	2.15786
TGME49_216000	alveolin domain containing intermediate filament IMC3	ALV3	73.7008	-0.553174	0.210206	-2.63158	0.008499	0.091016	73.7008	-0.317352	0.232853	-1.36289	0.172918	0.512881	73.7008	-0.626334	0.172698	-3.62677	0.000286989	0.00382239	6.29609	6.11731	6.57819	5.88644	5.97712	5.89311	6.30239	6.3746	5.75743	6.3521	6.11088	6.36821	6.47083	6.5145	6.03087	6.00588	5.88029
TGME49_216010	ribosomal protein RPL24	RPL24	6.69385	-0.284086	0.692067	-0.410488	0.681448	NA	6.69385	0.312847	0.72786	0.429818	0.667328	NA	6.69385	-0.57379	0.528869	-1.08494	0.27795	0.639767	2.78694	2.75917	2.39414	2.74708	2.38604	2.57909	2.99217	2.42845	2.61778	2.96559	3.09931	2.91421	2.60935	3.10646	2.64985	2.34921	2.76628
TGME49_216020	peptidase family c78 protein	NA	8.33423	0.440636	0.584293	0.754135	0.450768	NA	8.33423	1.16475	0.723037	1.61091	0.107199	NA	8.33423	0.710529	0.452673	1.56963	0.116501	0.41333	2.75757	3.01405	2.85195	2.83368	3.30098	2.98722	2.75132	2.96358	3.27847	3.44414	3.28571	2.76794	2.71385	3.08655	3.31797	3.26167	3.0821
TGME49_216030	hypothetical protein	NA	7.51517	0.331061	0.575964	0.574794	0.56543	NA	7.51517	-0.255387	0.684223	-0.373251	0.708961	NA	7.51517	0.328028	0.536443	0.611487	0.540877	0.833258	3.07221	2.82298	2.83428	3.16638	2.77028	3.22562	3.0645	2.8185	2.83998	3.02733	2.67206	2.916	2.61531	2.07174	2.62524	2.93178	2.64034
TGME49_216040	30S ribosomal protein S15, putative	NA	6.5783	0.647867	0.623895	1.03842	0.299074	NA	6.5783	0.255451	0.756245	0.337788	0.735523	NA	6.5783	0.133961	0.578937	0.231391	0.817011	0.949583	2.48759	2.87036	2.46626	2.93247	2.6526	3.11252	2.48175	2.82078	2.28806	3.20366	2.66041	2.40296	2.4773	2.38382	2.68604	2.38335	2.40009
TGME49_216050	tetratricopeptide repeat-containing protein	NA	3.55557	0.769643	0.947679	0.812135	0.416714	NA	3.55557	-0.539456	0.933517	-0.577875	0.563348	NA	3.55557	0.139757	0.752424	0.185743	0.852647	0.961996	1.3872	1.77279	1.70093	1.92148	1.8608	1.65591	1.71198	2.1732	2.28584	1.67751	1.35386	1.887	1.6904	1.49151	1.75454	1.75856	1.73489
TGME49_216055	hypothetical protein	NA	7.46293	0.335916	0.583801	0.575395	0.565024	NA	7.46293	1.38736	0.964166	1.43893	0.150171	NA	7.46293	0.289493	0.456324	0.634401	0.525819	0.824473	2.5412	3.15699	2.76878	3.10515	2.99521	2.90949	2.53551	2.56953	2.80424	2.87132	2.93476	3.16747	2.77979	2.94938	3.06017	3.03055	3.2486
TGME49_216060	hypothetical protein	NA	11.2081	-0.24405	0.516042	-0.472927	0.636265	0.84668	11.2081	0.218855	0.566499	0.386328	0.699254	NA	11.2081	-0.224752	0.390391	-0.575711	0.564811	0.84473	3.68815	3.07164	3.48967	3.43332	3.44256	3.0229	3.32737	3.60279	3.47707	3.54081	3.7351	3.55455	3.6473	3.52808	3.26618	3.59819	3.44846
TGME49_216070	hypothetical protein	NA	3.70375	0.208002	0.846988	0.245579	0.806008	NA	3.70375	-0.0195261	0.997907	-0.0195671	0.984389	NA	3.70375	0.78299	0.696643	1.12395	0.261035	0.625123	1.45483	2.04221	1.9099	1.98524	1.66243	1.98865	1.77608	1.91611	1.7882	1.73382	2.00702	1.66446	1.73942	1.67216	2.20575	1.99731	1.69979
TGME49_216080	apical complex lysine methyltransferase	NA	32.1125	-0.48218	0.325092	-1.48321	0.138019	0.462956	32.1125	0.491941	0.35133	1.40022	0.161446	0.497806	32.1125	-0.192231	0.25092	-0.766104	0.443615	0.773064	4.62511	5.16155	4.97582	4.69978	4.70468	4.57575	4.66958	5.22561	5.01849	5.46343	5.35077	5.2887	5.1081	4.82586	4.79369	4.90126	5.12526
TGME49_216120	hypothetical protein	NA	12.796	0.273638	0.468121	0.584546	0.558853	0.814025	12.796	-0.208049	0.514177	-0.404625	0.685753	NA	12.796	0.291055	0.386728	0.752609	0.451685	0.778743	3.43018	3.79172	3.40023	3.42741	3.90485	3.71652	3.60345	4.00209	3.55404	3.56473	4.01207	3.48989	3.50402	3.49152	3.85568	3.3089	3.7841
TGME49_216130	ubiquitin conjugating enzyme E2, putative	NA	13.0393	0.251839	0.437747	0.575308	0.565083	0.81443	13.0393	0.560351	0.54995	1.01891	0.308244	NA	13.0393	-0.0332453	0.388104	-0.0856607	0.931736	0.978479	3.71146	3.52212	3.90348	3.73592	3.97232	3.80013	3.5309	3.61091	4.11682	3.72195	3.68989	3.29733	3.62204	3.6172	3.42711	3.77074	3.30207
TGME49_216140	tetratricopeptide repeat-containing protein	NA	18.3234	4.40189	1.27895	3.4418	0.00057785	0.0131298	18.3234	1.32735	0.639456	2.07575	0.0379167	0.213638	18.3234	4.46324	0.416632	10.7127	8.87653e-27	9.72078e-25	2.58433	2.32118	2.563	3.30988	3.09265	2.49993	2.97643	3.35139	3.92627	3.53513	3.87503	2.70409	2.58545	2.60496	5.64421	5.28945	5.61443
TGME49_216170	SufS subfamily cysteine desulfurase	NA	6.15381	-0.0689439	0.655871	-0.105118	0.916282	NA	6.15381	0.67404	0.798646	0.843978	0.398682	NA	6.15381	-0.354082	0.589778	-0.600365	0.548263	0.836509	2.68882	2.67252	2.54642	2.36839	2.5087	2.89636	2.68219	2.31051	2.61382	2.75807	3.01359	2.58754	2.18282	2.68913	2.72726	2.16074	2.12629
TGME49_216180	hypothetical protein	NA	45.896	-0.0217942	0.249621	-0.0873089	0.930426	0.975212	45.896	0.0857465	0.301914	0.28401	0.776403	0.923227	45.896	0.243231	0.197792	1.22973	0.218797	0.573892	5.52912	5.42915	5.51499	5.71694	5.39513	5.31936	5.48392	5.20786	5.39564	5.29284	5.59851	5.57596	5.5125	5.50532	5.97658	5.57226	5.5828
TGME49_216190	hypothetical protein	NA	4.42688	1.66935	0.886325	1.88345	0.0596394	NA	4.42688	2.78335	1.49392	1.86311	0.0624464	NA	4.42688	1.77884	0.682352	2.60693	0.00913583	0.0693704	1.78675	1.73616	1.92458	2.66217	1.94598	2.14086	1.61826	1.91362	2.3138	2.39892	2.16018	1.79997	1.58115	1.81542	1.95505	2.36976	2.77564
TGME49_216210	hypothetical protein	NA	10.6126	0.880219	0.514883	1.70955	0.0873484	0.374851	10.6126	-0.455724	0.545764	-0.835021	0.403706	NA	10.6126	0.583844	0.422794	1.38092	0.167304	0.497872	3.27362	3.17058	3.03596	3.14959	3.93723	3.50231	3.45367	3.74901	3.24223	3.58967	3.28111	3.16026	3.1489	3.02615	3.28106	3.35235	3.63699
TGME49_216220	AP2 domain transcription factor AP2XI-5	AP2XI5	9.91208	0.948622	0.530268	1.78895	0.073623	0.34457	9.91208	0.977383	0.778489	1.25549	0.209302	NA	9.91208	0.139611	0.431005	0.32392	0.745999	0.918512	3.40923	2.69591	3.18998	3.41605	3.18199	3.97208	2.62448	3.23735	3.12793	3.23141	3.3176	3.46663	3.2423	3.12343	3.36268	3.4124	3.31786
TGME49_216230	hypothetical protein	NA	5.86636	-0.165768	0.738445	-0.224483	0.822381	NA	5.86636	-0.0686774	0.752223	-0.0912993	0.927255	NA	5.86636	0.0950772	0.603254	0.157607	0.874766	0.967426	2.51964	2.71169	2.08978	2.31533	2.11179	2.75592	2.74697	2.57383	2.39795	2.84792	2.781	2.15457	2.45591	2.56764	2.42801	2.81509	1.99543
TGME49_216240	hypothetical protein	NA	6.21075	0.698942	0.590103	1.18444	0.236238	NA	6.21075	0.056715	0.789087	0.0718743	0.942702	NA	6.21075	-1.34274	0.600074	-2.23762	0.0252456	0.152091	2.44033	2.5858	2.77511	2.88662	3.0427	2.80094	2.56196	2.47298	2.44045	2.53792	2.61587	2.77877	2.70115	2.43681	2.16608	2.05819	2.20859
TGME49_216250	RecF/RecN/SMC N terminal domain-containing protein	NA	3.76353	0.583799	0.93616	0.62361	0.532884	NA	3.76353	1.10339	1.23839	0.890989	0.372935	NA	3.76353	0.448173	0.661707	0.677299	0.498216	0.810033	1.98028	1.76398	1.50154	2.18111	1.84668	1.62481	1.67571	1.79855	1.83675	2.23083	1.63808	1.80845	1.89951	2.21616	2.33339	1.86035	2.26477
TGME49_216260	eukaryotic initiation factor-2B, gamma subunit, putative	NA	11.4737	-0.342611	0.468114	-0.731895	0.464232	0.764842	11.4737	-0.983237	0.638652	-1.53955	0.12367	NA	11.4737	0.0192062	0.367341	0.0522844	0.958302	0.987354	3.34225	3.72177	3.81092	3.63402	3.44875	3.31846	3.4293	3.37646	2.75804	3.00753	3.15765	3.68443	3.57864	3.78417	3.87975	3.50873	3.65034
TGME49_216270	hypothetical protein	NA	2.33646	-0.727295	1.28453	-0.566196	0.57126	NA	2.33646	-1.09228	1.07737	-1.01384	0.31066	NA	2.33646	-1.08354	1.10672	-0.979063	0.327549	NA	0.804345	0.857666	1.44894	0.830348	1.063	0.94591	1.46087	1.44215	1.34275	1.3941	0.779995	0.760342	1.18533	1.104	0.847029	1.04755	0.591818
TGME49_216335	hypothetical protein	NA	4.3501	1.30107	0.793473	1.63972	0.101064	NA	4.3501	1.18541	1.24601	0.951365	0.341419	NA	4.3501	-0.219246	0.745111	-0.294246	0.76857	0.931508	1.7251	1.92142	2.14519	2.8262	1.75752	2.53029	1.72118	1.84907	2.26626	1.71131	1.97339	1.53245	2.04494	2.08032	1.66343	1.69092	2.10729
TGME49_216370	hypothetical protein	NA	2.58961	-0.683261	0.970082	-0.704333	0.481225	NA	2.58961	0.694515	1.65538	0.419551	0.674813	NA	2.58961	0.525453	0.840609	0.625086	0.531915	NA	1.77539	1.31595	1.3346	1.21862	1.2482	1.44164	1.00503	1.27658	1.02098	1.11727	1.30839	1.65377	0.957666	1.01927	1.42094	1.43704	1.33464
TGME49_216375	hypothetical protein	NA	2.04421	1.47884	1.17594	1.25757	0.208546	NA	2.04421	0.143547	1.36853	0.104891	0.916462	NA	2.04421	0.496161	0.921108	0.538657	0.590124	NA	0.951707	0.829183	0.941939	0.983511	1.29893	1.21935	0.94904	1.03504	1.07153	1.03096	0.922303	0.862847	1.01089	0.941792	0.669598	1.23182	1.22563
TGME49_216380	phospholipid-translocating P-type ATPase, flippase subfamily protein	NA	7.19979	0.187747	0.568351	0.330336	0.741146	NA	7.19979	-0.247972	0.807588	-0.307052	0.758804	NA	7.19979	0.241134	0.484987	0.497197	0.61905	0.863004	2.73789	2.97279	3.03765	2.81692	2.94719	3.21859	2.84692	2.50555	2.4017	2.51782	2.77854	2.5066	3.03053	2.83084	2.94459	3.103	2.76083
TGME49_216390	RNA methyltransferase, TrmH family protein	NA	5.12105	0.417017	0.744131	0.560408	0.575201	NA	5.12105	0.211091	0.829616	0.254444	0.799153	NA	5.12105	1.37577	0.609106	2.25867	0.0239037	0.14597	2.40715	2.03668	2.25659	2.03966	2.65258	2.32269	2.52342	2.12596	2.47442	2.47976	2.34301	1.86598	2.00358	2.20012	2.23113	2.65957	2.82435
TGME49_216410	hypothetical protein	NA	4.35199	0.445565	0.808683	0.550976	0.58165	NA	4.35199	0.597631	1.10647	0.540123	0.589112	NA	4.35199	-0.0386683	0.692386	-0.0558479	0.955463	0.986569	1.96348	2.29611	1.94677	2.3087	2.08816	2.27975	1.95891	1.93764	1.95003	2.48527	1.60834	2.24648	2.1031	2.05077	2.66842	1.65313	1.85094
TGME49_216430	TBC domain-containing protein	NA	18.254	0.19641	0.388864	0.505087	0.613498	0.836899	18.254	0.209094	0.490528	0.426262	0.669917	0.898013	18.254	0.517801	0.316579	1.63561	0.10192	0.381369	4.23414	3.90563	4.31846	3.81086	4.3253	4.51263	4.0186	3.99648	4.06551	4.2988	3.85032	4.12552	4.10098	4.01565	4.52607	4.62587	4.10358
TGME49_216435	hypothetical protein	NA	9.30284	1.5394	0.542529	2.83744	0.00454763	0.0622144	9.30284	-0.108458	0.676505	-0.160321	0.872629	NA	9.30284	0.526677	0.42326	1.24434	0.213376	0.566245	2.94371	2.82688	2.91836	3.35817	3.73922	3.68532	2.81848	3.29835	2.9311	2.85047	3.1726	3.12643	3.10455	2.84759	3.31463	3.31589	3.36074
TGME49_216440	OTU family cysteine protease	NA	4.57826	1.04203	0.763035	1.36564	0.172053	NA	4.57826	0.457404	0.934418	0.489507	0.624483	NA	4.57826	0.213248	0.623835	0.341833	0.732476	0.912344	2.00723	1.91963	2.13097	2.48296	2.12843	2.43182	2.00257	2.15647	2.28088	2.12424	2.22155	1.95202	2.02688	2.18584	2.21768	1.80317	2.33976
TGME49_216450	peptidase, T1 family protein	NA	18.3168	-0.835251	0.397608	-2.10069	0.0356682	0.231843	18.3168	-0.334983	0.429161	-0.780553	0.435065	0.769752	18.3168	0.140902	0.312185	0.45134	0.651744	0.878377	4.16989	4.6298	4.26003	3.71651	4.01853	3.9602	4.51477	4.09554	4.06663	4.00386	4.40624	4.05839	3.99955	4.33645	4.23903	4.1895	4.22028
TGME49_216460	hypothetical protein	NA	11.9733	-0.0729165	0.457511	-0.159377	0.873372	0.951617	11.9733	0.6422	0.670881	0.95725	0.338441	NA	11.9733	-0.665097	0.363125	-1.83159	0.0670123	0.29736	3.74278	3.59931	3.54607	3.68484	3.63279	3.4536	3.28734	3.17519	3.40711	3.58691	3.21056	4.03529	3.79961	3.99398	3.50824	3.64334	3.40531
TGME49_216470	hypothetical protein	NA	1.67891	0.573692	1.32001	0.43461	0.663846	NA	1.67891	0.307727	1.74383	0.176466	0.859928	NA	1.67891	0.206891	0.896539	0.230766	0.817497	NA	0.645165	0.851337	0.814983	0.853604	0.90516	0.787973	0.821577	0.702673	0.689107	0.913835	0.624525	0.864817	1.21947	0.823942	0.969009	1.11328	1.02074
TGME49_216480	NMD3 family protein	NA	3.85618	0.606397	0.844286	0.718237	0.472611	NA	3.85618	-0.0136186	0.94012	-0.014486	0.988442	NA	3.85618	-0.14912	0.698374	-0.213525	0.830918	0.952851	1.68509	1.99296	1.82495	2.0454	2.29963	1.63005	2.11725	1.80491	1.94708	2.07286	1.93308	2.14677	1.72173	1.83901	2.07314	1.54487	1.91992
TGME49_216490	hypothetical protein	NA	3.83405	-0.12554	0.880942	-0.142507	0.88668	NA	3.83405	0.884657	1.09858	0.805276	0.42066	NA	3.83405	0.584691	0.731881	0.798888	0.424355	0.759118	2.09634	2.07078	1.47672	2.01778	1.69319	1.88934	1.80838	1.77448	2.2037	1.53646	2.27635	1.6919	1.88308	1.7011	2.14438	1.51852	2.18691
TGME49_216500	tRNA synthetase, putative	NA	6.14257	0.865324	0.668072	1.29526	0.195232	NA	6.14257	0.134239	0.753409	0.178175	0.858586	NA	6.14257	0.331798	0.562229	0.590148	0.555092	0.840397	2.68033	2.17892	2.41139	2.63529	2.69937	2.88872	2.42657	2.7627	2.68592	2.60831	2.71674	2.35831	2.17576	2.60243	2.15887	2.57846	2.73884
TGME49_216510	thioredoxin, putative	NA	7.66033	-0.649531	0.602418	-1.07821	0.280942	NA	7.66033	-0.427525	0.696588	-0.613741	0.539386	NA	7.66033	0.611816	0.505388	1.21059	0.226054	0.582757	2.89687	3.27694	3.07909	2.86192	2.98622	2.57054	3.1957	2.7129	2.94513	2.93023	2.46626	2.75796	2.39489	3.01053	3.36161	2.89766	2.79449
TGME49_216530	ribosome recycling factor protein	NA	3.87269	0.0466613	0.764525	0.061033	0.951333	NA	3.87269	1.17076	1.20803	0.969143	0.332474	NA	3.87269	0.435229	0.674839	0.644938	0.518968	0.819178	1.99097	2.19398	1.8295	2.19239	2.09453	1.78242	1.68596	1.80985	1.95108	1.98719	1.93749	1.9078	1.65817	1.84305	1.86999	2.21347	1.75408
TGME49_216540	dolichyl-phosphate beta-glucosyltransferase	NA	2.6688	1.27802	1.1512	1.11017	0.266928	NA	2.6688	-0.0507574	1.35556	-0.0374439	0.970131	NA	2.6688	0.201554	0.767197	0.262714	0.792771	NA	1.26202	0.969659	1.41211	1.46987	1.46103	1.37212	1.25891	1.35949	1.47043	1.05799	1.22776	1.64012	1.18358	1.67904	1.70712	1.69373	1.30544
TGME49_216560	methyltransferase domain-containing protein	NA	4.22635	1.56928	0.878754	1.78581	0.0741305	NA	4.22635	0.180326	0.976689	0.18463	0.853519	NA	4.22635	0.176918	0.63174	0.280048	0.779441	0.935224	2.07944	1.60149	1.76723	2.28116	2.28329	2.13437	2.07439	1.90738	2.12753	2.06369	1.88606	2.06761	1.91666	2.21611	2.24899	2.36205	1.7361
TGME49_216580	hypothetical protein	NA	5.89114	0.242065	0.72056	0.33594	0.736916	NA	5.89114	2.27945	1.14795	1.98567	0.04707	NA	5.89114	1.04813	0.521989	2.00796	0.0446472	0.228712	2.44416	2.49786	2.28973	2.2205	2.51096	2.70179	2.30355	2.14076	2.76874	2.75824	2.92239	2.36914	2.53823	2.34747	2.64788	3.22349	2.90089
TGME49_216590	HEAT repeat-containing protein	NA	22.8255	0.250493	0.344581	0.72695	0.467256	0.767405	22.8255	0.407083	0.416172	0.978161	0.327995	0.676651	22.8255	0.132853	0.288075	0.461175	0.644673	0.875217	4.75289	4.03298	4.56147	4.50188	4.69444	4.59062	4.36209	4.43131	4.52292	4.82482	4.53283	4.41855	4.50781	4.17978	4.43172	4.60293	4.40475
TGME49_216600	exonuclease III APE	APE	6.47284	0.557177	0.614177	0.907192	0.364305	NA	6.47284	-0.773536	0.679747	-1.13798	0.255131	NA	6.47284	-0.723004	0.560537	-1.28984	0.197106	0.546616	2.83976	2.70699	2.18445	2.92642	2.91922	2.63173	2.93762	2.8144	2.72687	2.57197	2.41829	2.61954	2.69062	2.56045	2.31107	2.37878	2.32099
TGME49_216620	EF hand domain-containing protein	NA	24.9855	-0.396274	0.349104	-1.13512	0.256327	0.598039	24.9855	-0.19963	0.356364	-0.560186	0.575352	0.859763	24.9855	-0.891292	0.275394	-3.23642	0.00121037	0.0133439	4.64491	4.74519	4.31741	4.34508	4.19193	4.53671	4.91802	4.77769	4.655	4.68283	4.92304	4.90132	4.75984	5.01961	4.08901	4.43504	4.27609
TGME49_216630	trigger factor protein, putative	NA	3.43416	0.296779	0.91839	0.323152	0.74658	NA	3.43416	0.271894	1.1293	0.240763	0.809739	NA	3.43416	-0.280833	0.728305	-0.385598	0.699794	0.901963	1.55002	1.38738	2.10388	2.05793	1.5941	1.64878	1.70441	1.6623	1.61033	1.77392	1.80557	1.87968	2.06018	1.60777	1.37415	1.93624	1.89033
TGME49_216640	GHMP kinase, putative	NA	2.81303	0.60792	0.976855	0.622323	0.533729	NA	2.81303	-0.688621	1.10689	-0.622123	0.533861	NA	2.81303	-0.0379835	0.840402	-0.0451969	0.96395	NA	1.41403	1.37702	1.23712	1.77112	1.31077	1.36023	1.41033	1.53144	1.21446	1.51786	1.21408	1.12194	1.17007	1.67277	1.59545	1.27908	1.07782
TGME49_216650	S15 sporozoite-expressed protein	NA	27.3121	-0.23466	0.337453	-0.695384	0.486815	0.778032	27.3121	-0.329073	0.360676	-0.912377	0.36157	0.694003	27.3121	-0.20422	0.26559	-0.768931	0.441934	0.772288	4.7503	4.85138	4.49563	4.98942	4.40107	4.32485	4.88129	5.02464	4.84452	4.49306	4.8937	4.68065	4.95211	4.94282	4.48078	4.70862	4.90861
TGME49_216660	hypothetical protein	NA	5.51569	0.486705	0.776598	0.626715	0.530846	NA	5.51569	-0.0143076	0.867775	-0.0164877	0.986845	NA	5.51569	0.302557	0.697926	0.433508	0.664646	0.886194	2.84876	1.89903	1.95319	3.04263	2.11246	2.04914	2.38867	2.4379	2.46508	2.30785	2.56178	2.51557	2.04844	1.73039	2.40941	2.36329	1.97483
TGME49_216670	FUSE-binding protein 2 / KH-type splicing regulatory protein	FUBP2	29.7758	0.969105	0.30525	3.17479	0.00149943	0.0275916	29.7758	0.515582	0.370613	1.39116	0.164177	0.501477	29.7758	0.775765	0.249945	3.10374	0.0019109	0.0194968	4.63198	4.55361	4.53611	5.28813	5.16865	5.17518	4.50642	4.88141	5.02974	5.02331	4.96912	4.44404	4.74853	4.21931	5.05808	5.10019	5.04188
TGME49_216680	ankyrin repeat-containing protein	NA	9.83379	0.484652	0.468501	1.03447	0.300915	0.646001	9.83379	0.768005	0.777329	0.988006	0.32315	NA	9.83379	-0.504544	0.436136	-1.15685	0.247333	0.60717	3.10821	3.44962	3.54174	3.68487	3.72533	3.52243	2.74971	3.09808	3.12258	3.22631	2.92115	3.05307	3.41249	3.42902	3.01228	2.86395	3.22113
TGME49_216700	hypothetical protein	NA	2.86392	0.1382	0.932703	0.148171	0.882208	NA	2.86392	-0.166313	1.15651	-0.143806	0.885654	NA	2.86392	-0.0782888	0.790102	-0.0990869	0.921069	NA	1.51958	1.70444	1.34676	1.3971	1.67614	1.60698	1.35533	1.64069	1.43963	1.7049	1.15817	1.44077	1.65667	1.43725	1.78749	1.37627	1.28688
TGME49_216710	transporter, major facilitator family protein	NA	4.32602	0.535801	0.783425	0.683921	0.494025	NA	4.32602	0.859906	1.25993	0.682505	0.49492	NA	4.32602	0.204965	0.653117	0.313826	0.753653	0.922847	2.09732	1.8713	2.21132	2.6701	1.9577	2.02411	1.94913	1.74374	2.40413	1.54065	1.75611	2.16278	2.14681	2.04231	2.072	2.2247	2.29756
TGME49_216720	hypothetical protein	NA	44.8174	-0.627827	0.247768	-2.53393	0.0112792	0.110384	44.8174	-0.285459	0.286378	-0.996794	0.318864	0.673903	44.8174	-0.655439	0.205513	-3.18928	0.00142629	0.0153131	5.8293	5.65066	5.70299	5.45362	5.24	5.1672	5.68191	5.35361	5.13565	5.54506	5.31242	5.76512	5.55557	5.74311	5.18819	5.25103	5.15726
TGME49_216730	MCM2/3/5 family protein	NA	27.4653	0.409869	0.366011	1.11983	0.262787	0.600753	27.4653	0.301781	0.414642	0.727811	0.466729	0.792581	27.4653	0.53372	0.3001	1.77847	0.0753262	0.320006	4.69431	4.21974	4.65344	4.60127	4.53488	5.10434	4.39804	4.95968	5.15372	4.38854	5.00532	4.37692	4.76955	4.65974	4.58431	5.08596	5.2089
TGME49_216740	riboflavin kinase	NA	1.6107	3.84329	1.50757	2.54933	0.0107931	NA	1.6107	-1.02258	1.61237	-0.634207	0.525946	NA	1.6107	-0.311212	0.998946	-0.311541	0.75539	NA	0.537166	0.454041	0.530665	0.558172	1.20262	0.994546	0.885349	0.591642	0.588465	0.695109	0.517526	1.07556	0.955526	0.587073	0.741664	0.804154	0.833893
TGME49_216750	Paf1/RNA polymerase II complex component LEO1	LEO1	12.9013	0.305055	0.463462	0.65821	0.510403	0.785799	12.9013	0.106235	0.552139	0.192406	0.847424	NA	12.9013	0.456838	0.387771	1.17811	0.238752	0.59785	3.33569	3.68869	3.74624	3.72443	3.96292	3.57118	3.22356	4.0065	3.94833	3.51619	3.52087	3.34214	3.35811	3.76149	3.95071	3.71875	3.60323
TGME49_216760	RNA pseudouridine synthase superfamily protein	NA	3.57952	2.02889	0.999923	2.02904	0.042454	NA	3.57952	-0.00956735	1.04999	-0.00911187	0.99273	NA	3.57952	0.474698	0.785879	0.604034	0.545821	0.835744	1.68424	1.49747	1.34149	1.89058	1.95077	2.2499	1.68011	1.81558	1.81117	1.53773	1.91782	1.77376	1.60045	1.328	1.60845	2.23423	1.19549
TGME49_216770	hypothetical protein	NA	2.92608	-0.0417452	1.14941	-0.0363189	0.971028	NA	2.92608	-0.236676	1.06378	-0.222485	0.823937	NA	2.92608	-0.114673	0.769874	-0.148951	0.881592	NA	1.20345	1.72228	1.19359	1.58397	1.28448	1.32853	1.37293	1.83026	1.87601	1.29001	1.49543	1.81775	1.55269	1.5688	1.70356	1.60365	1.49673
TGME49_216780	hypothetical protein	NA	7.74286	0.811907	0.614667	1.32089	0.186538	NA	7.74286	0.294558	0.704765	0.417952	0.675982	NA	7.74286	0.555572	0.482964	1.15034	0.250004	0.609623	2.55695	2.95703	2.66397	3.00859	3.09215	3.11195	3.02291	2.74299	3.28453	2.88401	2.84603	2.71135	2.56919	3.1612	2.76966	3.21128	3.26116
TGME49_216790	ATP-binding cassette sub-family E member 1, putative	NA	5.59134	-1.35604	0.862247	-1.57269	0.115791	NA	5.59134	-0.637817	0.722309	-0.883024	0.377223	NA	5.59134	-1.49787	0.617072	-2.42738	0.0152084	0.103518	2.44919	2.48131	2.29829	2.0837	2.04061	2.10655	2.44319	2.9136	2.59223	2.17502	2.61233	2.68513	2.40458	2.99624	1.9365	2.24143	2.02376
TGME49_216800	flagellar/basal body protein	NA	1.51476	-0.140407	1.36782	-0.10265	0.918241	NA	1.51476	-0.592739	1.56757	-0.378126	0.705337	NA	1.51476	-0.383953	1.06155	-0.36169	0.717584	NA	0.419124	0.779053	0.594868	0.809518	0.539173	0.394667	0.77218	0.470152	0.750522	0.452584	0.400656	0.666556	0.562034	0.869855	0.489486	0.814067	0.513466
TGME49_216810	5'-nucleotidase, C-terminal domain-containing protein	NA	13.6967	0.0229264	0.44566	0.0514437	0.958972	0.983842	13.6967	1.01973	0.656996	1.55211	0.120636	NA	13.6967	0.786483	0.34076	2.30803	0.0209976	0.132662	3.58519	3.78958	3.79971	3.59486	3.9559	3.62486	3.38791	3.29294	3.54793	3.71126	3.87411	3.38834	3.92708	3.70715	4.23561	4.26414	4.15733
TGME49_216820	transporter, major facilitator family protein	NA	24.4148	-0.683514	0.348023	-1.96399	0.0495313	0.282407	24.4148	-0.268221	0.389793	-0.688112	0.491382	0.807161	24.4148	-1.17593	0.287113	-4.09571	4.20869e-05	0.000705457	4.9551	4.76029	4.53234	4.39481	4.51498	4.0586	4.85697	4.37689	4.57635	4.36408	4.5565	4.8671	4.8439	5.2367	4.02093	4.28688	4.20113
TGME49_216850	hypothetical protein	NA	2.71756	0.0180917	0.949636	0.0190512	0.9848	NA	2.71756	0.709893	1.29823	0.546818	0.584504	NA	2.71756	-0.182112	0.86779	-0.209858	0.833779	NA	1.54503	1.47763	1.21363	1.74701	1.13827	1.33723	1.22185	1.32148	1.32059	1.38996	1.49869	1.42846	0.982229	1.43676	1.34008	1.00798	1.37126
TGME49_216860	DEAD (Asp-Glu-Ala-Asp) box polypeptide DDX39	DDX39	83.0099	-0.160208	0.192676	-0.831487	0.405699	0.72619	83.0099	0.128173	0.223642	0.573117	0.566565	0.853922	83.0099	-0.389965	0.162026	-2.4068	0.0160929	0.107753	6.4224	6.602	6.17312	6.22103	6.44864	6.21243	6.46342	6.18849	6.47918	6.53726	6.27633	6.58976	6.46525	6.49176	6.0051	6.44398	6.13784
TGME49_216870	DNA excision repair helicase	NA	4.49288	-0.675128	0.856792	-0.787972	0.430713	NA	4.49288	2.13423	1.16568	1.83089	0.0671168	NA	4.49288	0.641886	0.616426	1.0413	0.297734	0.658544	1.70212	2.3403	2.27019	2.22054	1.88756	1.80475	1.8602	1.99467	2.37319	2.5936	2.56588	2.13322	1.97635	1.99343	2.40426	2.27507	2.2105
TGME49_216880	guanine nucleotide-binding protein	NA	182.97	-0.0255261	0.119048	-0.214418	0.830221	0.932087	182.97	-0.096111	0.141473	-0.679361	0.496909	0.811154	182.97	-0.447257	0.107363	-4.16582	3.10231e-05	0.000542134	7.77655	7.62077	7.62313	7.56915	7.62177	7.73878	7.61984	7.58788	7.48436	7.61052	7.47997	7.4595	7.51037	7.37582	7.08124	7.15836	7.07936
TGME49_216890	hypothetical protein	NA	8.31346	1.57301	0.638657	2.463	0.0137782	NA	8.31346	0.741641	0.796764	0.930817	0.351948	NA	8.31346	0.920529	0.458341	2.00839	0.0446014	0.228712	2.84636	2.64888	2.43916	2.80171	3.48295	3.39263	2.45337	3.06811	2.99857	2.77005	3.17507	2.66983	2.77474	3.19274	3.46739	3.39137	3.33191
TGME49_216900	cytokine induced apoptosis inhibitor 1 family protein	NA	11.113	0.685108	0.492716	1.39047	0.164385	0.497689	11.113	0.928783	0.590044	1.57409	0.115467	NA	11.113	0.45773	0.417494	1.09637	0.272915	0.634623	3.21339	3.41202	3.1855	3.697	3.69269	3.46147	3.40269	3.2169	3.67332	3.91253	3.85169	3.24842	3.06968	3.13586	3.10325	3.27425	3.70187
TGME49_216910	hypothetical protein	NA	6.14444	-0.572927	0.659937	-0.868154	0.38531	NA	6.14444	0.136254	0.862371	0.158	0.874457	NA	6.14444	0.106512	0.534463	0.199288	0.842038	0.957144	2.58812	2.76966	2.89721	2.78805	2.181	2.61198	2.45547	2.49559	2.70891	2.29895	2.39841	2.38249	2.89316	2.54288	2.89119	2.36232	2.75949
TGME49_216920	mediator complex subunit MED8	MED8	7.76098	0.0909061	0.586097	0.155104	0.876739	NA	7.76098	0.504193	0.796287	0.63318	0.526616	NA	7.76098	-0.809964	0.53762	-1.50657	0.13192	0.439386	3.38009	2.8536	2.755	2.85946	2.70404	3.4807	2.88756	2.55287	2.71095	2.86047	3.1144	3.05596	2.6851	3.31483	2.36253	2.8958	2.60202
TGME49_216930	cholinephosphate cytidylyltransferase	NA	19.3449	-0.343394	0.390026	-0.88044	0.378621	0.709892	19.3449	-0.774704	0.417073	-1.85748	0.0632431	0.298553	19.3449	-0.694427	0.335252	-2.07136	0.038325	0.20596	4.8257	4.07005	4.0094	4.0873	4.34002	3.90611	4.4759	4.73743	3.94151	4.3449	4.0749	4.32385	4.18862	4.48417	3.83196	4.01582	3.81008
TGME49_216950	helicase	NA	3.60636	0.854182	0.855277	0.99872	0.31793	NA	3.60636	0.384776	1.08003	0.356265	0.721642	NA	3.60636	-0.165143	0.6738	-0.245092	0.806385	0.945033	1.46299	1.94458	1.7713	2.13384	1.92498	1.86413	1.78258	1.74663	1.68143	1.93676	1.88077	2.02504	1.80551	1.89642	1.81763	2.00143	1.706
TGME49_216960	elongation factor Tu GTP binding domain-containing protein	NA	3.06705	0.728901	0.939885	0.775521	0.438032	NA	3.06705	0.853866	1.27277	0.670874	0.502301	NA	3.06705	-0.568016	0.776207	-0.731784	0.4643	NA	1.73575	1.40806	1.4125	1.9366	1.4765	1.67106	1.42143	1.53035	1.61444	1.9416	1.22222	1.59625	1.76529	1.71938	1.74652	1.31662	1.44232
TGME49_216970	coronin, putative	NA	28.9526	-0.501722	0.313218	-1.60183	0.109193	0.417546	28.9526	-0.0660308	0.386712	-0.170749	0.864421	0.95718	28.9526	-1.01144	0.274803	-3.68061	0.000232678	0.00319398	4.91596	5.22849	5.11848	4.63258	4.839	4.79343	4.76263	4.72742	4.56014	4.96728	4.44281	5.01929	5.26362	5.14846	4.88839	4.10695	4.28195
TGME49_216980	WDR8 protein isoform 3 family protein	NA	4.27577	0.381923	0.746367	0.511709	0.608855	NA	4.27577	2.39471	1.50835	1.58764	0.112368	NA	4.27577	1.32716	0.660918	2.00805	0.0446381	0.228712	1.96578	2.38577	1.94911	2.17013	2.50319	2.03548	1.80892	1.75748	2.33087	2.26067	1.76887	1.91812	1.74962	1.83904	2.18103	2.64694	2.17063
TGME49_216990	LysM domain-containing protein	NA	2.0022	1.02449	1.45216	0.705493	0.480504	NA	2.0022	-0.125204	1.42539	-0.0878382	0.930005	NA	2.0022	1.59536	0.985784	1.61836	0.105584	NA	0.693249	0.598584	1.03411	0.71709	0.801984	1.15012	0.691236	1.14681	0.732128	0.963156	1.01061	1.12566	0.503551	0.73059	1.25978	1.16953	1.33402
TGME49_217000	hypothetical protein	NA	5.49556	0.544028	0.731314	0.743904	0.456934	NA	5.49556	-1.12119	0.75373	-1.48753	0.136875	NA	5.49556	0.346163	0.586158	0.590564	0.554813	0.840233	2.57616	1.96074	2.30365	2.39037	2.40132	2.59289	2.9879	2.3456	2.43017	2.18024	2.26359	2.34854	2.53897	1.9171	2.62913	2.33216	2.41155
TGME49_217010	hypothetical protein	NA	6.34769	0.0343139	0.654334	0.0524409	0.958177	NA	6.34769	2.82202	1.48315	1.90271	0.057078	NA	6.34769	0.263043	0.549486	0.478708	0.632147	0.869202	2.95827	2.71995	2.47701	2.56877	2.45315	3.1181	2.21559	2.20283	2.95251	2.42044	2.55585	2.41274	2.81459	2.80973	2.52106	2.47704	3.28435
TGME49_217020	ATPase, AFG1 family protein	NA	3.86685	0.203501	0.823642	0.247075	0.80485	NA	3.86685	-0.565312	0.928077	-0.609123	0.542443	NA	3.86685	0.455273	0.714165	0.637489	0.523806	0.823366	2.0987	2.07296	1.47864	2.29799	1.9518	1.60328	2.22121	1.77679	1.81873	1.86587	1.90837	1.58958	1.82638	1.81586	1.72761	1.84313	2.12214
TGME49_217030	hypothetical protein	NA	2.33741	-0.741997	1.02022	-0.727289	0.467049	NA	2.33741	0.1761	1.36312	0.129189	0.897208	NA	2.33741	0.180141	0.833817	0.216043	0.828954	NA	1.32911	1.53117	1.31621	1.0178	1.36893	1.278	1.32558	1.06242	1.38207	1.22254	0.964113	1.27398	1.2549	1.26326	1.2842	1.51543	1.12145
TGME49_217050	ADA2-A transcriptional co-activator SAGA component	NA	12.3738	0.709572	0.460968	1.53931	0.123729	0.442092	12.3738	0.359896	0.535111	0.672563	0.501225	NA	12.3738	0.0035712	0.375149	0.00951943	0.992405	0.997668	3.50946	3.4965	3.28807	3.70566	3.83574	3.83953	3.67338	3.45909	3.59765	3.90992	3.80594	3.52576	3.40741	3.69702	3.63997	3.56548	3.42103
TGME49_217160	Der1 family protein	NA	1.94019	-1.15472	1.43401	-0.805237	0.420683	NA	1.94019	-0.305748	1.27013	-0.240723	0.80977	NA	1.94019	1.14562	1.16623	0.982328	0.325938	NA	0.584989	1.29745	0.577951	0.980752	0.530218	0.556792	1.102	0.848037	0.775359	0.869128	1.21034	0.818323	0.512288	0.475685	1.05211	0.853755	0.533635
TGME49_217182	RNA-dependent RNA polymerase RDP	NA	39.1395	0.120853	0.260257	0.464362	0.642388	0.850334	39.1395	-0.379494	0.304552	-1.24607	0.212738	0.563003	39.1395	-0.229517	0.218986	-1.04809	0.294598	0.656823	5.42288	5.36347	5.07975	5.50637	5.32602	5.34114	5.37637	5.43755	5.08266	5.24805	5.0742	5.30595	5.40636	5.26132	4.79376	5.36546	5.23741
TGME49_217220	zinc finger, C3HC4 type (RING finger) domain-containing protein	NA	13.1642	-0.30898	0.46849	-0.659523	0.50956	0.785799	13.1642	-0.335656	0.520612	-0.644734	0.519099	NA	13.1642	0.337489	0.359732	0.938166	0.348159	0.698018	3.95195	3.59533	3.60937	3.35144	3.55369	3.74365	3.54518	4.03232	3.57891	3.8633	3.27684	3.69086	3.77668	3.5739	3.87926	3.73848	4.05362
TGME49_217340	hypothetical protein	NA	4.38642	-0.429944	0.864837	-0.497139	0.619091	NA	4.38642	-0.768348	0.858088	-0.895419	0.370563	NA	4.38642	1.08116	0.725964	1.48927	0.136417	0.446094	2.33392	1.96119	1.90972	1.64669	2.16969	1.99828	2.55786	2.07125	1.91694	2.31118	2.0159	1.68409	2.02323	1.55405	2.57156	2.20395	1.62696
TGME49_217350	methyltransferase MTA70, putative	NA	4.82571	0.194221	0.748012	0.259649	0.795134	NA	4.82571	0.129514	0.951078	0.136176	0.891682	NA	4.82571	-0.110788	0.59281	-0.186887	0.851749	0.961608	1.9429	2.57626	2.07536	2.2974	2.42244	2.15681	1.93864	2.40527	2.16577	2.19578	2.17523	2.55237	2.03249	2.51405	2.29047	2.25646	2.40477
TGME49_217360	hypothetical protein	NA	5.04362	-0.271392	0.7614	-0.356439	0.721512	NA	5.04362	3.09466	1.47539	2.09753	0.0359471	NA	5.04362	-0.0533669	0.581674	-0.0917471	0.926899	0.976545	2.2802	2.15213	2.50973	2.60969	2.00621	2.07041	1.98774	1.95249	2.84024	2.55601	2.34656	2.58966	2.17892	2.38861	2.23475	2.52623	2.30835
TGME49_217400	hypothetical protein	NA	10.5794	-0.439172	0.520793	-0.843275	0.399075	0.724438	10.5794	-0.520041	0.542358	-0.958852	0.337634	NA	10.5794	-0.781151	0.423967	-1.84248	0.0654049	0.294352	3.63552	3.38099	3.24927	3.26796	3.06448	3.34469	3.84971	3.30437	3.31029	3.49628	3.28547	3.55471	3.34399	3.73439	3.28493	2.84636	3.17324
TGME49_217410	hypothetical protein	NA	5.15102	0.34013	0.685707	0.496029	0.619874	NA	5.15102	2.01892	1.16867	1.72754	0.084071	NA	5.15102	1.10017	0.622755	1.76662	0.0772917	0.323889	2.12311	2.24119	2.60897	2.59487	2.23444	2.53709	2.11823	1.93226	2.54507	2.39143	2.66469	2.04773	1.92968	1.97779	2.65596	2.10393	2.42964
TGME49_217420	hypothetical protein	NA	3.64071	1.96581	1.01129	1.94387	0.0519107	NA	3.64071	-0.27598	1.10576	-0.249584	0.802909	NA	3.64071	0.754787	0.908735	0.83059	0.406205	0.745134	1.4348	1.66867	1.24897	2.23079	1.48625	2.28709	1.25673	2.06178	1.24435	1.78186	1.84051	1.2795	1.30887	1.50579	2.06296	1.4403	1.11075
TGME49_217430	protease inhibitor PI1	PI1	3.45503	-1.34278	0.990007	-1.35634	0.174992	NA	3.45503	-1.24955	0.934126	-1.33766	0.181006	NA	3.45503	-1.15287	0.740241	-1.55742	0.119371	0.418988	1.85266	1.87201	1.83559	1.58796	1.58973	1.49356	2.11552	1.83574	1.92779	1.43933	1.50615	1.87642	2.30831	1.60362	1.62748	1.5382	1.54221
TGME49_217440	HCNGP family protein	NA	9.71641	0.0449787	0.543042	0.0828272	0.933989	0.9767	9.71641	-0.0526527	0.593538	-0.0887098	0.929313	NA	9.71641	-0.161555	0.440726	-0.366565	0.713944	0.905848	3.22402	3.33511	3.09341	2.97474	3.48545	3.20576	3.57555	3.11192	3.54998	3.29354	3.23349	3.47008	3.04392	3.38123	2.77218	3.46503	3.27676
TGME49_217450	general transcription factor IIH polypeptide 5 GTF2H5	GTF2H5	3.08395	-1.09861	1.11615	-0.984292	0.324972	NA	3.08395	0.252527	0.988564	0.255448	0.798377	NA	3.08395	-0.803579	0.742273	-1.08259	0.278989	NA	1.6018	1.55052	1.58735	1.48191	1.34711	1.39244	1.59785	1.72752	1.73642	1.86893	1.70224	1.70257	1.72186	1.83402	1.65143	1.55745	1.24761
TGME49_217460	glutaminyl-tRNA synthetase (GlnRS)	NA	24.7264	-0.471564	0.322916	-1.46033	0.1442	0.470994	24.7264	-0.0116676	0.424349	-0.0274954	0.978065	0.996057	24.7264	-0.609818	0.285476	-2.13614	0.0326678	0.183526	4.47068	5.09159	5.11548	4.54048	4.86825	4.37434	4.33731	4.55347	4.17486	4.44062	4.61651	4.8759	4.64932	4.76027	4.4633	4.42908	4.14883
TGME49_217470	hypothetical protein	NA	3.03134	0.573905	0.907602	0.632331	0.527171	NA	3.03134	2.0309	1.54735	1.3125	0.18935	NA	3.03134	-0.181319	0.765005	-0.237017	0.812643	NA	1.44235	1.55105	1.735	1.30444	1.87093	1.94198	1.26859	1.54829	2.01929	1.46766	1.55895	1.61044	1.66367	1.62649	1.53509	1.44946	1.72292
TGME49_217480	hypothetical protein	NA	11.694	0.554992	0.480694	1.15456	0.248269	0.592693	11.694	0.883335	0.632051	1.39757	0.162242	NA	11.694	-0.0242215	0.434446	-0.0557526	0.955539	0.986569	3.24687	3.56145	3.58649	3.81347	3.52508	3.96765	3.33974	3.25486	3.42903	3.93743	3.74703	2.83464	3.39119	3.69416	3.05418	3.60831	3.27601
TGME49_217490	hypothetical protein	NA	1.69176	-1.09564	1.21315	-0.903133	0.366455	NA	1.69176	-1.02489	1.55595	-0.658694	0.510092	NA	1.69176	-2.77132	1.27174	-2.17916	0.02932	NA	0.879474	0.878034	0.868497	0.736471	0.640407	0.672954	0.876475	0.579378	0.576195	0.684606	0.504455	0.872303	1.01626	1.08104	0.587952	0.53834	0.351092
TGME49_217500	HMG (high mobility group) box domain-containing protein	NA	8.08358	-0.545189	0.601476	-0.906418	0.364714	NA	8.08358	0.452992	0.676036	0.670071	0.502812	NA	8.08358	-0.288526	0.449217	-0.642286	0.520687	0.820559	3.07794	3.07315	2.9454	3.05838	2.67526	2.76184	3.07042	2.79937	2.93558	3.23104	3.27098	2.94518	3.29094	3.13793	2.89414	3.08218	2.96558
TGME49_217510	hypothetical protein	NA	44.6336	-0.685934	0.262306	-2.61501	0.00892236	0.093631	44.6336	-0.549641	0.298452	-1.84164	0.0655277	0.30255	44.6336	-0.852985	0.20982	-4.06531	4.79677e-05	0.000790584	5.29425	5.7958	5.74807	5.09321	5.00631	5.38864	5.52414	5.58452	4.94224	5.30999	5.23508	5.77008	5.83142	6.05741	5.0496	5.28162	5.35206
TGME49_217520	hypothetical protein	NA	34.1944	-0.388188	0.283954	-1.36708	0.171599	0.502938	34.1944	-0.129896	0.347193	-0.374132	0.708306	0.906245	34.1944	-0.66232	0.245324	-2.69977	0.00693866	0.0551512	5.00706	5.42901	5.43943	5.28151	4.9919	4.88258	5.30837	4.61443	4.80149	5.06425	4.96355	5.46054	5.32856	5.0141	4.96721	4.72615	4.76353
TGME49_217530	hypothetical protein	NA	14.6843	-0.791435	0.413411	-1.9144	0.0555689	0.296899	14.6843	-0.207129	0.562867	-0.367989	0.712881	NA	14.6843	-0.127125	0.371941	-0.341788	0.73251	0.912344	4.31886	4.25704	4.38753	4.05279	3.92232	3.48688	3.77105	3.57593	3.56898	3.6837	3.33459	4.1252	3.61743	3.56399	3.48822	3.54527	4.00769
TGME49_217540	RNA recognition motif-containing protein	NA	28.6898	0.11196	0.304974	0.367114	0.713534	0.879007	28.6898	0.370158	0.368845	1.00356	0.315591	0.673295	28.6898	0.104469	0.243121	0.429699	0.667415	0.887379	4.9272	4.82163	4.58906	4.97595	4.73812	4.8864	4.72421	4.66832	5.00264	4.95376	4.80113	4.77981	4.89714	4.81259	4.62039	4.99546	5.0392
TGME49_217550	hypothetical protein	NA	14.8399	0.0513507	0.445063	0.115378	0.908145	0.969234	14.8399	-0.51165	0.480245	-1.0654	0.286697	NA	14.8399	0.199333	0.348254	0.572379	0.567065	0.84526	4.09658	3.83259	3.32091	3.91939	3.55761	3.95292	4.08644	4.02683	3.85387	3.65572	3.85281	4.08074	3.78608	3.64311	4.16123	4.0038	3.76041
TGME49_217555	hypothetical protein	NA	17.7513	-0.259958	0.381371	-0.681639	0.495467	0.780576	17.7513	-0.176747	0.454742	-0.388674	0.697517	0.90475	17.7513	-0.206487	0.308647	-0.669005	0.503492	0.812979	4.40461	4.18214	4.18568	3.97587	4.26856	4.014	4.27568	3.98333	4.01174	4.2563	3.76279	4.27317	4.32525	4.13534	4.26825	3.99371	4.09512
TGME49_217560	DNA-directed RNA polymerase II RPB10	POLR2L	6.68018	0.415469	0.618618	0.671608	0.501833	NA	6.68018	-0.27402	0.699181	-0.391916	0.695121	NA	6.68018	-0.4497	0.536754	-0.837814	0.402135	0.742818	2.39971	2.90664	2.63567	2.73609	2.69307	3.06582	2.65253	3.00049	2.84321	2.8309	2.46901	2.78907	2.80269	2.51672	2.35783	2.73107	2.437
TGME49_217570	ribosomal protein RPS27	RPS27	136.621	0.249812	0.142745	1.75005	0.0801088	0.360229	136.621	0.193513	0.170604	1.13428	0.256677	0.613338	136.621	-0.467339	0.125892	-3.71223	0.000205442	0.00289263	6.89081	7.09421	7.22913	7.34515	7.25182	7.24515	7.13414	6.92943	7.21968	7.17155	7.21815	7.05042	7.17879	7.0665	6.93462	6.67836	6.62655
TGME49_217580	DNA-directed RNA polymerase III RPC6	POLR3F	4.98513	-0.472754	0.679961	-0.695267	0.486888	NA	4.98513	0.716264	1.05253	0.680519	0.496176	NA	4.98513	0.140529	0.628807	0.223486	0.823158	0.951077	2.60164	2.21105	2.78623	2.294	1.95553	2.70712	2.22428	1.89361	2.34959	2.19237	2.03577	2.01918	2.08568	2.34596	2.08526	2.33543	2.19544
TGME49_217590	50S ribosomal protein L17, putative	NA	3.57399	1.37546	0.921798	1.49215	0.13566	NA	3.57399	0.613838	1.08328	0.566646	0.570955	NA	3.57399	0.348462	0.701921	0.49644	0.619584	0.863004	1.59846	1.56746	1.73979	2.10147	2.21789	1.54626	1.7509	1.71249	2.06276	1.71232	1.85004	1.43358	1.89435	1.86845	1.89655	1.79179	1.92733
TGME49_217600	calcium-dependent protein kinase CDPK9	CDPK9	14.7685	-0.468482	0.42926	-1.09137	0.27511	0.616664	14.7685	-0.289139	0.483697	-0.597767	0.549995	NA	14.7685	-1.01523	0.363575	-2.79237	0.00523243	0.0439274	3.79661	3.87627	4.29338	3.53938	3.62067	4.00706	4.01031	3.92039	3.6946	3.7449	4.04185	4.13679	4.21335	3.93345	3.37032	3.39513	3.6774
TGME49_217610	hypothetical protein	NA	2.2654	0.916699	1.09785	0.834997	0.403719	NA	2.2654	0.182453	1.1556	0.157885	0.874547	NA	2.2654	0.677193	0.944887	0.716692	0.473564	NA	1.02794	1.04187	1.01767	1.06133	1.24343	1.29577	1.02514	1.30324	1.26256	1.3235	1.15882	0.801717	1.07307	0.872727	1.02937	1.30375	0.888135
TGME49_217640	hypothetical protein	NA	7.0044	-0.437482	0.629452	-0.69502	0.487043	NA	7.0044	0.655758	0.747145	0.877686	0.380114	NA	7.0044	-0.421657	0.557985	-0.755678	0.449842	0.777271	3.21342	2.77843	2.6682	2.50019	3.14777	2.35447	2.80206	2.61158	3.00887	2.92321	3.12386	3.04178	2.62387	2.35544	2.58005	2.61187	2.38883
TGME49_217660	Tctex-1 family protein	NA	2.71596	-0.0278128	1.09071	-0.0254998	0.979656	NA	2.71596	-0.91252	1.10004	-0.829531	0.406804	NA	2.71596	-0.430966	0.923596	-0.466617	0.640774	NA	1.48621	1.29854	0.973073	1.6897	1.07617	0.946201	1.32564	1.61937	0.995242	1.21957	1.58131	1.16243	1.39033	1.2618	1.15167	1.4237	0.878439
TGME49_217665	hypothetical protein	NA	3.07086	-0.496915	0.942925	-0.526993	0.598198	NA	3.07086	0.8769	1.28232	0.683841	0.494076	NA	3.07086	0.280439	0.734895	0.381604	0.702755	NA	1.76976	1.68603	1.6064	1.32442	1.51098	1.83629	1.61694	1.37833	1.85282	1.48451	1.57741	1.52868	1.41607	1.94349	1.87877	1.57446	1.73843
TGME49_217670	ribosomal protein RPS6	RPS6	3.99175	-0.621669	0.95864	-0.64849	0.516668	NA	3.99175	0.185912	0.887029	0.209589	0.833988	NA	3.99175	-0.00854524	0.70185	-0.0121753	0.990286	0.996758	1.99021	1.51354	2.1072	1.89658	1.72277	1.63214	2.2491	1.80828	1.8445	2.3183	2.30598	2.07422	1.50872	2.04631	1.8687	1.868	1.92276
TGME49_217680	hypothetical protein	NA	72.4919	0.108091	0.200235	0.539821	0.589321	0.825362	72.4919	-0.124198	0.22685	-0.547488	0.584043	0.861709	72.4919	-0.229543	0.165892	-1.38369	0.166455	0.496314	6.12526	6.14442	6.07704	6.03423	6.23052	6.2876	6.17844	6.40165	6.3743	5.95555	6.22685	6.16706	6.34488	6.15308	6.11368	6.15152	5.92169
TGME49_217688	hypothetical protein	NA	6.44929	-0.0181575	0.610698	-0.0297324	0.97628	NA	6.44929	0.524912	0.914331	0.574093	0.565905	NA	6.44929	0.309046	0.533202	0.579605	0.562181	0.844435	2.95306	2.44321	2.92574	2.81816	2.92655	2.52754	2.48542	2.36658	2.57217	2.22851	2.7707	2.55704	2.48026	2.65141	2.9855	2.6976	2.40358
TGME49_217692	hypothetical protein	NA	2.29547	2.49796	1.32297	1.88815	0.0590054	NA	2.29547	1.60138	1.64887	0.971198	0.331449	NA	2.29547	1.41686	0.961262	1.47396	0.140493	NA	1.06319	0.932356	0.876115	0.911001	1.64397	1.59521	1.06035	0.953576	1.29347	1.00844	1.3426	0.698548	1.10145	1.04387	1.19251	1.694	1.03165
TGME49_217700	AP2 domain transcription factor AP2XII-2	AP2XII2	5.45149	0.139	0.726089	0.191436	0.848184	NA	5.45149	0.0177111	0.82465	0.0214772	0.982865	NA	5.45149	0.59275	0.56138	1.05588	0.291023	0.652484	2.34817	2.50574	2.19185	2.27083	2.42334	2.50616	2.47137	2.37204	2.53488	2.10509	2.63766	2.02749	2.28041	2.68639	2.5671	2.7793	2.49524
TGME49_217720	hypothetical protein	NA	2.839	1.00781	0.984986	1.02317	0.306227	NA	2.839	-0.775359	1.10517	-0.701572	0.482946	NA	2.839	1.50558	0.810139	1.85842	0.063109	NA	1.46875	1.42774	1.1209	1.51393	1.36401	1.82034	1.61715	1.40526	1.26661	1.34674	1.42738	1.39557	1.13501	1.12961	1.41226	1.89984	1.69326
TGME49_217730	hypothetical protein	NA	4.05535	0.916023	0.787586	1.16308	0.244798	NA	4.05535	0.646611	1.04953	0.616098	0.53783	NA	4.05535	0.430066	0.647115	0.66459	0.506313	0.813385	1.90025	1.93788	1.88399	1.95377	2.25126	2.33307	1.89581	1.86912	1.89442	1.93911	2.24126	1.66482	2.00351	1.99574	2.21828	1.91605	2.04544
TGME49_217740	3-ketoacyl-(acyl-carrier-protein) reductase	NA	5.30215	1.7841	0.837619	2.12997	0.0331742	NA	5.30215	1.58839	1.04783	1.51588	0.129551	NA	5.30215	0.894964	0.65372	1.36903	0.170989	0.503667	1.96721	2.01846	2.09989	2.82741	1.98253	2.82788	2.2534	1.92604	2.61997	2.38825	2.76131	2.37139	1.92366	1.85525	2.86675	2.27798	2.06032
TGME49_217750	hypothetical protein	NA	2.60145	1.90222	1.31257	1.44923	0.147274	NA	2.60145	2.12474	1.5996	1.3283	0.184081	NA	2.60145	1.66543	0.890559	1.87009	0.0614713	NA	1.18428	0.893063	1.17321	1.55538	1.38996	1.14023	1.18126	1.08198	1.61772	1.23971	1.59843	1.29182	0.950564	1.01729	1.6426	1.95161	1.02366
TGME49_217760	GTP-binding protein	NA	7.12568	0.0726823	0.64655	0.112416	0.910494	NA	7.12568	0.0127968	0.824825	0.0155145	0.987622	NA	7.12568	0.52651	0.576162	0.913823	0.36081	0.711229	2.79553	3.19565	2.39795	2.87891	2.60941	3.08481	2.11842	3.14676	2.34446	2.46418	3.11295	2.45465	2.52187	2.78091	3.03652	2.43659	2.98576
TGME49_217770	hypothetical protein	NA	10.3072	0.403041	0.563831	0.714827	0.474716	0.774244	10.3072	1.15141	0.681907	1.68852	0.0913121	NA	10.3072	-0.218254	0.466514	-0.46784	0.639899	0.872664	3.5234	2.62225	3.31385	3.63109	3.28753	3.13393	3.23836	2.99777	3.8051	3.7845	3.42819	3.72826	3.19734	2.92394	3.18939	2.89286	3.46547
TGME49_217780	Sec20 protein	NA	5.40293	1.34521	0.822672	1.63517	0.102014	NA	5.40293	-0.283209	0.801425	-0.353382	0.723802	NA	5.40293	0.065374	0.593024	0.110238	0.91222	0.975711	2.28634	1.79652	2.12801	2.73933	2.13663	2.4494	2.14115	2.75067	2.39855	2.14747	2.58253	2.6599	2.23465	2.10607	2.51637	2.38274	2.2406
TGME49_217790	S1 RNA binding domain-containing protein	NA	14.971	0.298194	0.468657	0.636274	0.524598	0.796037	14.971	-1.43534	0.547353	-2.62234	0.00873291	NA	14.971	-0.265974	0.478327	-0.55605	0.578177	0.848245	4.08567	3.39531	4.23029	4.14314	4.13538	4.06006	3.44389	4.81506	3.32474	3.41914	3.61984	3.50624	2.95577	3.72834	3.14421	2.99105	3.61695
TGME49_217820	PCI domain-containing protein	NA	27.3752	0.609215	0.323716	1.88194	0.059844	0.30881	27.3752	0.962303	0.409683	2.3489	0.0188289	0.13767	27.3752	0.23579	0.243637	0.967793	0.333148	0.688653	4.35564	4.40528	4.66356	4.78824	4.82214	4.9358	4.34532	4.47341	5.16108	4.78375	4.93793	4.90662	4.75073	4.66835	5.03039	4.9059	4.91232
TGME49_217830	hypothetical protein	NA	12.2385	0.695876	0.482674	1.44171	0.149384	0.480124	12.2385	0.00152409	0.552318	0.00275944	0.997798	NA	12.2385	0.191817	0.410736	0.467008	0.640494	0.872664	3.07162	3.47463	3.70513	3.93231	4.0303	3.36356	3.87904	3.3033	3.68212	3.42644	3.85127	3.25226	3.35898	3.67693	3.37917	3.39005	3.78941
TGME49_217850	Sucrose-6F-phosphate phosphohydrolase	NA	2.30063	1.12978	1.20616	0.936675	0.348926	NA	2.30063	0.393471	1.76788	0.222567	0.823872	NA	2.30063	-0.0106918	0.915378	-0.0116802	0.990681	NA	0.889997	1.33484	0.881736	1.43987	1.14006	1.18588	1.06583	0.959413	1.05088	0.880932	1.03729	1.7159	0.666198	1.40687	1.63699	1.12012	1.14066
TGME49_217870	DHHC zinc finger domain-containing protein	NA	13.5782	0.175208	0.430722	0.406778	0.684171	0.863642	13.5782	-0.552068	0.475241	-1.16166	0.245374	NA	13.5782	0.414944	0.375788	1.1042	0.269507	0.633863	3.81046	3.76912	3.61524	4.00415	3.87899	3.60101	3.87641	4.12757	3.63887	3.8263	3.63206	3.5645	3.31503	3.39961	3.78678	3.39598	3.77574
TGME49_217880	RNA-binding protein Nova-1, putative	NA	2.35531	0.778217	1.20114	0.6479	0.51705	NA	2.35531	0.496201	1.3129	0.377942	0.705473	NA	2.35531	0.362234	0.797177	0.454396	0.649544	NA	1.32106	0.871856	1.14601	1.1918	1.22314	1.26999	1.15382	1.24876	1.37502	1.32741	1.12442	1.36654	1.37967	1.13024	1.61079	1.19828	1.40097
TGME49_217890	alkyl hydroperoxide reductase/ Thiol specific antioxidant/ Mal allergen, putative	NA	48.0205	-0.472793	0.24758	-1.90966	0.0561768	0.297281	48.0205	-0.460825	0.278435	-1.65506	0.0979128	0.378179	48.0205	-0.999903	0.205272	-4.87111	1.10972e-06	2.61661e-05	5.47347	5.77646	5.80617	5.40233	5.32309	5.39245	5.78895	5.62315	5.38434	5.11114	5.71262	6.06669	5.85741	5.88107	5.21264	5.31214	5.05632
TGME49_217900	hypothetical protein	NA	8.85933	-0.57737	0.535992	-1.0772	0.281392	NA	8.85933	-0.276874	0.680082	-0.407119	0.683921	NA	8.85933	-0.303491	0.448669	-0.676424	0.498771	0.810668	3.24265	3.45041	3.39398	3.00998	3.02739	3.21817	3.13568	3.01894	3.26009	2.75978	2.73702	3.31703	3.46837	2.8333	3.2364	2.87814	3.11973
TGME49_217910	DNA polymerase (pol2) superfamily protein	NA	14.6662	0.44417	0.464635	0.955954	0.339095	0.685175	14.6662	0.298247	0.511627	0.582939	0.559934	NA	14.6662	-0.217521	0.340927	-0.638029	0.523455	0.823359	3.45412	3.83483	3.42455	3.74745	4.00207	3.67688	3.87675	3.72423	4.19232	3.7073	3.98937	4.20455	4.00353	4.07025	3.69306	4.2117	3.8684
TGME49_217930	hypothetical protein	NA	2.20646	-0.872219	1.12137	-0.777815	0.436678	NA	2.20646	-1.67957	1.6407	-1.02369	0.305979	NA	2.20646	0.714337	0.888344	0.804121	0.421327	NA	0.858804	1.6275	1.19222	1.24518	0.959025	0.99681	1.03476	1.12488	0.736231	0.985618	0.83445	1.26502	1.08083	1.02055	0.898302	1.66918	1.38727
TGME49_218000	hypothetical protein	NA	5.00702	0.825828	0.686579	1.20282	0.229048	NA	5.00702	1.18508	1.0076	1.17615	0.239537	NA	5.00702	0.434314	0.627356	0.692294	0.488753	0.804093	2.22702	1.9902	2.46037	2.79531	2.41811	2.39339	2.08094	2.07066	2.59201	2.2781	2.29587	2.0167	2.02578	2.0538	1.9714	2.25136	2.33535
TGME49_218070	hypothetical protein	NA	12.5896	0.0742044	0.43641	0.170034	0.864984	0.947047	12.5896	0.312626	0.555668	0.562613	0.573698	NA	12.5896	-0.226637	0.391828	-0.578408	0.562989	0.84473	3.91442	3.49895	3.80697	3.51866	3.83861	3.90626	3.50388	3.58057	3.54469	3.7896	3.73854	3.65958	3.40917	3.5397	3.69642	3.29958	3.23001
TGME49_218188	hypothetical protein	NA	2.5387	-0.221503	1.15136	-0.192384	0.847441	NA	2.5387	3.69723	1.64212	2.2515	0.0243539	NA	2.5387	1.35421	0.842073	1.60819	0.107794	NA	1.38627	1.22221	1.21132	1.25876	1.28553	1.17818	1.04471	1.12292	1.31758	1.76851	1.63023	0.84624	1.22887	1.43205	1.85997	1.36716	1.54176
TGME49_218192	hypothetical protein	NA	24.7458	0.400558	0.330746	1.21107	0.225867	0.564423	24.7458	-0.0842068	0.36079	-0.233395	0.815454	0.935276	24.7458	-0.234456	0.28011	-0.837012	0.402586	0.742818	4.35073	4.46627	4.59996	4.77794	4.61218	4.79979	4.52049	5.07726	4.7113	4.80777	4.75569	4.68185	4.50528	4.29693	4.46575	4.19111	4.40979
TGME49_218200	UDP-sugar pyrophospharylase	NA	3.78213	-0.61358	0.820918	-0.747432	0.454803	NA	3.78213	-0.478474	0.952773	-0.50219	0.615534	NA	3.78213	-1.1134	0.756766	-1.47127	0.141219	0.454856	2.31955	1.94403	1.76905	1.83603	1.92411	1.72281	1.7804	2.08707	1.89849	2.02686	1.42398	2.02561	1.9181	1.89543	1.70021	1.36903	1.70297
TGME49_218220	cell-cycle-associated protein kinase CDK, putative	NA	10.1623	-0.385782	0.522667	-0.738102	0.460452	0.761495	10.1623	-0.375608	0.605578	-0.620247	0.535095	NA	10.1623	-0.289253	0.429009	-0.674236	0.500161	0.8113	2.91958	3.53697	3.72645	3.00101	3.12497	3.55424	3.02861	3.7225	3.22084	3.31308	3.06354	3.44424	3.56503	3.21623	3.32473	3.16104	3.29508
TGME49_218230	histone lysine methyltransferase, SET, putative	NA	6.54911	-0.141698	0.633998	-0.2235	0.823147	NA	6.54911	-0.363855	0.722774	-0.503414	0.614673	NA	6.54911	1.4156	0.56155	2.52088	0.0117062	0.0843391	3.14313	2.71131	2.18938	2.81449	2.74763	2.40282	2.9425	2.52384	2.56846	2.65268	2.65953	2.23402	2.21444	2.2841	2.98319	2.9506	2.66463
TGME49_218240	hypothetical protein	NA	21.1074	-0.0370604	0.364584	-0.101651	0.919034	0.972329	21.1074	-0.196759	0.42325	-0.464878	0.642019	0.891267	21.1074	-0.381944	0.283336	-1.34802	0.177651	0.51601	4.44763	4.1388	4.4646	4.17176	4.49574	4.23817	4.31675	4.46084	4.34552	4.16106	4.274	4.49249	4.57835	4.82909	4.50151	4.45469	4.14604
TGME49_218250	TAP42 family protein	NA	8.55646	-0.77983	0.608112	-1.28238	0.19971	NA	8.55646	-0.00243681	0.72602	-0.0033564	0.997322	NA	8.55646	-0.460799	0.481937	-0.956139	0.339002	0.691579	3.54516	3.09321	2.96898	2.96506	2.59529	3.08825	2.98795	2.97068	2.54225	3.30276	2.91731	2.96411	3.30629	3.58576	2.91506	2.77235	3.35418
TGME49_218260	histone H3.3	NA	127.776	-0.449632	0.150776	-2.98212	0.00286262	0.0450603	127.776	0.0184067	0.171999	0.107017	0.914776	0.978494	127.776	0.0525878	0.11825	0.444718	0.656523	0.879983	6.91241	7.16682	7.16722	6.57304	6.85455	6.77014	6.97901	6.98791	6.91178	7.05504	7.02238	7.08423	7.0337	7.01372	7.16044	7.05646	7.04872
TGME49_218270	hypothetical protein	NA	14.146	-0.524276	0.431959	-1.21371	0.224857	0.564423	14.146	-0.574412	0.516583	-1.11195	0.266162	NA	14.146	-0.986902	0.375381	-2.62907	0.00856191	0.0654156	4.05623	4.27992	3.64697	3.78902	3.84812	3.55236	4.11142	3.55457	3.15474	3.71698	3.81165	4.01586	4.10447	4.07451	3.33849	3.42271	3.61112
TGME49_218280	eukaryotic porin, putative	NA	19.0066	0.142976	0.383309	0.373004	0.709145	0.875707	19.0066	0.31411	0.444913	0.706002	0.480187	0.79733	19.0066	-0.00921012	0.318973	-0.0288743	0.976965	0.993291	3.97834	4.02851	4.50407	4.17194	3.98161	4.57563	4.11345	4.29949	4.35942	4.28336	4.56933	3.96799	4.24718	4.20395	4.33462	3.94152	4.15107
TGME49_218300	zinc finger (CCCH type) motif-containing protein	NA	18.5869	0.221801	0.439874	0.504238	0.614094	0.836899	18.5869	0.3362	0.470877	0.713988	0.475235	0.79733	18.5869	-0.179534	0.315744	-0.568605	0.569624	0.84526	3.62229	4.11042	3.85006	4.23145	3.77685	4.03343	4.35522	3.79561	4.31243	4.54725	4.00145	4.66806	4.27244	4.54025	4.65674	4.12447	4.28019
TGME49_218310	microneme protein MIC14	MIC14	31.1586	-0.63284	0.32909	-1.923	0.0544799	0.294476	31.1586	0.16113	0.347173	0.464121	0.642561	0.891267	31.1586	0.065245	0.242383	0.269181	0.78779	0.937128	4.86847	5.02195	4.87285	4.74288	4.46993	4.45454	4.54015	5.36137	5.19107	5.02602	4.99775	5.19618	4.99053	4.89629	4.8111	5.14355	5.22049
TGME49_218340	hypothetical protein	NA	3.50341	0.631976	0.846929	0.746197	0.455548	NA	3.50341	-0.00551903	1.02693	-0.00537429	0.995712	NA	3.50341	0.957435	0.767736	1.24709	0.212365	0.564696	1.84436	1.63563	1.68015	1.74481	2.36197	1.48394	1.83969	1.64789	1.71257	1.76276	1.79323	1.25197	1.3937	1.81711	1.84515	1.74062	1.80152
TGME49_218358	zinc knuckle domain-containing protein	NA	3.75944	-0.0332917	0.872535	-0.0381551	0.969564	NA	3.75944	0.0701464	0.979099	0.0716438	0.942885	NA	3.75944	-0.316064	0.747198	-0.422999	0.672296	0.889724	1.80101	1.47428	2.31018	1.51414	2.0546	2.008	2.20712	1.57493	2.01173	1.85389	2.02647	1.87082	1.92982	1.80369	2.03889	1.5087	1.71703
TGME49_218362	zinc finger protein ZFP1	NA	8.33163	-0.541658	0.608138	-0.890682	0.3731	NA	8.33163	-0.171635	0.652425	-0.263073	0.792494	NA	8.33163	0.492033	0.48592	1.01258	0.31126	0.669746	3.17441	3.20787	2.82816	3.05363	2.44248	3.06198	3.16652	3.07491	3.26289	2.9201	2.99168	2.67521	2.6467	3.25812	2.96688	3.44222	2.90644
TGME49_218370	hypothetical protein	NA	5.95248	0.118559	0.665886	0.178046	0.858687	NA	5.95248	-0.155603	0.846546	-0.183809	0.854163	NA	5.95248	-0.32748	0.595498	-0.549927	0.58237	0.849439	2.95789	2.34946	2.36495	2.83469	2.23086	2.75212	2.50868	2.41315	2.5676	2.03179	2.56469	2.61125	2.25332	2.64375	2.68164	2.2979	2.07912
TGME49_218410	ribosomal protein RPP0	RPP0	121.602	-0.451513	0.15272	-2.95647	0.00311178	0.0464634	121.602	-0.328237	0.176463	-1.86008	0.0628736	0.298553	121.602	-0.596942	0.129354	-4.6148	3.93477e-06	8.43068e-05	7.09759	7.20854	7.08125	6.89837	6.73636	6.75009	7.10694	6.94673	6.75663	6.8482	6.74294	6.92066	7.10436	7.26967	6.61115	6.66379	6.62163
TGME49_218420	WD domain, G-beta repeat-containing protein	NA	16.0847	-0.106803	0.41987	-0.254372	0.799208	0.923289	16.0847	-0.343269	0.467385	-0.734446	0.462677	0.789716	16.0847	0.0724575	0.326177	0.222141	0.824204	0.951077	3.94908	4.03616	3.9141	3.98733	3.88633	3.88277	4.38827	3.6872	4.08581	3.85225	3.77111	3.92359	3.92245	4.34279	4.17363	3.9394	4.18846
TGME49_218490	hypothetical protein	NA	3.76973	0.0735086	0.876586	0.0838579	0.933169	NA	3.76973	1.36249	1.19847	1.13685	0.2556	NA	3.76973	0.0187132	0.665489	0.0281194	0.977567	0.993473	2.11722	1.76496	1.66678	1.7257	1.97043	1.9113	1.51114	1.97437	2.13353	1.78291	2.18065	1.80936	2.19926	1.83486	1.86163	2.12588	1.91583
TGME49_218520	microneme protein MIC6	MIC6	134.225	-1.05049	0.148915	-7.05429	1.73485e-12	2.06053e-10	134.225	-0.957575	0.164985	-5.80401	6.47478e-09	3.28334e-07	134.225	-2.07892	0.137803	-15.0862	1.99564e-51	5.78502e-49	7.49196	7.51702	7.29265	6.70821	6.55136	6.6399	7.35936	7.3554	6.44886	6.72977	6.65716	7.57482	7.5532	7.58487	6.09476	5.82146	5.97963
TGME49_218530	proteasome-interacting thioredoxin domain-containing protein	NA	8.9632	-0.315455	0.542572	-0.581407	0.560966	NA	8.9632	-0.0412692	0.633057	-0.0651903	0.948022	NA	8.9632	0.242649	0.429839	0.564512	0.572406	0.84712	3.16048	3.34488	3.13248	3.35732	3.04351	2.84538	3.25135	3.03877	3.21193	3.18407	2.97623	3.01199	3.07057	3.26947	3.11581	3.46263	3.133
TGME49_218540	peptidase S15, putative	NA	10.4132	1.49815	0.53266	2.81258	0.00491461	0.0655198	10.4132	1.50882	0.835069	1.80682	0.0707909	NA	10.4132	0.638903	0.410601	1.55602	0.119704	0.41956	3.04889	3.36648	2.51915	3.64494	3.7076	3.89418	2.80343	3.01531	3.29591	3.32336	3.44162	3.54187	3.06895	3.0891	3.51497	3.63102	3.69719
TGME49_218550	PIK3R4 kinase-related protein	NA	57.417	-0.258444	0.224213	-1.15267	0.249046	0.592693	57.417	0.210702	0.273572	0.770188	0.441188	0.771689	57.417	-0.280615	0.191466	-1.46561	0.142754	0.458004	5.80341	5.81708	6.3262	5.81397	5.88624	5.69951	5.79049	5.58523	5.94521	5.57635	6.03929	5.79687	5.92833	5.96585	5.72269	5.57692	5.75385
TGME49_218560	acetyl-coA carboxylase ACC2	ACC2	23.1714	0.0559901	0.349072	0.160397	0.872569	0.951595	23.1714	-0.127306	0.41299	-0.308255	0.757888	0.918191	23.1714	0.14751	0.285525	0.516627	0.605417	0.856096	4.60952	4.51331	4.40234	4.79996	4.58381	4.2314	4.37011	4.66894	4.35266	4.2798	4.68223	4.39615	4.68278	4.34691	4.475	4.87578	4.41082
TGME49_218570	Nin one binding (NOB1) Zn-ribbon family protein	NA	7.18518	0.515438	0.678523	0.759648	0.447465	NA	7.18518	1.31761	0.898748	1.46605	0.142634	NA	7.18518	0.447431	0.511745	0.874324	0.381942	0.728409	2.35085	2.82423	2.72148	2.41214	2.86524	3.14187	2.61605	2.51422	3.23414	2.68656	2.98888	2.34906	3.03518	3.1102	3.38527	2.93218	2.98444
TGME49_218580	RNA methyltransferase, TrmH family protein	NA	4.13782	-1.11579	0.903786	-1.23458	0.216988	NA	4.13782	0.341149	0.962637	0.35439	0.723046	NA	4.13782	0.882025	0.667999	1.3204	0.186702	0.52726	2.03278	2.03478	2.14867	1.94098	1.47261	1.96099	1.72825	2.19347	1.77062	2.19777	2.23105	2.10956	1.68824	1.64803	2.29804	2.17095	2.0359
TGME49_218590	protein phosphatase 2C domain-containing protein	NA	8.48676	0.829287	0.588421	1.40934	0.158734	NA	8.48676	0.515803	0.670558	0.769214	0.441766	NA	8.48676	-0.178444	0.453433	-0.39354	0.693921	0.90048	2.76858	2.77872	2.9747	3.19953	3.3134	2.99882	2.88156	3.11247	3.16717	3.36069	3.1211	2.96858	2.9238	3.45116	2.99652	2.84739	3.18762
TGME49_218600	RNA recognition motif-containing protein	NA	7.38953	0.708371	0.639659	1.10742	0.268113	NA	7.38953	-0.115317	0.663625	-0.173769	0.862047	NA	7.38953	-0.0750565	0.478787	-0.156764	0.875431	0.967679	2.76584	2.57734	2.62077	3.07932	2.97179	2.67182	3.18018	2.69509	2.85839	2.77835	3.1889	2.81072	3.11236	2.77721	2.73288	2.88477	3.00012
TGME49_218610	ATPase (DUF699) protein	NA	5.76166	0.385315	0.678339	0.568028	0.570016	NA	5.76166	1.81403	1.16496	1.55717	0.119431	NA	5.76166	0.598935	0.585566	1.02283	0.306388	0.665527	2.13068	2.94804	2.3919	2.02409	3.08852	2.77358	1.97117	2.44223	2.74315	2.66399	2.35088	2.4206	2.47127	2.31967	2.7017	2.63357	2.72181
TGME49_218720	calcium-dependent protein kinase CDPK6	CDPK6	13.7296	-1.08128	0.47094	-2.296	0.0216761	0.171636	13.7296	-0.81195	0.484738	-1.67503	0.0939287	NA	13.7296	-0.389457	0.35118	-1.109	0.267432	0.632088	3.8259	4.06805	3.93704	3.48385	3.574	3.17398	3.96308	4.05573	3.70522	3.44602	3.56736	3.97042	4.00109	3.75088	3.89746	3.66568	3.4717
TGME49_218730	hypothetical protein	NA	11.8791	-0.0274819	0.466318	-0.0589338	0.953005	0.983842	11.8791	-0.246039	0.519704	-0.473421	0.635913	NA	11.8791	-0.142249	0.409827	-0.347095	0.72852	0.910686	3.63898	3.57877	3.60624	3.46803	3.47257	3.79987	3.71066	3.74563	3.50464	3.8361	3.45945	3.11968	3.54494	3.49967	3.07372	3.62436	3.24299
TGME49_218740	membrane protein, putative	NA	5.26708	-0.461777	0.723834	-0.63796	0.5235	NA	5.26708	-2.07327	0.842558	-2.46069	0.0138672	NA	5.26708	-2.52962	0.836637	-3.02356	0.00249823	0.0242665	2.67646	2.06338	2.54061	2.39045	2.48445	1.82612	2.77385	2.50912	1.52113	2.32876	1.84114	2.23648	2.5655	2.48065	1.80803	1.71423	1.49905
TGME49_218760	SNAP protein (soluble N-ethylmaleimide-sensitive factor Attachment Protein), putative	NA	13.8743	0.441072	0.434169	1.0159	0.309678	0.655282	13.8743	0.384108	0.525781	0.730548	0.465055	NA	13.8743	-0.240715	0.372036	-0.647019	0.51762	0.818432	3.67575	3.50088	3.94799	4.03084	3.78389	4.03278	3.9027	3.42738	3.90785	3.88999	3.9436	3.75797	3.77689	3.65727	3.85923	3.17588	3.68687
TGME49_218770	carrier superfamily protein	NA	1.59975	0.440022	1.19103	0.369445	0.711796	NA	1.59975	1.76822	1.84444	0.958676	0.337722	NA	1.59975	-0.221394	1.06421	-0.208037	0.8352	NA	0.659757	0.832359	0.651199	0.866487	0.893401	0.625652	0.474356	0.529161	0.378993	0.765827	0.633966	1.02731	0.69168	0.377933	0.819643	0.494574	0.677492
TGME49_218780	phosphoserine aminotransferase, putative	NA	30.5142	0.271632	0.302733	0.897268	0.369576	0.705035	30.5142	0.377424	0.379296	0.995064	0.319705	0.673903	30.5142	0.23509	0.252311	0.931748	0.351467	0.700942	4.90714	4.71611	4.99555	5.05025	5.18764	4.8705	4.40826	5.03167	4.72292	5.06273	5.02828	4.73031	4.87985	4.86223	5.2381	5.03706	4.69722
TGME49_218790	elongation factor G C-terminus domain-containing protein	NA	4.46938	1.29247	0.969307	1.3334	0.182401	NA	4.46938	0.802974	1.02764	0.781376	0.434582	NA	4.46938	0.0168653	0.550243	0.0306507	0.975548	0.992875	1.73854	1.83985	2.03244	2.106	2.16632	2.11524	2.04488	2.0309	2.1282	2.24616	2.25959	2.51555	2.59189	2.22054	2.25229	2.64887	2.43135
TGME49_218800	hypothetical protein	NA	3.91374	0.0432072	0.83375	0.0518227	0.95867	NA	3.91374	0.141971	0.916782	0.154858	0.876934	NA	3.91374	0.957624	0.750867	1.27536	0.202182	0.553949	1.46897	2.05742	2.06178	2.00164	1.67602	2.0043	1.79121	2.09924	1.68742	2.12288	2.26333	1.77436	1.38879	1.56289	1.82555	1.92198	1.88373
TGME49_218810	histidyl-tRNA synthetase	NA	6.50469	0.375841	0.65933	0.570035	0.568654	NA	6.50469	-0.627834	0.694027	-0.904625	0.365664	NA	6.50469	0.430725	0.536567	0.802744	0.422123	0.758697	2.4858	2.3363	2.81755	2.55632	2.74662	2.74176	2.47997	3.19822	2.73017	2.57523	2.54409	2.47918	2.56762	2.38247	2.59967	2.94951	2.47
TGME49_218820	alba 2	NA	37.9441	-0.0958719	0.28246	-0.339418	0.734295	0.889684	37.9441	0.10931	0.330814	0.330429	0.741076	0.910312	37.9441	0.0957259	0.224951	0.425542	0.670442	0.889239	4.93026	5.35193	5.29571	4.91669	5.41735	5.02012	4.96556	5.37389	5.09545	5.38503	5.17224	5.40449	5.4623	4.98754	5.30981	5.43754	5.41169
TGME49_218830	hypothetical protein	NA	4.24911	1.09337	0.797652	1.37074	0.170457	NA	4.24911	0.680602	0.930511	0.731428	0.464518	NA	4.24911	0.618903	0.680488	0.909499	0.363087	0.713149	2.05186	1.70472	1.89035	2.25442	2.25937	2.10825	1.90228	2.05029	2.36708	2.1296	2.12736	1.86792	1.55611	1.89691	2.03136	2.10377	1.80349
TGME49_218840	mutS domain protein	MSH1	5.88004	0.155153	0.710022	0.218519	0.827025	NA	5.88004	-0.437853	0.78222	-0.559756	0.575646	NA	5.88004	0.711063	0.5238	1.35751	0.174619	0.510175	2.41658	2.56488	2.26121	2.48515	2.37719	2.57031	2.41091	2.74531	2.32629	2.35139	2.5929	2.49748	2.42773	2.50507	2.85476	2.4094	3.10717
TGME49_218850	ribosomal protein RPS9	RPS9	5.54529	-0.382248	0.723686	-0.528196	0.597363	NA	5.54529	-0.989996	0.74618	-1.32675	0.184591	NA	5.54529	-0.0547255	0.63375	-0.0863519	0.931187	0.978441	2.8793	2.16631	2.27786	2.3642	2.26633	2.34361	3.14513	2.14933	2.11905	2.33784	2.59384	2.24804	2.24275	2.21809	2.52671	1.93085	2.17288
TGME49_218870	TBC domain-containing protein	NA	5.33719	0.414462	0.639872	0.647727	0.517162	NA	5.33719	0.294956	1.06459	0.277061	0.781734	NA	5.33719	-0.148888	0.588453	-0.253016	0.800256	0.942903	2.31336	2.64552	2.54216	2.37954	2.93316	2.68485	2.30788	1.98976	2.421	1.85907	2.12	2.17836	2.25493	2.73061	2.26383	2.32353	2.40315
TGME49_218880	SF-assemblin, putative	NA	22.6745	0.244192	0.331405	0.736839	0.46122	0.761801	22.6745	-0.632609	0.404171	-1.5652	0.117535	0.420879	22.6745	-0.716575	0.290402	-2.46753	0.0136048	0.0942995	4.64063	4.34012	4.59974	4.61076	4.56443	4.83149	4.4668	4.71494	4.17242	4.36544	3.98058	4.66396	4.46709	4.82762	4.30287	4.10627	4.10721
TGME49_218910	hypothetical protein	NA	3.61339	-0.250478	0.885241	-0.282948	0.777216	NA	3.61339	0.656562	1.10882	0.592127	0.553765	NA	3.61339	-0.098478	0.791626	-0.1244	0.900999	0.97344	2.12177	1.51365	1.83387	1.90766	1.58611	1.78324	1.53791	1.83365	2.11237	1.66435	1.79962	1.69494	1.22872	2.0193	1.36371	1.53398	1.96219
TGME49_218920	proteasome subunit beta type, putative	NA	20.3829	-0.24571	0.359748	-0.683005	0.494604	0.779963	20.3829	0.466312	0.47981	0.971868	0.331116	0.679264	20.3829	0.498325	0.296443	1.68102	0.0927597	0.362793	4.42183	4.48304	4.49371	4.61293	4.13576	4.21237	3.85654	4.26356	4.12294	4.41652	4.2481	4.17867	4.04642	4.39	4.78733	4.30934	4.4731
TGME49_218940	hypothetical protein	NA	11.1678	-0.407392	0.503765	-0.808695	0.41869	0.730551	11.1678	0.74228	0.691504	1.07343	0.283079	NA	11.1678	0.207479	0.410127	0.505888	0.612935	0.860799	3.32966	3.94913	3.39486	3.71065	3.50889	2.9087	3.00056	3.36222	3.22297	3.43317	3.65869	3.36392	3.66716	3.40918	3.26121	3.80566	3.7119
TGME49_218950	hypothetical protein	NA	4.06206	-0.071992	0.815928	-0.0882333	0.929691	NA	4.06206	-0.239191	0.866353	-0.276089	0.782479	NA	4.06206	-0.53387	0.687247	-0.776824	0.437262	0.769436	1.73035	1.92462	2.27127	1.77682	2.13125	1.95884	2.02544	2.19067	2.17726	2.02137	1.97611	1.9411	1.9927	2.08129	1.53949	2.08517	1.78672
TGME49_218955	hypothetical protein	NA	2.56734	0.100808	0.973386	0.103564	0.917515	NA	2.56734	1.28681	1.62252	0.793092	0.427724	NA	2.56734	0.781698	0.860663	0.908251	0.363746	NA	1.3857	1.47209	1.37242	1.25793	1.55211	1.47835	1.0435	1.31705	1.74236	1.02148	1.01879	1.32336	1.29984	1.05377	1.67112	1.13639	1.54182
TGME49_218960	AP2 domain transcription factor AP2XII-1	AP2XII1	46.3643	0.789789	0.254413	3.10436	0.00190691	0.0338962	46.3643	-0.0943697	0.271156	-0.348027	0.72782	0.907573	46.3643	0.389314	0.195094	1.99552	0.0459857	0.233626	4.98093	5.16787	5.19906	5.84027	5.59154	5.582	5.77927	5.4732	5.70096	5.45898	5.6256	5.38418	5.26244	5.54197	5.74048	5.66021	5.63045
TGME49_219070	cyclic nucleotide-binding domain-containing protein	NA	15.7333	-0.262836	0.410698	-0.639975	0.522189	0.795442	15.7333	-0.207344	0.514677	-0.402861	0.68705	0.90475	15.7333	-0.192521	0.35286	-0.5456	0.585341	0.849439	4.06677	3.96696	4.38712	3.59747	4.03472	4.22155	3.75665	4.07016	3.78923	3.91783	3.58742	4.31422	3.69203	3.97339	3.72652	4.03471	3.86254
TGME49_219080	edge expressed protein, putative	NA	6.04246	0.879797	0.682984	1.28817	0.197688	NA	6.04246	0.216801	0.827955	0.261851	0.793436	NA	6.04246	0.833977	0.558947	1.49205	0.135686	0.444587	2.31042	2.75695	2.1483	2.8904	2.61466	2.80463	2.79776	2.14257	2.69637	2.28609	2.72843	2.44763	2.53975	2.14417	2.56549	2.91649	2.85401
TGME49_219100	cyclin-dependent kinase regulatory subunit protein	NA	4.85096	0.867236	0.74819	1.15911	0.246411	NA	4.85096	0.366285	0.932246	0.392906	0.694389	NA	4.85096	-0.434735	0.601991	-0.722163	0.470194	0.791365	2.08591	2.10327	2.20723	2.55764	2.51547	2.15022	1.93129	2.39848	2.0575	2.58322	2.03344	2.2692	2.5477	2.25249	2.28478	2.07308	2.19325
TGME49_219120	zinc finger (CCCH type) motif-containing protein	NA	31.7816	0.150733	0.293797	0.513053	0.607914	0.834724	31.7816	0.171538	0.369353	0.464428	0.642341	0.891267	31.7816	0.58442	0.243872	2.39642	0.0165562	0.110106	5.10068	4.76835	5.09658	4.69797	5.14893	5.27628	4.91686	4.65014	5.06577	4.79614	4.80299	4.92677	4.57878	4.93418	5.37906	5.154	5.1397
TGME49_219130	NADPH-glutathione reductase	NA	8.64658	0.329005	0.631111	0.521311	0.60215	NA	8.64658	-0.128889	0.677246	-0.190313	0.849064	NA	8.64658	0.436902	0.473867	0.921992	0.356533	0.706748	3.11173	2.69108	2.86802	2.97593	3.31787	2.68126	2.99839	3.24481	3.46058	3.0832	2.44991	2.97213	2.84832	3.45555	3.2735	3.51617	3.23693
TGME49_219140	EF-1 guanine nucleotide exchange domain-containing protein	NA	10.9557	-1.00616	0.525315	-1.91535	0.0554484	0.296899	10.9557	-0.581638	0.573794	-1.01367	0.31074	NA	10.9557	-1.00213	0.402728	-2.48835	0.0128337	0.0908681	3.57985	3.93176	3.17685	3.06533	3.09134	3.28434	3.57097	3.45771	3.26991	3.30281	3.12184	3.73494	3.80577	3.92854	3.49487	3.08273	3.08962
TGME49_219150	zinc finger, zz type domain-containing protein	NA	5.57142	-0.246675	0.684028	-0.360622	0.718382	NA	5.57142	-0.52879	0.791998	-0.667665	0.504347	NA	5.57142	0.323462	0.551263	0.586765	0.557362	0.841765	2.36323	2.76498	2.3429	2.43053	2.43718	2.40558	2.35766	2.68972	2.17915	2.30624	2.54268	2.59219	2.38965	2.17595	2.49455	2.3651	2.73933
TGME49_219170	hypothetical protein	NA	8.70584	-0.55663	0.565374	-0.984534	0.324853	NA	8.70584	-0.649083	0.663778	-0.977861	0.328143	NA	8.70584	-0.389479	0.458834	-0.848845	0.395968	0.737531	3.22126	3.54336	2.8782	2.72853	2.71714	3.44053	3.30731	2.99365	2.81748	2.81741	3.03874	3.14956	3.14314	3.51427	3.21802	2.99436	2.94458
TGME49_219180	acetyltransferase, GNAT family protein	NA	5.85098	-0.295544	0.681631	-0.433583	0.664591	NA	5.85098	0.0693262	0.800488	0.086605	0.930986	NA	5.85098	0.0903642	0.612588	0.147512	0.882728	0.971035	2.85043	2.62014	2.35865	2.14934	2.74442	2.53599	2.62304	2.40613	2.4774	2.2276	2.95962	2.05139	2.35229	2.55809	2.67587	2.00431	2.38656
TGME49_219190	nuclear movement protein domain containing protein	NA	7.49863	-0.132319	0.603556	-0.219232	0.82647	NA	7.49863	-0.575813	0.670052	-0.859357	0.390144	NA	7.49863	-0.258248	0.498131	-0.518435	0.604155	0.855418	2.51855	3.00148	3.16491	2.58698	3.13987	2.78723	3.09014	2.98809	2.70518	2.98694	2.70035	2.93755	2.68076	3.19319	2.65105	3.01492	2.72667
TGME49_219200	DEAD/DEAH box RNA helicase family protein	NA	11.0576	0.0505132	0.478668	0.105529	0.915956	0.972151	11.0576	-0.634563	0.548447	-1.15702	0.247265	NA	11.0576	0.699394	0.454601	1.53848	0.123931	0.427985	3.55738	3.72624	3.2525	3.83356	3.15545	3.657	3.92285	3.30832	3.43393	3.09426	3.54113	2.9843	2.79517	3.10616	2.99375	3.51109	3.36536
TGME49_219210	ankyrin repeat-containing protein	NA	4.32021	-0.436442	0.795644	-0.548539	0.583322	NA	4.32021	0.205051	0.905301	0.2265	0.820812	NA	4.32021	0.04008	0.658893	0.0608293	0.951495	0.985284	1.82225	2.305	2.35424	1.7004	2.31761	2.04423	2.11261	2.12161	2.33865	2.18497	2.06196	1.72922	2.21028	2.15753	2.09027	2.24126	1.86094
TGME49_219230	AMP-binding enzyme domain-containing protein	NA	8.63651	0.0575656	0.629225	0.0914866	0.927106	NA	8.63651	-0.724924	0.692717	-1.04649	0.295333	NA	8.63651	-0.159283	0.53166	-0.299596	0.764485	0.928384	2.87973	3.4152	2.73612	3.48931	2.79739	2.88969	3.61805	2.8236	2.95351	3.24935	2.56664	3.13226	3.43935	2.79308	2.74509	3.5506	2.74681
TGME49_219240	Peptidyl-tRNA hydrolase PTH2 domain-containing protein	NA	2.64599	2.94225	1.4054	2.09353	0.0363019	NA	2.64599	1.71504	1.26345	1.35743	0.174645	NA	2.64599	0.395367	0.833662	0.474254	0.635319	NA	1.08264	0.965784	1.24625	1.2946	1.58526	1.51254	1.41745	1.16029	1.67774	1.71286	1.91103	1.35441	1.3282	1.08706	1.24108	1.28735	1.5718
TGME49_219250	acetyltransferase, GNAT family protein	NA	16.9273	-0.178024	0.39937	-0.445763	0.655768	0.853773	16.9273	-0.112589	0.465564	-0.241834	0.808909	0.935276	16.9273	-0.328231	0.333175	-0.985159	0.324546	0.682031	4.3066	3.91005	4.20758	4.1672	3.90848	4.03653	3.72397	4.4568	3.97543	4.11587	4.00673	4.11663	4.31257	3.82623	3.92569	3.91795	3.90063
TGME49_219260	cation-transporting ATPase, putative	NA	15.1243	0.991679	0.472312	2.09963	0.0357618	0.231875	15.1243	0.663379	0.487987	1.35942	0.174014	NA	15.1243	0.330855	0.346614	0.954534	0.339813	0.691579	3.64739	3.19225	3.61548	3.66003	4.25714	3.82871	3.88342	3.83941	4.19824	4.4672	4.11892	3.67667	3.8388	3.80773	3.80628	3.85314	4.22725
TGME49_219270	multi-pass transmembrane protein	NA	121.47	-0.415635	0.160177	-2.59485	0.00946326	0.0969706	121.47	-0.0718881	0.177594	-0.404788	0.685633	0.90475	121.47	-0.380567	0.129112	-2.94757	0.0032028	0.0293372	7.03823	6.86138	7.08251	6.78226	6.59249	6.65599	7.09654	6.86569	6.78312	6.95721	7.12198	7.09805	7.01774	7.14755	6.90629	6.7482	6.70436
TGME49_219280	actin like protein ALP1	ALP1	14.2817	-0.143407	0.435109	-0.329588	0.741711	0.890167	14.2817	-0.0300518	0.505512	-0.0594482	0.952595	NA	14.2817	0.262354	0.350139	0.749285	0.453685	0.780126	3.86667	4.05789	3.58822	3.90161	3.87116	3.57882	3.7793	3.91122	3.88658	3.8719	3.68869	3.85896	3.75039	3.68285	3.88402	3.60369	4.20732
TGME49_219290	F-actin-capping protein subunit beta, putative	NA	4.89782	0.281597	0.776923	0.362452	0.717014	NA	4.89782	-1.17684	0.881084	-1.33567	0.181656	NA	4.89782	-0.750497	0.61964	-1.21118	0.225826	0.582757	2.19936	1.96451	2.3112	2.53246	1.78815	2.36754	2.19408	2.52045	2.13533	1.97313	1.8593	2.59048	2.711	2.02897	2.26126	2.22818	1.92632
TGME49_219300	ran binding protein	NA	3.79	0.487817	0.806443	0.6049	0.545245	NA	3.79	-0.402004	0.960065	-0.418726	0.675416	NA	3.79	-0.461515	0.729748	-0.632431	0.527105	0.825151	1.92981	1.71508	1.91222	1.83364	2.03866	2.11355	2.06243	1.74167	1.78989	1.62557	2.00964	1.76342	1.7405	1.99324	1.92205	1.81532	1.28462
TGME49_219310	DnaK family protein	NA	33.2536	0.361233	0.316387	1.14174	0.253561	0.59636	33.2536	0.57444	0.359039	1.59994	0.109612	0.406392	33.2536	0.162207	0.245385	0.661032	0.508592	0.813483	5.07912	4.84972	4.22652	4.59449	5.16649	5.09828	4.89077	4.88942	5.21811	5.17819	5.45363	5.11759	5.12134	4.9512	5.41465	5.22618	4.91415
TGME49_219320	acid phosphatase GAP50	GAP50	117.455	-0.451379	0.163214	-2.76557	0.00568238	0.0697092	117.455	-0.217499	0.180432	-1.20544	0.228034	0.578439	117.455	-0.680459	0.134452	-5.06097	4.17137e-07	1.05961e-05	6.97366	7.00119	6.92277	6.76732	6.5909	6.5379	6.93352	7.10195	6.59057	6.8712	7.07764	7.2179	7.06585	7.05189	6.57837	6.6119	6.54986
TGME49_219430	tRNA ligase class II core domain (G, H, P, S and T) domain-containing protein	NA	2.28191	1.6118	1.35098	1.19306	0.232847	NA	2.28191	0.985525	1.36477	0.722118	0.470222	NA	2.28191	1.63338	0.952533	1.71478	0.0863863	NA	1.22157	0.770588	0.86704	1.08794	1.26746	1.17197	1.21815	0.94408	0.899442	1.34563	1.60432	1.1786	0.847754	0.749251	1.30591	1.22033	1.56009
TGME49_219440	hypothetical protein	NA	6.57727	-0.352665	0.708264	-0.497929	0.618534	NA	6.57727	-0.501304	0.692004	-0.724424	0.468805	NA	6.57727	0.280476	0.517048	0.542456	0.587504	0.85082	2.63623	2.55575	2.61322	2.71272	2.46503	2.3015	2.62992	3.09953	2.74947	2.81206	2.44728	2.42384	2.54054	2.95685	2.93039	2.90652	2.49029
TGME49_219460	hypothetical protein	NA	3.49773	0.190011	0.895299	0.212232	0.831926	NA	3.49773	0.0573233	0.928294	0.0617512	0.950761	NA	3.49773	-0.655343	0.779646	-0.840564	0.400592	0.742429	1.36385	1.96728	1.67879	1.74341	1.8403	1.63413	1.68975	1.99322	2.01451	1.65798	2.05096	1.5899	1.60867	1.91656	1.61773	1.52828	1.4315
TGME49_219485	hypothetical protein	NA	11.1148	0.19577	0.540521	0.362188	0.717212	0.88026	11.1148	0.852997	0.629961	1.35405	0.175721	NA	11.1148	1.41326	0.435628	3.24419	0.00117787	0.0130147	2.97209	3.33206	3.45428	3.3951	3.48156	3.18388	2.96525	3.56347	3.75611	3.56131	3.7721	2.99812	3.26493	2.61435	4.05506	3.89683	3.4629
TGME49_219500	hypothetical protein	NA	14.1914	-0.37201	0.436478	-0.852301	0.394047	0.720032	14.1914	-0.600333	0.477149	-1.25817	0.208331	NA	14.1914	-0.555301	0.364326	-1.52419	0.127461	0.434993	3.68467	3.90157	4.0888	3.96196	3.52069	3.63649	3.91132	4.16509	3.82218	3.5723	3.74383	3.95168	3.806	3.90974	3.41167	3.3699	3.80312
TGME49_219510	GTP binding protein 7 isoform 2 family protein, putative	NA	7.16053	0.917262	0.657175	1.39576	0.162785	NA	7.16053	-0.386283	0.6999	-0.551912	0.581009	NA	7.16053	0.788564	0.506612	1.55654	0.119579	0.41942	2.9263	2.4152	2.28041	3.12341	2.72954	2.82236	2.56784	3.16749	2.72433	2.723	2.74115	2.54948	2.43942	2.79842	2.8375	3.23192	2.84527
TGME49_219520	histone arginine methyltransferase PRMT1	PRMT1	28.6708	0.527459	0.308513	1.70968	0.0873247	0.374851	28.6708	-0.291251	0.355014	-0.820393	0.411992	0.751336	28.6708	0.21864	0.259368	0.842972	0.399244	0.740766	4.91705	4.46404	4.73383	5.27512	4.80381	5.06258	5.22479	4.4982	4.75196	4.77421	4.74634	4.51911	4.66984	4.83166	4.80287	4.92185	4.75383
TGME49_219530	hypothetical protein	NA	3.64283	-0.56363	0.819412	-0.687847	0.491549	NA	3.64283	-0.144631	1.14874	-0.125905	0.899807	NA	3.64283	-0.287373	0.741852	-0.387372	0.698481	0.901565	2.27799	1.90449	1.87095	1.62495	1.62351	2.18933	1.73581	1.69608	1.75237	1.34399	1.83639	1.98897	1.57598	1.85638	1.40168	1.67745	1.99186
TGME49_219540	cytosolic tRNA-Ala synthetase	NA	32.5459	0.647924	0.29514	2.19531	0.0281414	0.201466	32.5459	1.04702	0.386721	2.70743	0.0067807	0.0696684	32.5459	0.371501	0.222552	1.66927	0.0950633	0.367141	4.63639	4.74615	4.75526	5.08398	5.21632	5.09077	4.68066	4.41761	5.1898	5.15163	5.26685	4.80488	5.1052	5.04532	5.40807	5.16348	5.23948
TGME49_219550	dihydrolipoyllysine-residue succinyltransferase component of oxoglutarate dehydrogenase	NA	15.782	-0.204265	0.445438	-0.458572	0.646542	0.852188	15.782	-0.257082	0.516244	-0.497986	0.618494	0.877624	15.782	0.0573979	0.379469	0.151258	0.879772	0.969047	4.53181	3.86341	3.64331	2.99765	4.36762	4.04821	3.98333	4.06634	3.83541	4.03553	3.74111	3.82305	3.94486	4.05642	3.92864	4.10425	3.89366
TGME49_219590	RuvB family 1 protein	NA	10.4569	-0.211723	0.487973	-0.433882	0.664374	0.855773	10.4569	0.0836141	0.655674	0.127524	0.898526	NA	10.4569	-0.172027	0.425797	-0.40401	0.686205	0.895947	3.45533	3.43412	3.74324	3.81771	3.45391	2.95234	3.35532	3.02211	3.16901	2.94231	3.52657	3.15474	3.50227	3.4163	3.27508	3.29209	3.26246
TGME49_219600	hypothetical protein	NA	7.6507	0.215905	0.585109	0.369	0.712128	NA	7.6507	-0.476292	0.715873	-0.66533	0.50584	NA	7.6507	0.2201	0.496846	0.442994	0.65777	0.881079	2.77951	3.00809	2.9762	3.30073	3.29375	2.31183	2.9958	2.8579	2.53476	2.9285	2.70761	2.8839	2.92328	2.70751	3.18247	2.89594	2.79282
TGME49_219620	hypothetical protein	NA	3.30897	-0.971355	0.956414	-1.01562	0.309809	NA	3.30897	2.10979	1.54667	1.36409	0.17254	NA	3.30897	0.640276	0.704012	0.909467	0.363104	NA	1.57287	2.0896	1.85908	1.44054	1.47368	1.93846	1.56932	1.4979	1.84843	2.06027	1.53376	1.89538	1.50248	1.84546	2.06772	1.86342	2.0482
TGME49_219630	flavodoxin domain-containing protein	NA	12.1093	0.303326	0.486352	0.623675	0.532841	0.799739	12.1093	-0.405987	0.563621	-0.72032	0.471328	NA	12.1093	-0.992443	0.430629	-2.30464	0.0211869	0.133345	3.16555	3.79714	3.52526	4.13517	3.61434	3.25654	3.86406	3.4104	3.2588	3.51956	3.62313	3.66694	3.8906	3.76155	3.29743	2.76889	3.47595
TGME49_219640	hypothetical protein	NA	5.43432	-0.752814	0.920935	-0.817445	0.413674	NA	5.43432	1.5568	0.923899	1.68503	0.0919821	NA	5.43432	0.716036	0.602504	1.18843	0.234662	0.593781	2.02741	1.95757	2.65036	2.23267	1.90897	2.1032	2.30584	2.16584	2.72844	2.83588	2.97145	2.48269	1.85063	2.41489	2.26263	2.91191	2.46576
TGME49_219650	transporter, small conductance mechanosensitive ion channel (MscS) family protein	NA	1.6679	1.14487	1.46489	0.781535	0.434488	NA	1.6679	-0.070268	1.44943	-0.0484797	0.961334	NA	1.6679	0.538336	1.00958	0.533226	0.593877	NA	0.487046	0.562097	0.66293	0.699709	0.604923	0.800955	0.669227	0.744995	0.815499	0.651018	0.645485	0.609073	0.435844	0.93576	0.553069	1.18126	0.573564
TGME49_219660	hypothetical protein	NA	2.18237	0.52902	1.16554	0.453885	0.649911	NA	2.18237	1.11182	1.29974	0.855417	0.39232	NA	2.18237	2.37587	1.12083	2.11973	0.0340286	NA	0.775329	1.11028	0.946881	1.16626	1.03424	0.917136	0.954127	1.04156	1.41857	1.03677	1.3846	0.7364	0.568461	0.805748	1.21975	1.24272	0.938802
TGME49_219678	hypothetical protein	NA	2.96104	0.976601	0.982525	0.99397	0.320237	NA	2.96104	1.33618	1.27618	1.04702	0.295092	NA	2.96104	0.699943	0.858052	0.815735	0.414652	NA	1.17915	1.80904	1.16933	1.5618	1.79435	1.6043	1.34981	1.45547	1.30996	1.79709	2.00225	1.32953	1.17246	1.43277	1.32798	1.77316	1.38196
TGME49_219682	pyruvate dehydrogenase kinase, putative	NA	5.20992	-0.434599	0.698383	-0.622293	0.533749	NA	5.20992	-0.428262	0.804366	-0.532421	0.594434	NA	5.20992	-0.642249	0.612512	-1.04855	0.294385	0.656823	2.53106	2.69404	2.11915	2.47965	2.00168	2.44011	2.40228	2.45257	2.29978	2.23284	2.34387	2.14786	2.41967	2.55245	1.89975	2.29323	2.15725
TGME49_219690	hypothetical protein	NA	66.578	-0.390686	0.203022	-1.92435	0.0543105	0.294476	66.578	-0.361899	0.238371	-1.51822	0.12896	0.444045	66.578	-0.444775	0.168757	-2.63559	0.00839904	0.0644161	6.21994	6.29025	6.19154	5.96719	5.96066	5.92413	6.36253	5.74754	5.8211	5.8423	5.94631	6.26273	6.10743	6.32603	5.92329	5.98537	5.74854
TGME49_219700	DNA replication licensing factor MCM4, putative	NA	20.3002	0.173588	0.383418	0.452738	0.650737	0.852188	20.3002	0.323739	0.439203	0.737105	0.461058	0.789716	20.3002	0.46023	0.300045	1.53387	0.125061	0.429778	4.02186	4.01566	4.49148	4.21652	4.13354	4.47603	4.08586	4.42868	4.24473	4.44558	4.65362	4.30233	4.0865	4.23905	4.78547	4.30744	4.42357
TGME49_219710	hypothetical protein	NA	11.2831	0.250017	0.495029	0.505055	0.61352	0.836899	11.2831	0.8084	0.612328	1.32021	0.186766	NA	11.2831	0.0519633	0.400549	0.12973	0.89678	0.972781	3.33872	3.49399	3.30944	3.53618	3.51679	3.48309	3.12348	3.49289	3.69147	3.44036	3.93382	3.64126	3.3247	3.29245	3.73514	3.40373	3.21995
TGME49_219720	Ras-related protein Rab-5C, putative	NA	14.6716	0.0919144	0.420958	0.218346	0.82716	0.930695	14.6716	-0.66852	0.490578	-1.36272	0.172972	NA	14.6716	-0.0560848	0.359827	-0.155866	0.876139	0.967679	3.62907	4.15089	3.841	4.06922	3.93714	3.88016	4.26509	3.71136	3.39988	3.87916	3.69739	4.00865	3.57546	3.88868	3.8916	3.83913	3.63854
TGME49_219730	hypothetical protein	NA	27.9589	-0.461599	0.351291	-1.31401	0.188844	0.526524	27.9589	-0.494241	0.377755	-1.30836	0.19075	0.537383	27.9589	-0.803549	0.300856	-2.67088	0.00756529	0.0590836	5.02197	4.66102	4.93683	4.93983	4.35011	4.43532	4.96817	5.13683	4.63766	4.64332	4.93282	4.7275	5.21132	4.86465	4.36186	4.83223	3.91887
TGME49_219738	hypothetical protein	NA	3.63038	0.423704	0.939881	0.450806	0.652129	NA	3.63038	0.495023	1.05084	0.471072	0.637589	NA	3.63038	0.57185	0.807144	0.708486	0.478644	0.79607	1.40706	2.00368	1.71998	2.08589	1.87861	1.52386	1.73113	1.86893	2.37747	2.07109	1.37332	1.62541	1.50065	1.74539	1.77172	2.20069	1.35912
TGME49_219750	cytochrome c, putative	NA	35.2361	-0.409579	0.285207	-1.43608	0.150981	0.481307	35.2361	-0.272411	0.316473	-0.860772	0.389364	0.726935	35.2361	-1.01012	0.239561	-4.21656	2.48059e-05	0.000446143	5.10461	5.29138	5.28722	4.97199	4.82564	5.08701	5.28462	5.27306	4.84184	5.31268	5.09168	5.3986	5.51491	5.33563	4.36032	4.91453	4.75197
TGME49_219760	N-acetyltransferase family protein	NA	3.85708	-0.332078	0.90965	-0.365062	0.715065	NA	3.85708	0.69249	0.961663	0.720097	0.471465	NA	3.85708	0.0482441	0.672847	0.0717015	0.942839	0.982289	2.2494	1.6445	1.67044	1.89239	1.71977	1.77723	1.98089	1.80411	2.22559	1.8875	2.30014	1.98896	1.95886	1.72621	1.9722	1.86474	1.91933
TGME49_219770	30S ribosomal protein S12, putative	NA	4.81994	0.443075	0.730525	0.606516	0.544172	NA	4.81994	-0.357761	0.90824	-0.393906	0.693651	NA	4.81994	0.912026	0.616401	1.4796	0.138981	0.451171	2.32273	2.0692	2.17052	2.39237	2.48393	2.11397	2.04294	2.3599	2.12693	1.85881	2.26001	1.68081	2.26423	2.02057	2.43325	2.52461	2.23635
TGME49_219790	pre-mRNA processing factor PRP3	NA	9.44484	0.177677	0.53009	0.335182	0.737488	0.889684	9.44484	0.221496	0.635534	0.34852	0.72745	NA	9.44484	-0.249211	0.420004	-0.593354	0.552945	0.839753	3.19984	2.94929	3.36018	3.39689	3.08016	3.27117	2.97848	3.34084	3.18013	3.32951	3.21026	3.31272	3.34806	3.30214	3.002	3.3972	3.11309
TGME49_219800	vacuolar ATP synthase subunit b, putative	NA	30.0337	-0.571029	0.319121	-1.78938	0.073554	0.34457	30.0337	-0.521347	0.350748	-1.48638	0.137178	0.454021	30.0337	-0.0663664	0.249757	-0.265724	0.790452	0.938976	4.94222	4.97927	5.10535	4.53439	4.35198	4.9778	5.09844	5.02022	4.6826	5.01108	4.2946	5.04007	4.90824	5.10333	5.06796	5.00777	4.81479
TGME49_219810	hypothetical protein	NA	24.8642	-0.204931	0.330259	-0.620517	0.534918	0.799739	24.8642	0.417767	0.425206	0.982505	0.325851	0.676651	24.8642	0.208784	0.281888	0.740662	0.458898	0.782779	4.65062	4.92392	4.75797	4.42231	4.91217	4.54235	4.41361	4.4072	4.71959	4.41897	4.80756	4.66601	4.44917	4.49132	4.18895	4.86361	4.83492
TGME49_219820	polyubiquitin UbC, putative	NA	44.6888	0.320793	0.254626	1.25986	0.207721	0.543032	44.6888	0.459064	0.298942	1.53563	0.12463	0.438295	44.6888	0.397396	0.201673	1.9705	0.0487813	0.242822	5.41584	5.28159	5.18553	5.41803	5.43529	5.67202	5.50402	5.0708	5.78262	5.68435	5.4124	5.50958	5.27213	5.31566	5.55563	5.82128	5.58473
TGME49_219832	cyclin-dependent kinase regulatory subunit protein	NA	8.34457	0.383783	0.588977	0.651609	0.514653	NA	8.34457	-0.0944395	0.647725	-0.145802	0.884078	NA	8.34457	0.917677	0.466543	1.96697	0.0491865	0.244346	2.86261	3.07731	2.71892	2.94482	2.97061	3.24708	2.85584	3.33339	2.86301	3.28963	3.00074	2.9486	2.94362	2.40975	3.31022	3.35477	3.21473
TGME49_219850	prolyl-tRNA synthetase (ProRS)	NA	34.9783	-0.062433	0.284967	-0.219089	0.826581	0.930695	34.9783	0.208752	0.336655	0.620077	0.535207	0.836327	34.9783	-0.105883	0.225423	-0.469709	0.638563	0.871459	4.93824	5.32064	4.94158	5.17358	5.10754	4.9037	5.14182	4.86355	5.30899	4.99162	5.1721	5.29788	5.37777	5.00697	5.23413	5.19775	5.10141
TGME49_219860	replication licensing factor, putative	NA	37.9124	0.429011	0.267806	1.60194	0.109168	0.417546	37.9124	-0.292158	0.315539	-0.925901	0.354498	0.68875	37.9124	0.377897	0.232882	1.6227	0.104654	0.386609	5.06066	5.18444	5.32518	5.16086	5.83413	5.3234	5.52079	5.09404	5.06574	5.2898	5.05499	4.91209	5.13909	4.87198	5.3687	5.22348	5.22215
TGME49_220090	hypothetical protein	NA	4.2142	0.5764	0.843829	0.683077	0.494558	NA	4.2142	-0.0734842	0.941156	-0.0780786	0.937766	NA	4.2142	-0.363766	0.648886	-0.5606	0.57507	0.84712	2.11255	2.10639	1.64219	1.86569	2.31217	2.16577	2.24024	1.94468	1.95622	2.41634	1.77371	2.25	2.10728	2.41079	1.98095	1.87761	2.37043
TGME49_220100	phosphoribosylpyrophosphate synthetase	NA	13.272	-0.639436	0.483265	-1.32316	0.185783	0.522552	13.272	0.561876	0.561731	1.00026	0.317186	NA	13.272	-0.498371	0.389927	-1.27811	0.201209	0.553016	3.55131	4.00477	3.84296	3.74782	2.95074	3.7416	3.3523	3.83858	4.00805	4.12411	3.36875	3.84582	3.92551	3.78006	3.72819	3.38937	3.53933
TGME49_220110	hypothetical protein	NA	2.65034	1.04209	1.08129	0.963743	0.335175	NA	2.65034	-0.265449	1.0858	-0.244473	0.806864	NA	2.65034	0.798318	0.901189	0.885849	0.375699	NA	1.34849	1.04235	1.17091	1.03309	1.24786	1.82992	1.17898	1.63766	1.40161	1.45997	1.30879	1.06366	1.11777	1.15187	1.03088	1.6313	1.23756
TGME49_220120	hypothetical protein	NA	4.40508	0.6846	0.822557	0.832283	0.405249	NA	4.40508	-0.124897	0.946087	-0.132014	0.894973	NA	4.40508	-0.0283283	0.756799	-0.0374318	0.970141	0.990645	2.07006	2.06833	1.90839	2.27315	2.72926	1.55447	2.32693	1.89599	2.30074	1.85869	2.14512	1.68266	2.12728	1.91276	2.14802	2.11943	1.40648
TGME49_220140	EF hand domain-containing protein	NA	1.71524	0.643688	1.35427	0.475304	0.63457	NA	1.71524	1.24959	1.70781	0.731694	0.464355	NA	1.71524	0.170649	0.994335	0.171621	0.863735	NA	0.614502	0.824452	0.786164	1.00067	0.72585	0.759222	0.792735	0.671741	0.660258	1.30254	0.593893	0.722618	1.08346	0.796987	0.943904	1.09116	0.686503
TGME49_220150	50S ribosomal protein L16, putative	NA	5.00817	-0.37737	0.783603	-0.481583	0.630102	NA	5.00817	-1.40471	0.907972	-1.54708	0.121844	NA	5.00817	-0.159613	0.624432	-0.255613	0.79825	0.942741	2.4998	2.41669	2.08663	2.16258	2.43372	2.03446	2.71711	2.09079	2.17567	1.90891	1.90694	2.49847	2.25561	2.6017	1.74374	2.87241	2.28028
TGME49_220160	WD domain-containing protein	NA	3.41199	1.72618	1.12899	1.52896	0.126275	NA	3.41199	1.25051	1.27982	0.977095	0.328522	NA	3.41199	-0.230145	0.719296	-0.319959	0.749	NA	1.56567	1.537	1.38598	1.77317	1.86636	1.80333	1.7193	1.49022	2.20779	1.45847	1.81963	2.19109	1.49507	2.1212	1.86869	2.11085	1.55974
TGME49_220170	hypothetical protein	NA	5.13558	0.83365	0.716364	1.16373	0.244535	NA	5.13558	-0.246143	0.829437	-0.296759	0.766651	NA	5.13558	0.984735	0.585252	1.68258	0.092456	0.362458	2.13583	2.35054	2.11794	2.47784	2.46137	2.54774	2.27021	2.45075	2.55459	2.13932	2.08224	1.96485	2.22752	2.09783	2.32769	2.72247	2.50116
TGME49_220175	hypothetical protein	NA	2.22894	-0.501803	1.09625	-0.457743	0.647137	NA	2.22894	-1.61018	1.33599	-1.20524	0.228111	NA	2.22894	-0.110059	1.05065	-0.104753	0.916572	NA	0.900094	0.923019	1.5071	1.43758	0.824316	0.685024	1.23008	0.983336	1.15213	0.572574	0.69258	1.04688	0.714059	0.893226	0.765182	0.844669	0.997111
TGME49_220200	hypothetical protein	NA	4.55535	-0.120402	0.791667	-0.152087	0.879118	NA	4.55535	0.403696	0.93623	0.431193	0.666328	NA	4.55535	-0.0846245	0.600904	-0.140829	0.888005	0.971995	2.04075	2.36096	2.0236	2.09724	2.03906	2.23239	1.88556	2.35074	2.39333	2.15199	2.1251	2.15323	2.43426	2.21361	2.50665	1.93787	2.22972
TGME49_220208	hypothetical protein	NA	8.11829	0.239131	0.579726	0.412489	0.679981	NA	8.11829	-0.726928	0.611411	-1.18894	0.234465	NA	8.11829	-0.472533	0.52758	-0.895661	0.370434	0.717313	2.91476	2.78757	3.09698	3.00095	3.0863	3.01393	3.3049	3.27102	3.3372	2.65179	2.83772	3.01709	2.74172	2.72406	2.99704	2.62241	2.22938
TGME49_220230	leucine rich repeat-containing protein	NA	3.29613	0.544474	0.845763	0.643767	0.519727	NA	3.29613	-1.60428	1.29568	-1.23817	0.215653	NA	3.29613	-0.0190511	0.693578	-0.0274678	0.978087	NA	1.64747	1.59213	1.78025	1.69596	1.91478	1.86328	1.48398	1.77601	1.2992	1.12386	1.60316	1.74187	1.96773	1.55233	1.90477	1.59713	1.76174
TGME49_220240	hypothetical protein	NA	95.1608	-0.0149112	0.165083	-0.0903251	0.928029	0.975212	95.1608	-0.0494756	0.198811	-0.248857	0.803471	0.932834	95.1608	-0.779031	0.147656	-5.27597	1.32058e-07	3.59549e-06	6.71918	6.78911	6.5419	6.59804	6.58126	6.85091	6.61107	6.5586	6.58726	6.44653	6.64293	6.62264	6.74874	6.69508	5.98932	6.07175	6.19715
TGME49_220250	Nucleotide-sensitive chloride conductance regulator (ICln) protein	NA	8.53301	0.385442	0.563693	0.683781	0.494113	NA	8.53301	0.344735	0.648017	0.531985	0.594736	NA	8.53301	0.0712725	0.466909	0.152648	0.878676	0.968706	2.88113	2.8587	3.17182	2.96382	3.15581	3.26354	2.87432	3.23248	3.16174	3.07386	3.4526	3.07862	2.95623	2.79451	3.26405	2.69183	2.98287
TGME49_220260	hypothetical protein	NA	3.35493	1.52464	0.929976	1.63944	0.101122	NA	3.35493	0.886427	1.08186	0.819352	0.412586	NA	3.35493	-2.23191	0.943372	-2.36588	0.0179871	NA	1.49133	1.59573	1.47856	1.70024	1.67454	2.31873	1.64753	1.60097	1.78154	2.00017	1.88543	1.9155	2.01943	1.43242	1.31883	1.24828	1.28725
TGME49_220270	alveolin domain containing intermediate filament IMC6	IMC6	45.4441	-0.693455	0.275355	-2.5184	0.011789	0.114091	45.4441	-0.416431	0.287667	-1.44761	0.147725	0.473982	45.4441	-0.308276	0.210973	-1.46121	0.143957	0.460065	5.10456	5.74096	5.65184	5.1081	5.05398	5.09793	5.472	5.94891	5.30107	5.44864	5.50303	5.40553	5.80963	5.8766	5.41852	5.53168	5.48546
TGME49_220290	hypothetical protein	NA	4.21071	0.292162	0.896525	0.325882	0.744514	NA	4.21071	0.194485	0.874365	0.22243	0.82398	NA	4.21071	0.821198	0.660376	1.24353	0.213672	0.566727	1.9481	1.86668	1.93154	2.00259	2.1872	1.73714	2.34492	1.92092	2.31603	2.39995	2.03615	1.70629	2.23738	1.70509	1.96136	2.50812	2.2259
TGME49_220300	ribosomal protein L15 protein	NA	9.0795	-0.125879	0.533257	-0.236058	0.813388	0.925719	9.0795	-0.487554	0.625864	-0.77901	0.435974	NA	9.0795	-0.0786252	0.501079	-0.156912	0.875314	0.967679	3.31461	3.17996	3.37299	3.59833	2.7131	3.28186	3.39576	3.12627	2.64	3.26603	3.22451	3.09369	2.8109	2.80993	2.57554	3.11613	2.88446
TGME49_220320	BSD domain-containing protein	NA	2.95905	0.31405	1.03338	0.303906	0.761199	NA	2.95905	2.12439	1.5634	1.35883	0.1742	NA	2.95905	-1.11399	0.788777	-1.4123	0.157862	NA	1.70829	1.09858	1.54375	1.60451	1.30452	1.6443	1.39366	1.30915	1.35049	1.73962	1.92033	1.91188	1.94311	1.58691	1.49444	1.29251	1.51391
TGME49_220330	hypothetical protein	NA	4.89443	0.638388	0.789004	0.809106	0.418454	NA	4.89443	0.0666133	0.815206	0.0817134	0.934875	NA	4.89443	0.507806	0.622518	0.815729	0.414655	0.751981	1.94591	2.40901	1.93028	2.4384	2.09043	2.4015	2.60013	2.08167	2.52126	2.44659	2.30467	2.02607	2.34468	1.95461	2.63173	2.08159	2.27353
TGME49_220350	tRNA ligases class II (D, K and N) domain-containing protein	NA	5.5505	0.386996	0.700432	0.55251	0.580599	NA	5.5505	3.09959	1.48985	2.08046	0.0374832	NA	5.5505	0.771117	0.624773	1.23424	0.217115	0.572163	2.58905	2.40477	2.31712	2.40422	2.41369	2.89462	2.0461	2.01687	2.1554	2.6044	3.09099	2.1978	2.46291	1.80727	2.55883	2.25781	2.72097
TGME49_220360	FAD binding domain-containing protein	NA	9.64749	0.093662	0.491378	0.190611	0.84883	0.941826	9.64749	0.536924	0.663532	0.809191	0.418405	NA	9.64749	-0.0360531	0.4493	-0.0802428	0.936044	0.979785	3.30204	3.38166	3.45116	3.58962	3.16858	3.5146	3.09228	3.08844	3.31037	3.38635	3.21407	2.98565	3.23215	3.03991	2.65841	3.12481	3.35038
TGME49_220370	hypothetical protein	NA	11.6248	-0.0919189	0.489325	-0.187848	0.850996	0.941826	11.6248	-0.267352	0.528732	-0.505647	0.613104	NA	11.6248	0.149862	0.39513	0.379273	0.704485	0.903221	3.70814	3.44695	3.32721	3.55426	3.13907	3.65105	3.6181	3.7324	3.55035	3.50705	3.60844	3.5707	3.39721	3.24124	3.7982	3.30779	3.37671
TGME49_220380	hypothetical protein	NA	11.4191	-0.32291	0.466966	-0.691506	0.489247	0.778513	11.4191	-0.250839	0.535562	-0.468366	0.639523	NA	11.4191	-0.286539	0.432358	-0.662735	0.507501	0.813385	3.75967	3.65759	3.64851	2.96194	3.64128	3.76449	3.59137	3.70287	3.3515	3.72143	3.50365	3.20312	3.40691	3.28302	2.95388	3.44737	3.04994
TGME49_220390	hypothetical protein	NA	16.1075	0.853709	0.427711	1.99599	0.0459348	0.26912	16.1075	0.510628	0.516097	0.989404	0.322465	0.67409	16.1075	0.743726	0.316898	2.34689	0.0189307	0.122268	3.78423	3.65875	3.57868	4.13547	3.99623	4.23919	3.85555	3.67801	4.03774	3.89012	4.16332	3.71633	3.72892	4.155	4.35734	4.40377	4.28802
TGME49_220400	actin depolymerizing factor ADF	ADF	60.861	-0.47946	0.218294	-2.19639	0.0280638	0.201466	60.861	-0.393866	0.25132	-1.56719	0.117071	0.420172	60.861	-0.877378	0.18419	-4.76345	1.90314e-06	4.38256e-05	6.09396	6.10263	6.11056	5.9237	5.82451	5.49736	6.05811	5.97471	5.75095	5.76258	5.68243	6.1758	6.13298	6.35308	5.8387	5.52796	5.28797
TGME49_220430	hypothetical protein	NA	5.984	0.224115	0.634141	0.353415	0.723777	NA	5.984	0.0988635	0.826106	0.119674	0.904741	NA	5.984	0.463636	0.568484	0.815565	0.414749	0.751981	2.29107	2.57428	2.96507	2.87288	2.49584	2.78814	2.78056	2.12076	2.51805	2.52705	2.488	2.18596	2.61163	2.23264	2.45969	2.64622	2.61866
TGME49_220440	cyclin-dependent kinase regulatory subunit protein	NA	5.3645	-0.18885	0.718921	-0.262686	0.792793	NA	5.3645	0.151	0.984768	0.153336	0.878133	NA	5.3645	0.0199561	0.626542	0.0318511	0.974591	0.99264	2.01142	2.85913	2.53003	2.86435	2.15015	2.2214	2.15553	2.31974	2.4952	2.06164	2.10621	1.88473	2.39115	2.79005	2.44076	2.22634	2.52093
TGME49_220460	SNF7 family protein	NA	4.66266	-0.527678	0.811559	-0.650203	0.515561	NA	4.66266	-0.165212	0.927013	-0.17822	0.85855	NA	4.66266	-0.0335479	0.622148	-0.0539226	0.956997	0.986995	2.66243	1.94708	2.02013	2.09399	2.03574	2.10394	2.17396	2.18823	2.2147	2.14939	1.98579	2.51026	2.30294	2.01184	2.24326	2.64483	1.82005
TGME49_220470	hypothetical protein	NA	14.3655	-0.35189	0.471637	-0.746104	0.455605	0.759729	14.3655	-0.0101361	0.494478	-0.0204986	0.983646	NA	14.3655	-0.0873969	0.367651	-0.237717	0.812101	0.947132	4.00334	3.75612	3.57791	3.4128	3.86271	3.48591	3.60089	4.25982	4.01132	3.77657	4.08634	3.60301	3.81389	4.08733	3.72246	4.05577	3.54069
TGME49_220480	hypothetical protein	NA	2.88142	-0.900635	1.03491	-0.870256	0.384161	NA	2.88142	1.83943	1.55498	1.18293	0.236838	NA	2.88142	0.902536	0.728122	1.23954	0.215146	NA	1.39099	1.50454	1.82338	1.4302	1.44458	1.34329	1.38771	1.30279	1.46876	1.63636	1.65318	1.46861	1.28656	1.68817	1.91308	1.80027	1.68043
TGME49_220490	pre-rRNA-processing protein PNO1, putative	NA	6.91508	0.378344	0.631984	0.598661	0.549399	NA	6.91508	-0.0974237	0.78309	-0.124409	0.900991	NA	6.91508	0.68592	0.547965	1.25176	0.210658	0.562363	2.6848	3.07005	2.40665	2.49287	2.90063	3.25219	2.55391	2.89524	2.86493	2.63577	2.49479	2.3813	2.82098	2.44714	2.97231	3.21966	2.45751
TGME49_220500	UBX domain-containing protein	NA	14.9648	-0.112839	0.406869	-0.277335	0.781523	0.916159	14.9648	0.0976455	0.527605	0.185073	0.853172	NA	14.9648	-0.295031	0.35782	-0.824523	0.409643	0.747951	3.81496	4.39187	3.85801	3.92869	4.34483	3.60495	3.72426	3.83915	3.95364	3.61244	3.86147	4.02174	3.9263	3.80758	3.6415	3.8104	3.7674
TGME49_220510	hypothetical protein	NA	6.59425	-0.137485	0.639941	-0.21484	0.829892	NA	6.59425	1.36666	0.865889	1.57833	0.114489	NA	6.59425	0.774275	0.51055	1.51655	0.12938	0.436702	2.78772	2.91561	2.39288	2.61734	2.79799	2.57935	2.40728	2.58809	3.05404	3.13884	2.60127	2.52788	2.47149	2.61426	2.65028	3.04945	2.97722
TGME49_220520	hypothetical protein	NA	11.528	0.846602	0.528396	1.60221	0.109109	0.417546	11.528	0.37449	0.548484	0.682774	0.49475	NA	11.528	0.241384	0.393324	0.613704	0.539411	0.832733	3.02827	3.16222	3.31979	3.64071	3.65901	3.32508	3.43603	3.61776	3.69995	3.55175	4.003	3.52094	3.2682	3.48343	3.20746	3.65407	3.7262
TGME49_220530	AP2 domain transcription factor AP2V-1	AP2V1	3.73367	0.744241	0.938157	0.793302	0.427602	NA	3.73367	0.0976832	0.969328	0.100774	0.91973	NA	3.73367	-0.172359	0.725263	-0.237651	0.812152	0.947132	1.94866	1.7338	1.46666	2.00682	1.68361	2.00889	2.0802	1.76323	2.27649	1.75311	1.89592	1.78059	2.03458	1.91029	1.46216	1.62491	2.30136
TGME49_220540	hypothetical protein	NA	2.90828	2.37674	1.27748	1.8605	0.0628149	NA	2.90828	-2.07873	1.17495	-1.76921	0.0768582	NA	2.90828	1.05932	0.799809	1.32447	0.185347	NA	1.25508	1.1096	1.06832	1.92143	1.31706	1.3669	1.25192	1.87727	1.34807	1.04659	1.04925	1.12645	1.39612	1.34569	1.80875	1.39792	1.7348
TGME49_220560	hypothetical protein	NA	1.73527	-2.03186	1.51902	-1.33761	0.181023	NA	1.73527	2.96032	1.70977	1.73141	0.0833784	NA	1.73527	0.849282	0.921288	0.921842	0.356611	NA	1.01383	1.0038	0.660767	0.690299	0.613816	0.810211	0.665838	0.726357	1.09163	0.934875	0.979603	0.885331	0.993816	0.70842	1.22247	1.03116	1.04155
TGME49_220570	hypothetical protein	NA	8.37616	-0.152124	0.58478	-0.260139	0.794757	NA	8.37616	0.0120488	0.704397	0.0171051	0.986353	NA	8.37616	0.247494	0.465515	0.531656	0.594964	0.854273	2.8741	3.2245	3.0659	2.95652	3.14942	2.88436	2.74758	3.22476	2.61903	3.29802	2.909	2.89589	3.18607	3.0855	3.58909	2.97124	2.97756
TGME49_220600	hypothetical protein	NA	15.882	0.291972	0.41969	0.695683	0.486627	0.778032	15.882	0.312017	0.48857	0.638634	0.523061	0.829112	15.882	1.10396	0.343546	3.21342	0.00131166	0.0143005	3.99659	3.86644	3.64701	4.04044	3.86227	4.11086	3.83636	3.9749	4.22219	3.68861	4.3127	3.74382	3.55217	3.37195	4.23222	4.20842	4.32418
TGME49_220610	protein phosphatase 2C domain-containing protein	NA	3.63659	0.944801	0.884208	1.06853	0.285282	NA	3.63659	0.1452	1.1281	0.128712	0.897586	NA	3.63659	0.310194	0.738253	0.420173	0.674359	0.890525	2.03794	1.68769	1.41376	1.46164	2.01049	2.408	1.59032	1.88634	1.86969	1.35601	1.98044	1.73798	1.8933	1.64653	1.895	1.97379	1.7645
TGME49_220630	hypothetical protein	NA	33.2995	-0.229194	0.310037	-0.739248	0.459756	0.761307	33.2995	0.828093	0.384568	2.1533	0.0312948	0.188488	33.2995	0.466068	0.237282	1.96419	0.0495076	0.244953	4.90313	5.33612	4.4903	5.09306	4.87598	4.5444	4.74321	4.59797	5.26096	5.09684	5.20934	5.15396	5.13207	4.81365	5.29384	5.46043	5.42259
TGME49_220640	hypothetical protein	NA	21.5199	-0.371152	0.380833	-0.974578	0.32977	0.673044	21.5199	0.419994	0.453121	0.926891	0.353983	0.68875	21.5199	0.252182	0.310719	0.811607	0.417017	0.754704	4.93984	4.14459	4.3565	3.92773	4.66184	4.05974	4.32338	4.21267	4.73437	4.34598	4.44593	4.35971	4.55478	4.1026	4.47211	4.59994	4.54381
TGME49_220650	hypothetical protein	NA	5.67591	1.15039	1.11151	1.03497	0.300681	NA	5.67591	0.137159	0.661215	0.207435	0.83567	NA	5.67591	0.83067	0.840782	0.987973	0.323166	0.680873	1.63571	1.61101	1.94457	2.17362	1.68608	1.89309	2.37309	3.08754	3.193	2.57803	3.23205	1.70238	1.30824	1.70422	1.85476	1.63504	1.84079
TGME49_220860	DEAD/DEAH box helicase	NA	12.9549	-0.527399	0.450232	-1.17139	0.241441	0.5877	12.9549	-0.142535	0.589726	-0.241696	0.809015	NA	12.9549	0.598186	0.402759	1.48522	0.137485	0.448694	3.76541	3.92913	4.19546	4.17587	3.28233	3.4752	3.50308	3.57991	3.36292	3.33362	3.66443	3.70058	3.2811	3.07598	3.46638	3.79206	3.87539
TGME49_220870	hypothetical protein	NA	4.32005	-0.443091	0.792334	-0.559222	0.57601	NA	4.32005	-0.946583	1.00251	-0.944218	0.345059	NA	4.32005	-0.0222436	0.658289	-0.03379	0.973045	0.991556	2.22877	2.19064	2.20841	1.67373	2.3975	2.02115	2.08922	2.09624	1.70869	1.88171	1.90071	2.30845	2.09375	2.03963	2.51258	1.52068	2.22897
TGME49_220880	hypothetical protein	NA	6.02034	-0.342522	0.760949	-0.450124	0.652621	NA	6.02034	-0.634176	0.776862	-0.816331	0.414311	NA	6.02034	0.206073	0.525567	0.392096	0.694987	0.900633	2.57619	2.30443	2.55359	2.0643	2.16965	2.80704	2.57	2.77888	2.53639	2.69387	1.96859	2.72306	2.70584	2.76941	2.94963	2.79664	2.75
TGME49_220890	hypothetical protein	NA	10.7076	-0.0569758	0.485196	-0.117428	0.906521	0.96844	10.7076	-1.01197	0.56022	-1.80638	0.0708591	NA	10.7076	-0.154823	0.413168	-0.374721	0.707868	0.903221	3.64019	3.56571	3.15293	3.57597	3.24105	3.51072	3.78342	3.43209	2.9611	3.02797	3.46208	3.27648	3.53907	3.24546	3.22099	3.41219	3.22675
TGME49_220900	hypothetical protein	NA	54.2617	-0.752698	0.242948	-3.09819	0.00194708	0.0341458	54.2617	-0.164775	0.26877	-0.61307	0.53983	0.836896	54.2617	-0.655586	0.197721	-3.31571	0.000914094	0.0105992	5.9789	5.77333	6.10769	5.57765	4.95572	5.66986	5.78778	5.88542	5.62302	5.92194	5.51998	5.97272	5.923	6.08154	5.48788	5.59705	5.39866
TGME49_220910	HEAT repeat-containing protein	NA	14.5041	0.375825	0.429578	0.874871	0.381644	0.710739	14.5041	0.440763	0.567393	0.776821	0.437264	NA	14.5041	0.00571109	0.347106	0.0164534	0.986873	0.995356	3.79941	3.71841	3.84279	3.91272	4.24335	3.74264	3.62251	3.59938	3.8955	3.49155	3.98104	3.82918	4.12859	3.79465	3.9405	3.66142	4.16265
TGME49_220920	hypothetical protein	NA	1.90542	-0.673666	1.171	-0.57529	0.565095	NA	1.90542	0.106781	1.38905	0.0768732	0.938724	NA	1.90542	0.540463	1.05321	0.513158	0.607841	NA	0.974133	1.09375	0.793201	0.641723	0.731233	1.08076	0.616942	1.07242	0.936901	0.770868	0.939786	0.958214	0.638706	0.509246	0.820127	0.623338	1.01013
TGME49_220930	hypothetical protein	NA	14.1492	-0.621088	0.460851	-1.3477	0.177756	0.510414	14.1492	-0.274561	0.50323	-0.545596	0.585343	NA	14.1492	-1.01004	0.356546	-2.83285	0.00461356	0.0394716	3.92274	4.04261	3.56801	3.60998	3.66417	3.3886	3.76005	3.98728	3.72406	3.97852	3.32358	4.1163	4.16112	4.36364	3.54147	3.68386	3.48944
TGME49_220940	ribosomal RNA methyltransferase (FtsJ) family protein	NA	4.00767	0.819128	0.780871	1.04899	0.294181	NA	4.00767	0.631755	1.22839	0.514295	0.607046	NA	4.00767	1.24097	0.679287	1.82687	0.0677194	0.299033	1.8498	1.89281	1.97792	2.05524	2.5817	1.78635	1.52341	1.98985	1.73677	1.89592	1.80171	1.61947	1.58843	1.95225	2.35065	2.05613	2.15022
TGME49_220950	hypothetical protein	NA	84.6879	-0.746266	0.188421	-3.96062	7.47542e-05	0.00254599	84.6879	-0.925593	0.205142	-4.51196	6.42316e-06	0.000183586	84.6879	-1.57694	0.170206	-9.26492	1.95229e-20	1.5772e-18	6.61147	6.6804	6.71074	5.79146	6.0081	6.40033	6.77568	6.83162	6.11308	6.11922	6.05901	6.60222	6.82605	6.81379	5.32769	5.59857	5.68957
TGME49_221160	acetyltransferase, GNAT family protein	NA	4.66575	0.531647	0.787253	0.67532	0.499473	NA	4.66575	-0.35884	0.869375	-0.412756	0.679785	NA	4.66575	-0.425191	0.691006	-0.615322	0.538342	0.83259	1.70173	2.51577	1.99986	1.91417	2.45683	2.44125	2.41204	2.16702	1.76824	2.30469	2.46385	2.04968	1.97598	2.45397	2.22633	1.81118	1.98029
TGME49_221170	CAAX metallo endopeptidase	NA	13.7541	-0.654326	0.483209	-1.35413	0.175696	0.508347	13.7541	0.376312	0.524032	0.718109	0.47269	NA	13.7541	-0.221072	0.385347	-0.573696	0.566174	0.84523	3.66008	3.72554	4.0667	3.25732	3.42111	3.76087	3.65117	3.86126	3.64926	3.83599	4.42211	3.8242	3.50873	3.93449	3.79698	3.46166	3.59632
TGME49_221180	hypothetical protein	NA	33.1095	-0.254309	0.287013	-0.886054	0.375588	0.709077	33.1095	-0.286742	0.358953	-0.79883	0.424389	0.762445	33.1095	-0.362595	0.252046	-1.43861	0.150262	0.468394	5.43667	5.19573	5.14834	5.22032	5.27279	4.68613	4.62742	5.34082	4.84255	4.72609	4.81676	5.01867	5.0214	5.26964	4.64063	5.08604	4.74742
TGME49_221190	mrna cleavage factor family protein, putative	NA	4.89279	1.72758	0.852405	2.02671	0.0426922	NA	4.89279	-0.0403809	0.873418	-0.0462332	0.963124	NA	4.89279	-0.0840087	0.572484	-0.146744	0.883334	0.971234	1.93285	1.86853	2.06593	2.67729	2.41514	2.14796	2.07867	2.39636	2.0552	2.18805	2.41195	2.34265	2.28931	2.4268	2.18507	2.24911	2.46117
TGME49_221200	CW-type Zinc Finger protein	NA	45.228	0.668791	0.26944	2.48215	0.0130591	0.123635	45.228	-0.533854	0.309564	-1.72454	0.0846111	0.350023	45.228	0.625098	0.253334	2.46749	0.0136065	0.0942995	5.70775	5.08241	5.31506	6.05288	5.49159	5.9993	5.34766	6.06087	5.14448	5.22366	5.67338	4.89723	4.70987	5.11369	5.35787	5.27469	5.38802
TGME49_221210	cyclophilin	NA	82.6349	-0.451628	0.177057	-2.55075	0.0107491	0.106705	82.6349	-0.13472	0.208923	-0.644829	0.519038	0.826674	82.6349	-0.370897	0.150319	-2.46739	0.0136102	0.0942995	6.52673	6.6182	6.69462	6.2185	6.2758	6.31664	6.36855	6.47944	6.32018	6.39343	6.19844	6.50121	6.44162	6.24488	6.21051	6.09709	6.0827
TGME49_221220	hypothetical protein	NA	2.41494	-1.61553	1.19223	-1.35504	0.175404	NA	2.41494	-1.63497	1.26881	-1.28858	0.197543	NA	2.41494	0.624113	0.963949	0.647455	0.517337	NA	1.32054	0.858886	1.5917	0.832173	0.909798	1.11105	0.986089	1.44654	0.976629	0.654583	1.12302	1.1245	0.584028	1.10678	0.992864	1.16666	1.17444
TGME49_221230	hypothetical protein	NA	12.5735	0.17687	0.482318	0.366709	0.713836	0.879007	12.5735	-0.045926	0.526655	-0.0872032	0.93051	NA	12.5735	0.335003	0.384952	0.870246	0.384166	0.730997	3.42355	3.78619	3.29593	3.88405	3.65785	3.30671	3.76053	3.69701	3.30283	4.02841	3.74274	3.43634	3.68175	3.42615	3.75202	3.66558	3.77913
TGME49_221250	hypothetical protein	NA	19.0284	-0.647743	0.402339	-1.60994	0.107411	0.415798	19.0284	0.230637	0.475877	0.484657	0.62792	0.882118	19.0284	-0.650282	0.337433	-1.92714	0.0539618	0.259691	4.18099	4.15848	4.82099	4.16089	3.97028	3.97094	3.87798	4.37133	4.07591	4.01286	4.65222	4.62672	4.1483	4.38079	4.03103	3.8874	3.98585
TGME49_221260	Class-II DAHP synthetase family protein	NA	4.07022	-1.7565	1.04872	-1.6749	0.0939529	NA	4.07022	-0.517733	0.900026	-0.575242	0.565128	NA	4.07022	0.0910065	0.618153	0.147223	0.882956	0.971035	1.92805	1.96272	2.30923	1.82176	1.51644	1.86329	2.32507	1.89918	1.91913	2.2286	1.73151	2.06088	2.31002	2.11684	2.14788	2.03238	2.39765
TGME49_221270	oxidoreductase, 2OG-Fe(II) oxygenase family protein	NA	11.2049	-0.833754	0.5353	-1.55754	0.119341	0.436749	11.2049	-0.802349	0.5314	-1.50988	0.131075	NA	11.2049	-0.725705	0.45956	-1.57913	0.114306	0.407894	3.94056	3.25668	3.53309	2.91823	3.32705	3.26857	3.86261	3.86434	3.38182	3.50648	3.46924	3.33329	3.57001	3.31543	2.53522	3.51772	2.89918
TGME49_221280	hypothetical protein	NA	10.0176	-0.0174935	0.51501	-0.0339674	0.972903	0.988455	10.0176	1.06309	0.718652	1.47928	0.139064	NA	10.0176	0.620492	0.411327	1.50851	0.131423	0.439087	3.43844	3.29078	3.22076	3.23781	3.50742	3.13739	3.03023	3.00206	3.15467	3.47323	3.58628	3.19695	2.90646	3.45851	3.6129	3.53181	3.46702
TGME49_221295	hypothetical protein	NA	7.68768	-0.196994	0.641728	-0.306975	0.758863	NA	7.68768	0.294469	0.723252	0.407146	0.683901	NA	7.68768	-0.563703	0.463061	-1.21734	0.223474	0.579106	2.80545	2.70566	3.00039	2.75881	2.72892	2.81907	2.67752	3.02358	2.4631	3.24458	3.04452	3.12727	3.33624	3.27719	2.76719	2.91644	3.07885
TGME49_221310	aminopeptidase N protein	NA	10.4803	0.583893	0.517043	1.12929	0.258775	0.598039	10.4803	0.182437	0.615713	0.296302	0.766999	NA	10.4803	0.415686	0.431003	0.964463	0.334814	0.689207	3.27643	3.55999	2.80434	3.82641	3.46238	3.34303	3.4561	3.17235	3.6911	3.44379	2.98736	3.16278	3.18525	3.36544	3.14426	3.55304	3.6384
TGME49_221320	acetyl-CoA carboxylase ACC1	ACC1	31.0874	0.635221	0.298322	2.12932	0.033228	0.225519	31.0874	-0.576998	0.324321	-1.77909	0.0752243	0.324175	31.0874	-0.225126	0.252173	-0.892741	0.371996	0.718552	4.86442	4.54048	4.86886	5.14604	5.24616	5.09893	5.26151	5.25795	4.87183	4.85871	4.91444	4.60721	5.09451	4.83787	4.74558	4.53716	4.86549
TGME49_221330	DNA gyrase/topoisomerase IV, A subunit domain-containing protein	NA	17.9708	0.473796	0.381494	1.24195	0.214256	0.552666	17.9708	0.250832	0.492629	0.50917	0.610633	0.87271	17.9708	0.109386	0.349792	0.312718	0.754495	0.922847	4.49618	4.16461	3.72289	4.73805	4.47234	4.11796	3.65858	4.32313	4.03821	3.97581	4.37671	3.99604	3.93194	3.7398	3.89394	3.80493	4.16726
TGME49_221340	hypothetical protein	NA	4.77543	1.31518	0.774253	1.69865	0.0893857	NA	4.77543	0.469015	0.984149	0.476569	0.633669	NA	4.77543	-0.467564	0.652119	-0.716992	0.473379	0.792934	2.2041	1.8497	2.18485	2.26776	2.29131	2.94464	2.33062	1.8651	2.49434	2.25853	1.86551	2.25078	2.40981	2.23296	1.70543	2.23204	2.31665
TGME49_221350	Ctr copper transporter family protein	NA	4.76926	-0.344782	0.772469	-0.446338	0.655353	NA	4.76926	-0.266656	0.838323	-0.318082	0.750423	NA	4.76926	-0.117908	0.650146	-0.181356	0.856088	0.963417	2.04904	2.07045	2.64853	1.9478	2.48435	1.9806	2.44176	2.20091	2.22492	2.06582	2.49252	2.1603	2.44281	1.79509	2.15522	2.22095	2.00626
TGME49_221360	hypothetical protein	NA	6.70046	0.246128	0.688905	0.357275	0.720886	NA	6.70046	1.10874	0.89334	1.24112	0.214562	NA	6.70046	0.555413	0.513895	1.08079	0.27979	0.64087	2.67725	2.68131	2.39954	2.48521	2.39032	3.08133	2.41399	2.59553	2.62377	3.03265	2.82628	3.12928	2.52369	2.44132	3.21982	2.99862	2.82797
TGME49_221370	hypothetical protein	NA	3.37098	2.57446	1.22544	2.10085	0.0356542	NA	3.37098	1.51092	1.21873	1.23975	0.215067	NA	3.37098	-0.421093	0.717379	-0.586989	0.557211	NA	1.53358	1.37231	1.35301	1.89667	2.06452	1.63299	1.53004	1.64488	1.91679	1.7598	2.16374	1.77941	1.9515	1.70715	1.94328	1.4124	1.6268
TGME49_221380	alba 1	NA	79.7185	0.235314	0.192403	1.22302	0.221321	0.560923	79.7185	0.329675	0.232956	1.41518	0.157015	0.489736	79.7185	0.44299	0.160914	2.75297	0.00590579	0.0485062	5.9662	6.36427	6.30006	6.57389	6.40675	6.26867	6.12447	6.16971	6.39405	6.35296	6.41624	5.94726	6.13807	6.27852	6.56161	6.57648	6.25784
TGME49_221390	hypothetical protein	NA	7.42535	-0.757621	0.619378	-1.2232	0.221255	NA	7.42535	-0.231612	0.763375	-0.303405	0.761581	NA	7.42535	-0.523608	0.502982	-1.04101	0.297871	0.658551	2.86187	2.82495	3.39962	3.0606	2.45561	2.65203	2.61615	2.96053	2.30479	2.96652	2.67456	3.03017	3.0041	3.11221	2.53489	2.73099	2.98588
TGME49_221400	hypothetical protein	NA	59.9215	0.668253	0.244453	2.73366	0.0062634	0.0757697	59.9215	0.603565	0.277053	2.17852	0.0293675	0.183589	59.9215	0.99561	0.185628	5.36347	8.16363e-08	2.31209e-06	5.31181	5.1838	5.73202	5.81751	6.01639	5.75262	5.76602	5.44101	6.1524	6.09047	5.91425	5.78757	5.72678	5.30853	6.53138	6.44195	6.25358
TGME49_221410	actin-like protein ALP4	ALP4	10.0789	0.772992	0.540869	1.42917	0.152956	0.484344	10.0789	-0.182046	0.63911	-0.284843	0.775764	NA	10.0789	0.15111	0.410559	0.368059	0.712829	0.905555	2.7989	3.15049	3.31767	3.54335	3.57429	3.23086	3.13991	3.3961	3.22275	3.25733	2.96083	3.49021	3.59018	3.1509	3.38882	3.22225	3.84719
TGME49_221440	RPGR, putative	NA	4.30572	0.0338785	0.752688	0.04501	0.964099	NA	4.30572	-0.689163	0.916771	-0.751728	0.452214	NA	4.30572	0.777973	0.726987	1.07013	0.284559	0.64563	1.7358	2.23765	2.39847	2.24095	2.34944	1.82689	2.03266	2.19926	1.52332	2.28378	1.84259	1.75752	1.75712	1.65017	2.11965	1.70058	2.11453
TGME49_221450	SPRY domain-containing protein	NA	3.08911	1.54965	1.11485	1.39	0.164527	NA	3.08911	-1.62419	1.04796	-1.54986	0.121176	NA	3.08911	0.487328	0.776872	0.627295	0.530466	NA	1.49193	1.0259	1.31529	1.99014	1.38505	1.27966	1.64153	1.78663	1.28534	1.24343	1.44975	1.70151	1.14733	1.41011	1.66623	1.56549	1.54893
TGME49_221460	phosphoglycerate mutase family protein	NA	10.4456	0.725529	0.519892	1.39554	0.162854	0.495282	10.4456	0.828315	0.701789	1.18029	0.237884	NA	10.4456	-0.178387	0.434363	-0.410687	0.681302	0.893442	3.16631	3.43605	3.03132	3.97111	3.71401	2.9549	3.15876	3.02502	3.1711	3.58571	3.44896	3.36634	3.42353	3.47471	3.52134	3.45165	2.94564
TGME49_221470	hypothetical protein	NA	49.4661	-0.00615375	0.238603	-0.0257908	0.979424	0.991183	49.4661	0.0176739	0.279023	0.063342	0.949494	0.987173	49.4661	0.41404	0.190154	2.17739	0.0294514	0.169146	5.68489	5.56208	5.51689	5.42797	5.7302	5.53227	5.41635	5.77357	5.5411	5.48788	5.78264	5.6955	5.46397	5.37908	5.71904	5.82058	5.92578
TGME49_221480	hypothetical protein	NA	36.1818	-0.824834	0.279503	-2.95107	0.00316671	0.0470149	36.1818	-0.917339	0.303239	-3.02513	0.00248525	0.0310064	36.1818	-1.19091	0.242126	-4.91856	8.71839e-07	2.08564e-05	5.58611	5.37707	5.3867	4.74776	4.89792	4.97339	5.60189	5.42122	4.65285	4.83373	5.23134	5.41256	5.46069	5.3348	4.31327	4.73508	4.61166
TGME49_221490	cell cycle regulator protein	NA	3.61352	-1.22919	1.00729	-1.2203	0.222352	NA	3.61352	0.718665	1.07695	0.667318	0.504569	NA	3.61352	-0.417729	0.695589	-0.60054	0.548147	0.836509	1.63559	1.84061	2.18113	1.67975	1.80631	1.42304	1.6319	1.92768	2.18297	1.94103	1.74531	2.31196	2.07426	1.56329	1.9292	1.82346	1.79753
TGME49_221500	dual specificity phosphatase, catalytic domain-containing protein	NA	5.14322	0.564547	0.872142	0.647311	0.517431	NA	5.14322	0.222049	0.839353	0.264548	0.791358	NA	5.14322	1.89695	0.628451	3.01846	0.00254064	0.0245978	1.79715	2.32765	1.94202	2.31414	2.3331	1.89513	2.24383	2.42323	2.68398	2.29682	2.31723	1.83991	1.7813	2.27217	2.78972	2.4295	3.10573
TGME49_221510	hypothetical protein	NA	24.0618	-1.04261	0.366496	-2.84481	0.00444376	0.0614367	24.0618	-0.468315	0.386746	-1.21091	0.225929	0.575625	24.0618	-0.500416	0.30071	-1.66412	0.0960892	0.369078	4.85896	4.89591	4.77131	4.38321	4.3684	3.82976	4.80196	4.81209	4.50127	4.24826	4.81735	4.14594	4.80103	4.82407	4.4062	4.20622	4.28073
TGME49_221518	hypothetical protein	NA	4.30433	-1.00097	0.918744	-1.0895	0.275934	NA	4.30433	0.354998	0.972726	0.364951	0.715148	NA	4.30433	0.438288	0.655428	0.668705	0.503683	0.813007	2.45944	1.96937	1.76673	2.14077	1.67036	1.72351	1.77731	2.24307	2.12798	2.31692	1.88581	1.98259	1.79165	2.30386	2.24985	2.43414	1.91448
TGME49_221522	adaptor complexes medium subunit family protein	NA	13.8624	0.365739	0.457201	0.799951	0.423739	0.732295	13.8624	0.225131	0.515914	0.436373	0.662566	NA	13.8624	-0.0968425	0.378532	-0.255837	0.798077	0.942741	3.58017	3.67591	3.63514	3.94521	3.83768	3.69578	3.38238	4.14772	3.75929	3.88386	4.11969	3.86727	3.32946	3.89616	3.69834	3.71463	3.51846
TGME49_221530	hypothetical protein	NA	7.5448	0.781888	0.590991	1.32301	0.185832	NA	7.5448	-1.11543	0.669837	-1.66523	0.0958668	NA	7.5448	0.103774	0.478714	0.216778	0.828382	0.952021	2.99211	2.8444	2.36276	2.84839	3.40927	2.88708	3.1815	2.98415	2.7838	2.54716	2.58077	2.8752	2.80274	2.92964	2.89583	3.01185	2.84238
TGME49_221540	hypothetical protein	NA	7.55769	1.00325	0.616668	1.6269	0.103759	NA	7.55769	1.18416	0.866024	1.36735	0.171514	NA	7.55769	0.283501	0.491121	0.577253	0.563768	0.84473	2.64804	2.58138	2.86074	3.08485	2.88852	3.32666	2.37241	2.8484	2.86274	2.85364	3.19426	3.15262	2.76404	2.52357	2.97239	2.67759	3.23473
TGME49_221570	pre-rRNA-processing protein, putative	NA	1.63149	1.57346	1.62174	0.970224	0.331935	NA	1.63149	1.90994	1.66041	1.15028	0.250027	NA	1.63149	0.159246	1.02069	0.156018	0.876019	NA	0.69358	0.427643	0.504106	0.721789	0.626863	0.659	0.691211	0.5647	0.955339	0.796564	1.12695	0.502075	1.00156	0.562147	0.850784	0.781927	0.594572
TGME49_221580	ribosomal RNA large subunit methyltransferase J protein	NA	18.269	0.331553	0.411895	0.804947	0.42085	0.731172	18.269	0.80303	0.484848	1.65625	0.0976712	0.378175	18.269	0.472458	0.33778	1.39871	0.161899	0.485893	4.01834	3.84263	4.18724	3.70327	4.0646	4.63632	3.85451	4.17555	4.46919	4.50551	4.49598	4.01407	3.94811	3.91377	3.75305	4.56872	4.31846
TGME49_221590	dual specificity phosphatase, catalytic domain-containing protein	NA	33.6045	-0.381099	0.287695	-1.32466	0.185283	0.521708	33.6045	-0.154825	0.324158	-0.477622	0.632919	0.885974	33.6045	-0.36049	0.232261	-1.55209	0.120641	0.421184	5.04811	5.0059	5.43488	4.79349	4.95621	4.96095	5.15831	5.14794	5.04337	5.20658	4.83514	5.26296	5.16943	5.13215	4.85119	5.12012	4.80545
TGME49_221600	hypothetical protein	NA	2.95046	0.38949	0.880481	0.44236	0.658228	NA	2.95046	3.19948	1.63887	1.95225	0.0509087	NA	2.95046	-0.606408	0.807961	-0.75054	0.452929	NA	1.53642	1.82605	1.36264	1.8884	1.42933	1.75754	1.19894	1.28524	1.32994	1.40795	1.90119	1.45475	1.83194	1.45192	1.348	1.38997	1.49554
TGME49_221610	ubiquitin carboxyl-terminal hydrolase	NA	9.99496	-0.179447	0.541715	-0.331257	0.740451	0.890167	9.99496	-1.55727	0.558809	-2.78676	0.0053238	NA	9.99496	-0.0516961	0.431555	-0.11979	0.904649	0.97344	3.48878	3.25658	2.96847	2.82669	3.47388	3.09765	3.48003	4.04859	2.97334	3.10002	2.91742	3.16476	3.35527	3.24817	3.08506	3.12884	3.43839
TGME49_221620	beta-tubulin, putative	NA	49.968	-0.505757	0.238822	-2.11771	0.0341994	0.229725	49.968	-0.464366	0.258625	-1.79552	0.0725708	0.32132	49.968	-0.441181	0.197886	-2.22947	0.0257828	0.153823	5.87377	5.61846	5.87551	5.71636	5.22691	5.35118	5.83511	5.99304	5.4636	5.60127	5.68165	5.70684	5.66698	5.67242	5.55663	5.31222	5.21498
TGME49_221630	hypothetical protein	NA	8.0742	0.527582	0.678493	0.777579	0.436817	NA	8.0742	0.0405013	0.660646	0.0613057	0.951116	NA	8.0742	0.431281	0.478089	0.902094	0.367007	0.715917	3.04348	2.4239	2.54881	2.90266	2.93385	2.72544	2.81467	3.29192	3.17743	2.89466	3.23985	2.49505	3.12029	3.1094	3.44782	3.11266	2.93799
TGME49_221640	hypothetical protein	NA	11.6586	0.461679	0.485517	0.950904	0.341653	0.686723	11.6586	-0.57196	0.532001	-1.07511	0.282325	NA	11.6586	0.984746	0.420909	2.33957	0.019306	0.123614	3.52355	3.22604	3.49194	3.53533	3.29059	4.01655	3.75921	3.71305	3.69146	3.43942	3.15227	3.26563	2.92447	3.08143	3.33487	3.85157	3.64737
TGME49_221660	DEAD/DEAH box helicase domain-containing protein	NA	9.52135	0.68526	0.554992	1.23472	0.216934	0.555993	9.52135	0.91182	0.749061	1.21728	0.223496	NA	9.52135	0.220879	0.442855	0.498762	0.617947	0.863004	3.38884	2.94683	2.84131	3.39481	3.46285	3.26912	3.08599	2.79026	3.30515	2.95579	3.54005	3.2613	2.90978	3.5242	3.34504	3.62485	3.05892
TGME49_221670	transcriptional elongation factor FACT140	FACT140	21.9494	-0.0432999	0.357507	-0.121116	0.903599	0.967666	21.9494	-0.347126	0.373421	-0.929583	0.352587	0.68875	21.9494	0.103553	0.279282	0.370784	0.710799	0.904186	4.41162	4.33382	4.37285	4.03502	4.23548	4.66063	4.81384	4.56351	4.47136	4.48696	4.56168	4.37272	4.47732	4.28326	4.4858	4.38142	4.51029
TGME49_221675	hypothetical protein	NA	28.2165	0.296621	0.35787	0.828852	0.407188	0.72619	28.2165	0.411003	0.408891	1.00517	0.314817	0.673295	28.2165	0.3845	0.279768	1.37435	0.169332	0.500961	4.71482	4.32992	4.6218	4.1973	4.75779	5.05399	4.65114	4.64402	4.80171	5.16795	4.643	5.03136	4.57467	4.9042	4.66953	5.23009	5.319
TGME49_221690	hypothetical protein	NA	6.52449	-0.145562	0.569326	-0.255674	0.798203	NA	6.52449	-0.0587694	0.785846	-0.0747848	0.940386	NA	6.52449	0.182558	0.534652	0.341452	0.732763	0.912344	2.8537	2.87726	2.93133	2.9406	2.75624	2.75177	2.49117	2.68712	2.39592	2.66076	2.55478	2.63139	2.38591	2.3924	2.42527	2.47563	2.73102
TGME49_221700	hypothetical protein	NA	7.98016	-0.0452607	0.575948	-0.0785847	0.937363	NA	7.98016	-0.806648	0.596267	-1.35283	0.17611	NA	7.98016	-0.375166	0.486694	-0.770847	0.440798	0.77167	2.81709	2.96472	3.11223	2.77097	3.01748	3.02921	3.31881	3.28724	2.90135	3.14388	2.74437	2.78606	3.08531	2.89711	2.59876	2.63826	2.98789
TGME49_221710	TBC domain-containing protein	NA	6.83133	-0.0968416	0.677092	-0.143026	0.88627	NA	6.83133	1.36717	0.902082	1.51557	0.129628	NA	6.83133	0.664876	0.552109	1.20425	0.228494	0.584866	2.90711	2.92399	2.26104	2.62654	2.14213	3.16778	2.41583	2.59794	3.2939	2.91301	2.60976	2.29186	2.61544	2.85609	3.03588	2.81557	2.93545
TGME49_221720	hypothetical protein	NA	8.34671	0.937572	0.636315	1.47344	0.140632	NA	8.34671	-0.738879	0.630954	-1.17105	0.241579	NA	8.34671	0.32619	0.490711	0.66473	0.506223	0.813385	3.06288	2.44205	2.69697	3.54364	2.8595	2.85322	3.58548	2.92603	2.99461	3.0428	2.87775	2.87007	3.19559	2.5851	2.79775	3.23844	3.20018
TGME49_221840	hypothetical protein	NA	2.42821	-0.67758	1.70194	-0.398122	0.69054	NA	2.42821	-0.111838	1.75369	-0.0637729	0.949151	NA	2.42821	1.66545	0.779321	2.13705	0.0325939	NA	0.968759	1.1513	0.960133	0.996683	1.06321	0.934301	0.966406	1.23802	1.12172	0.952048	0.942722	1.25801	1.00981	1.57766	1.88305	1.83954	2.26592
TGME49_221850	prohibitin family protein, putative	NA	2.97812	1.68904	1.00752	1.67643	0.0936546	NA	2.97812	-0.977915	1.03596	-0.943971	0.345184	NA	2.97812	0.289415	0.786195	0.368121	0.712783	NA	1.19042	1.35212	1.51237	1.57268	1.91581	1.74885	1.67379	1.64883	1.44498	1.51068	1.32796	1.22472	1.60576	1.44256	1.2015	1.491	1.81661
TGME49_221870	hypothetical protein	NA	16.1558	0.0408871	0.400141	0.102182	0.918612	0.972329	16.1558	0.61214	0.496645	1.23255	0.217743	0.565773	16.1558	0.096753	0.322845	0.299688	0.764415	0.928384	3.7983	4.04117	4.12703	3.91008	4.21555	3.88856	3.86923	3.80618	4.20955	4.02475	4.28729	4.06946	3.88226	3.95484	3.91022	4.166	3.98648
TGME49_221880	hypothetical protein	NA	3.45875	1.27666	1.13804	1.1218	0.261947	NA	3.45875	2.27515	1.53472	1.48245	0.13822	NA	3.45875	1.96899	0.725632	2.71348	0.00665807	0.0530064	1.55398	1.39089	1.54091	1.59671	2.08331	1.34077	1.38149	1.66657	2.0288	1.67461	1.94241	1.2701	1.68794	1.61127	2.38823	2.17922	2.39803
TGME49_221890	WD domain, G-beta repeat-containing protein	NA	4.08333	0.986947	0.836168	1.18032	0.237873	NA	4.08333	-0.545035	1.05552	-0.516367	0.605598	NA	4.08333	2.41311	0.729217	3.30918	0.000935686	0.0108241	1.68346	1.64256	2.10482	2.04663	1.97601	2.28283	2.11922	1.61756	1.84122	1.55901	1.79229	1.37897	1.42301	1.83831	2.07506	2.61565	2.60683
TGME49_221900	hypothetical protein	NA	5.39342	-1.09773	0.782849	-1.40222	0.16085	NA	5.39342	-0.666949	0.80471	-0.828807	0.407214	NA	5.39342	0.0380147	0.605651	0.0627667	0.949952	0.984928	2.15221	2.45841	2.84466	2.62386	1.87995	1.93869	2.41738	2.6172	2.2168	2.41568	2.23254	2.32289	2.23901	2.48512	2.43427	1.92733	2.63261
TGME49_221905	hypothetical protein	NA	14.29	-1.44599	0.487199	-2.96797	0.00299777	0.0455416	14.29	1.03701	0.580875	1.78526	0.0742195	NA	14.29	-0.0428713	0.360863	-0.118802	0.905432	0.973483	3.77763	4.32776	4.15988	3.51828	3.10924	3.56772	3.59966	3.4509	4.27637	3.90514	3.89515	4.05966	3.90089	3.6189	3.60877	3.69067	4.14738
TGME49_221910	AN1 family Zinc finger domain-containing protein	NA	31.5443	-0.422298	0.298427	-1.41508	0.157046	0.486493	31.5443	-0.40049	0.355798	-1.12561	0.26033	0.617254	31.5443	-0.505438	0.252015	-2.00559	0.0449001	0.229769	5.09457	5.3561	5.05086	4.49602	5.22822	4.80122	5.2714	4.64209	4.73601	4.91677	4.55283	5.34374	5.02853	5.16853	4.81714	4.77166	4.85462
TGME49_221922	NifU family domain-containing protein	NA	3.53224	0.307329	0.846721	0.362964	0.716632	NA	3.53224	0.344391	1.30447	0.264009	0.791773	NA	3.53224	-0.592855	0.696417	-0.851293	0.394607	0.737414	1.90719	1.81228	1.74503	2.108	1.77673	1.83882	1.75619	1.53075	1.53653	1.91422	1.40154	1.74536	1.95148	2.38849	1.67908	1.69603	2.00579
TGME49_221940	adaptin n terminal region domain-containing protein	NA	6.31216	-0.192887	0.644887	-0.299101	0.764863	NA	6.31216	0.93114	0.888946	1.04747	0.294885	NA	6.31216	-0.256606	0.519352	-0.494089	0.621244	0.864398	2.63697	2.95925	2.49024	2.58217	2.46566	2.86262	2.3724	2.55048	2.82401	2.7437	2.56844	2.944	2.6699	2.74568	2.23354	2.8451	2.79657
TGME49_221950	splicesome-associated protein, putative	NA	13.2777	0.33813	0.478192	0.707102	0.479503	0.77707	13.2777	0.396989	0.563302	0.704754	0.480963	NA	13.2777	-0.25842	0.433961	-0.595491	0.551515	0.838848	3.53406	4.11998	3.10016	3.73093	4.21345	3.49667	3.5255	3.82073	3.95385	3.6231	4.1379	3.79601	3.39307	3.50003	3.76632	3.1277	3.34616
TGME49_221970	hypothetical protein	NA	6.2517	0.216843	0.644719	0.336338	0.736616	NA	6.2517	-0.376426	0.678552	-0.554749	0.579067	NA	6.2517	0.50582	0.548341	0.922456	0.356291	0.706748	2.58026	2.40913	2.67558	2.7808	2.51911	2.60457	2.8052	2.78395	2.45118	2.89683	2.62745	2.45274	2.30218	2.25448	2.5715	2.59498	2.51213
[truncated: 4,791 more rows]

## Sheet: 348_BIC_induced_genes
GeneID	anno	Name	BFD1	ROCY1	BOTH	Neither	baseMeanBFD1KOphvsCtl	log2FoldChange	lfcSE	stat	pvalue	padj	baseMeanROCY1KOphvsCtl	log2FoldChange	lfcSE	stat	pvalue	padj	baseMeanWTphvsCtl	log2FoldChange	lfcSE	stat	pvalue	padj	BFD1_Ctl_A	BFD1S_Ctl_B	BFD1_Ctl_C	BFD1_pH_A	BFD1_pH_B	BFD1_pH_C	ROCY1_Ctl_A	ROCY1_Ctl_B	ROCY1_pH_A	ROCY1_pH_B	ROCY1_pH_C	WT_Ctl_A	WT_Ctl_B	WT_Ctl_C	WT_pH_A	WT_pH_B	WT_pH_C
[truncated: 351 more rows]
