# Supplementary material for: A transcriptional network required for bradyzoite development in Toxoplasma gondii is dispensable for recrudescent disease
Source: Nat Commun. 2023 Sep 28;14:6078. doi: 10.1038/s41467-023-40948-w (PMC10539341; doi:10.1038/s41467-023-40948-w)
Supplement: Supplementary file 6 — Supplementary Data 3 [file 41467_2023_40948_MOESM6_ESM.xlsx]

## Sheet: ColumnDescriptors
PureClip hits by region:
Chr	Chromosome of hit
Start	Start of hit
End	End of hit
Strand	Strand of hit
Gene	Gene that it overlaps with (intergenic means it did not overlap with a gene feature)
PureClip Region Score	Score of region from PureClip analysis (log likelihood ratio. Values > 4.6 have a P-value < 0.01)
CuratedHitsWithCountLocation
Name	ToxoDB gene name
Annotation	Annotation from ToxoDB genbank flat file (gff)
Total eCLIP bp	Total bp in gene with eCLIP hits as determined by PureClip
5' UTR	Total bp in 5'UTR with eCLIP hits
CDS	Total bp in CDS with eCLIP hits
3'UTR	Total bp in 3'UTR with eCLIP hits
PureClip Score	Pureclip Score for highest scoring region in gene
log2(TPM) Input samples	Log2 normalized read count (transcripts per million reads mapped) in the input samples
BIC Log2FC	Log2 Fold Change of gene in BIC from Supplementary Table S2
BIC Padj	Adjusted p value of gene in BIC from Supplementary Table S2

## Sheet: PureClipHitsByRegion
Chr	Start	End	Strand	Gene	PureClip Region Score
TGME49_chrIa	107959	107964	+	intergenic	85.314
TGME49_chrIa	109577	109579	+	TGME49_293040	52.937
TGME49_chrIa	125038	125051	+	TGME49_293170	136.109
TGME49_chrIa	156499	156503	-	TGME49_293190	109.243
TGME49_chrIa	220128	220139	-	TGME49_293260	45.6941
TGME49_chrIa	226127	226130	-	TGME49_293270	41.1473
TGME49_chrIa	228658	228678	+	intergenic	140.299
TGME49_chrIa	238395	238403	+	intergenic	108.678
TGME49_chrIa	238412	238423	+	intergenic	126.688
TGME49_chrIa	243670	243672	-	TGME49_293300	85.9494
TGME49_chrIa	277355	277357	+	TGME49_293360	24.5766
TGME49_chrIa	277400	277411	+	TGME49_293360	83.5896
TGME49_chrIa	280255	280269	+	TGME49_293360	303.463
TGME49_chrIa	280281	280285	+	TGME49_293360	194.282
TGME49_chrIa	545532	545533	+	TGME49_293760	30.5898
TGME49_chrIa	545544	545550	+	TGME49_293760	36.4332
TGME49_chrIa	545663	545674	+	TGME49_293760	340.328
TGME49_chrIa	545764	545782	+	TGME49_293760	189.642
TGME49_chrIa	545943	545958	+	TGME49_293760	141.509
TGME49_chrIa	557723	557725	-	TGME49_293780	86.1208
TGME49_chrIa	557754	557767	-	TGME49_293780	357.199
TGME49_chrIa	557869	557885	-	TGME49_293780	404.707
TGME49_chrIa	557901	557906	-	TGME49_293780	87.8951
TGME49_chrIa	557939	557944	-	TGME49_293780	41.83
TGME49_chrIa	558011	558018	-	TGME49_293780	61.8498
TGME49_chrIa	574385	574393	+	TGME49_293820	95.7276
TGME49_chrIa	574776	574797	+	TGME49_293820	151.648
TGME49_chrIa	586744	586747	+	intergenic	49.6269
TGME49_chrIa	817120	817163	+	TGME49_294350	246.413
TGME49_chrIa	852904	852910	-	TGME49_294370	153.824
TGME49_chrIa	964745	964757	+	TGME49_294560	212.135
TGME49_chrIa	993706	993711	+	TGME49_294610	179.798
TGME49_chrIa	1055015	1055027	+	TGME49_294670	114.59
TGME49_chrIa	1070785	1070788	-	TGME49_294690	58.8391
TGME49_chrIa	1211760	1211763	-	TGME49_294840	59.6163
TGME49_chrIa	1211771	1211776	-	TGME49_294840	79.5461
TGME49_chrIa	1213020	1213032	-	TGME49_294840	321.193
TGME49_chrIa	1213095	1213100	-	TGME49_294840	80.0049
TGME49_chrIa	1233397	1233401	-	TGME49_294870	110.135
TGME49_chrIa	1233451	1233459	-	TGME49_294870	42.2223
TGME49_chrIa	1233586	1233598	-	TGME49_294870	146.449
TGME49_chrIa	1236916	1236922	-	TGME49_294870	136.512
TGME49_chrIa	1237235	1237243	-	TGME49_294870	78.9098
TGME49_chrIa	1237613	1237630	-	TGME49_294870	105.749
TGME49_chrIa	1237728	1237732	-	TGME49_294870	178.513
TGME49_chrIa	1237808	1237819	-	TGME49_294870	345.224
TGME49_chrIa	1237857	1237861	-	TGME49_294870	202.045
TGME49_chrIa	1237935	1237944	-	TGME49_294870	196.494
TGME49_chrIa	1237967	1237981	-	TGME49_294870	635.406
TGME49_chrIa	1238001	1238002	-	TGME49_294870	51.2045
TGME49_chrIa	1238120	1238142	-	TGME49_294870	115.478
TGME49_chrIa	1238279	1238296	-	TGME49_294870	93.5895
TGME49_chrIa	1238552	1238554	-	TGME49_294870	72.884
TGME49_chrIa	1238688	1238691	-	TGME49_294870	60.6108
TGME49_chrIa	1239127	1239130	-	TGME49_294870	46.7957
TGME49_chrIa	1396969	1396973	-	TGME49_295100	78.1157
TGME49_chrIa	1398317	1398319	-	TGME49_295100	46.3542
TGME49_chrIa	1398577	1398609	-	TGME49_295100	224.337
TGME49_chrIa	1400925	1400926	-	TGME49_295100	45.5662
TGME49_chrIa	1400941	1400964	-	TGME49_295100	500.647
TGME49_chrIa	1405274	1405290	-	TGME49_295100	346.892
TGME49_chrIa	1409265	1409266	+	TGME49_295110	30.11
TGME49_chrIa	1409367	1409369	+	TGME49_295110	64.5007
TGME49_chrIa	1409379	1409388	+	TGME49_295110	214.703
TGME49_chrIa	1477799	1477810	-	TGME49_295935	162.151
TGME49_chrIa	1509691	1509707	+	intergenic	175.891
TGME49_chrIa	1561574	1561580	+	TGME49_295730	112.001
TGME49_chrIa	1605394	1605411	+	TGME49_295710	183.927
TGME49_chrIa	1608794	1608808	+	TGME49_295690	97.9992
TGME49_chrIa	1677617	1677635	-	TGME49_295620	199.927
TGME49_chrIa	1678206	1678210	-	TGME49_295620	50.7159
TGME49_chrIa	1783950	1783966	+	TGME49_295400	144.075
TGME49_chrIb	12818	12821	+	TGME49_207370	57.4825
TGME49_chrIb	35251	35258	+	TGME49_207400	80.8706
TGME49_chrIb	35674	35680	+	TGME49_207400	117.674
TGME49_chrIb	229207	229215	-	TGME49_207710	38.028
TGME49_chrIb	229775	229793	-	TGME49_207710	143.643
TGME49_chrIb	229806	229814	-	TGME49_207710	119.912
TGME49_chrIb	229946	229966	-	TGME49_207710	255.22
TGME49_chrIb	327133	327138	+	TGME49_207840	87.361
TGME49_chrIb	327169	327181	+	TGME49_207840	197.823
TGME49_chrIb	327198	327207	+	TGME49_207840	128.612
TGME49_chrIb	328416	328419	+	TGME49_207840	85.3959
TGME49_chrIb	328433	328449	+	TGME49_207840	363.116
TGME49_chrIb	456770	456776	+	intergenic	125.376
TGME49_chrIb	533541	533561	-	TGME49_208030	207.39
TGME49_chrIb	624463	624471	+	TGME49_208350	72.4322
TGME49_chrIb	701129	701142	-	TGME49_208420	201.781
TGME49_chrIb	701186	701193	-	TGME49_208420	134.387
TGME49_chrIb	703289	703296	-	TGME49_208420	297.295
TGME49_chrIb	703289	703296	-	TGME49_208430	297.295
TGME49_chrIb	703429	703457	-	TGME49_208420	668.027
TGME49_chrIb	703429	703457	-	TGME49_208430	668.027
TGME49_chrIb	760623	760638	-	TGME49_208530	223.908
TGME49_chrIb	760701	760716	-	TGME49_208530	328.428
TGME49_chrIb	760760	760776	-	TGME49_208530	310.127
TGME49_chrIb	760950	760952	-	TGME49_208530	69.6092
TGME49_chrIb	760963	760971	-	TGME49_208530	104.707
TGME49_chrIb	791682	791686	-	TGME49_208570	56.7465
TGME49_chrIb	792019	792024	-	TGME49_208570	223.047
TGME49_chrIb	792148	792172	-	TGME49_208570	497.787
TGME49_chrIb	792617	792635	+	intergenic	357.631
TGME49_chrIb	828171	828180	+	intergenic	186.237
TGME49_chrIb	828293	828301	+	intergenic	37.0409
TGME49_chrIb	828467	828488	+	intergenic	111.474
TGME49_chrIb	832273	832274	+	TGME49_208730	28.7349
TGME49_chrIb	832301	832306	+	TGME49_208730	234.716
TGME49_chrIb	832533	832539	+	TGME49_208730	59.5475
TGME49_chrIb	832634	832655	+	TGME49_208730	324.606
TGME49_chrIb	832963	832969	+	TGME49_208730	354.5
TGME49_chrIb	1010851	1010858	+	TGME49_209050	46.5376
TGME49_chrIb	1037727	1037732	+	TGME49_209095	93.4311
TGME49_chrIb	1037838	1037845	+	TGME49_209095	144.266
TGME49_chrIb	1037838	1037845	+	TGME49_209100	144.266
TGME49_chrIb	1038302	1038306	+	TGME49_209100	66.5009
TGME49_chrIb	1038420	1038423	+	TGME49_209100	153.627
TGME49_chrIb	1038443	1038452	+	TGME49_209100	178.956
TGME49_chrIb	1038461	1038473	+	TGME49_209100	135.314
TGME49_chrIb	1047180	1047198	+	TGME49_209100	148.659
TGME49_chrIb	1079768	1079789	-	TGME49_209150	155.625
TGME49_chrIb	1079768	1079789	-	TGME49_209160	155.625
TGME49_chrIb	1112151	1112165	-	TGME49_209200	134.816
TGME49_chrIb	1116095	1116100	-	TGME49_209200	86.7475
TGME49_chrIb	1145415	1145419	-	TGME49_209250	82.0936
TGME49_chrIb	1151367	1151374	-	TGME49_209250	167.203
TGME49_chrIb	1151391	1151394	-	TGME49_209250	85.821
TGME49_chrIb	1151868	1151880	-	TGME49_209250	298.254
TGME49_chrIb	1152357	1152361	-	TGME49_209250	76.7062
TGME49_chrIb	1231561	1231564	+	TGME49_209450	148.972
TGME49_chrIb	1231635	1231638	+	TGME49_209450	150.471
TGME49_chrIb	1231648	1231651	+	TGME49_209450	97.1698
TGME49_chrIb	1431987	1431988	-	TGME49_209755	23.0264
TGME49_chrIb	1431997	1432021	-	TGME49_209755	355.724
TGME49_chrIb	1433175	1433187	-	TGME49_209755	133.127
TGME49_chrIb	1462842	1462845	-	TGME49_209800	96.6361
TGME49_chrIb	1463051	1463053	-	TGME49_209800	62.0066
TGME49_chrIb	1463067	1463085	-	TGME49_209800	329.049
TGME49_chrIb	1463168	1463176	-	TGME49_209800	176.875
TGME49_chrIb	1463186	1463194	-	TGME49_209800	219.366
TGME49_chrIb	1463547	1463551	-	TGME49_209800	103.351
TGME49_chrIb	1463651	1463666	-	TGME49_209800	195.458
TGME49_chrIb	1485214	1485235	+	TGME49_209850	230.805
TGME49_chrIb	1485278	1485281	+	TGME49_209850	100.267
TGME49_chrIb	1533968	1533982	+	TGME49_209890	187.499
TGME49_chrIb	1534181	1534185	+	TGME49_209890	97.6716
TGME49_chrIb	1534323	1534330	+	TGME49_209890	267.387
TGME49_chrIb	1534542	1534548	+	TGME49_209890	98.5369
TGME49_chrIb	1534658	1534661	+	TGME49_209890	59.4288
TGME49_chrIb	1534841	1534864	+	TGME49_209890	191.032
TGME49_chrIb	1534919	1534922	+	TGME49_209890	82.3581
TGME49_chrIb	1534930	1534941	+	TGME49_209890	101.807
TGME49_chrIb	1567571	1567583	-	intergenic	153.477
TGME49_chrIb	1593423	1593432	-	TGME49_209960	121.756
TGME49_chrIb	1752961	1752968	+	TGME49_321530	91.3812
TGME49_chrIb	1753152	1753171	+	TGME49_321530	215.666
TGME49_chrIb	1757874	1757917	-	TGME49_321520	846.041
TGME49_chrIb	1759674	1759682	-	TGME49_321520	27.0133
TGME49_chrIb	1759858	1759861	-	TGME49_321520	59.4662
TGME49_chrIb	1759892	1759893	-	TGME49_321520	28.9102
TGME49_chrIb	1759915	1759928	-	TGME49_321520	108.814
TGME49_chrIb	1760009	1760014	-	TGME49_321520	118.046
TGME49_chrIb	1760043	1760044	-	TGME49_321520	38.6372
TGME49_chrIb	1760116	1760120	-	TGME49_321520	164.216
TGME49_chrIb	1760150	1760152	-	TGME49_321520	109.893
TGME49_chrIb	1760160	1760162	-	TGME49_321520	96.8227
TGME49_chrIb	1760328	1760332	-	TGME49_321520	164.349
TGME49_chrIb	1802229	1802245	-	TGME49_321450	179.547
TGME49_chrIb	1802396	1802399	-	TGME49_321450	91.0773
TGME49_chrIb	1806386	1806390	-	TGME49_321440	92.4155
TGME49_chrIb	1900825	1900834	-	TGME49_321300	80.6807
TGME49_chrII	34804	34811	-	TGME49_220880	189.401
TGME49_chrII	35016	35019	-	TGME49_220880	61.199
TGME49_chrII	35680	35682	-	TGME49_220880	70.6742
TGME49_chrII	45867	45886	-	TGME49_220900	353.507
TGME49_chrII	90447	90452	-	TGME49_220950	92.1218
TGME49_chrII	90461	90472	-	TGME49_220950	114.945
TGME49_chrII	90608	90611	-	TGME49_220950	82.301
TGME49_chrII	90944	90947	-	TGME49_220950	63.5111
TGME49_chrII	101057	101072	+	intergenic	213.174
TGME49_chrII	135739	135769	-	TGME49_221210	355.736
TGME49_chrII	137795	137816	-	TGME49_221210	161.037
TGME49_chrII	154399	154410	-	TGME49_221220	105.007
TGME49_chrII	160884	160897	+	TGME49_221230	376.201
TGME49_chrII	167548	167556	+	intergenic	83.8316
TGME49_chrII	224730	224734	-	TGME49_221295	99.6227
TGME49_chrII	224747	224767	-	TGME49_221295	181.074
TGME49_chrII	226389	226399	+	TGME49_221310	234.122
TGME49_chrII	235018	235020	+	TGME49_221320	50.6174
TGME49_chrII	235926	235929	+	TGME49_221320	55.0259
TGME49_chrII	277465	277481	-	TGME49_221350	65.7785
TGME49_chrII	312531	312553	+	TGME49_221400	257.191
TGME49_chrII	312636	312640	+	TGME49_221400	122.184
TGME49_chrII	312870	312896	+	TGME49_221400	408.761
TGME49_chrII	313311	313324	+	TGME49_221400	104.617
TGME49_chrII	313550	313552	+	TGME49_221400	44.7057
TGME49_chrII	320262	320275	+	TGME49_221400	142.673
TGME49_chrII	320532	320535	+	TGME49_221400	77.4827
TGME49_chrII	320667	320677	+	TGME49_221400	120.179
TGME49_chrII	322231	322240	+	TGME49_221400	150.819
TGME49_chrII	322457	322471	+	TGME49_221400	86.764
TGME49_chrII	400572	400587	+	TGME49_221500	102.975
TGME49_chrII	409875	409891	-	TGME49_221518	75.3508
TGME49_chrII	409909	409911	-	TGME49_221518	56.3888
TGME49_chrII	438385	438393	-	TGME49_221550	156.692
TGME49_chrII	485939	485949	-	TGME49_221610	350.357
TGME49_chrII	581691	581699	-	TGME49_221700	30.1869
TGME49_chrII	687815	687817	-	TGME49_221905	53.339
TGME49_chrII	687908	687914	-	TGME49_221905	177.796
TGME49_chrII	689307	689309	-	TGME49_221910	43.3537
TGME49_chrII	690837	690838	-	TGME49_221910	33.3512
TGME49_chrII	690847	690850	-	TGME49_221910	46.8393
TGME49_chrII	690870	690883	-	TGME49_221910	84.748
TGME49_chrII	690903	690916	-	TGME49_221910	72.6483
TGME49_chrII	690936	690937	-	TGME49_221910	36.6043
TGME49_chrII	690946	690949	-	TGME49_221910	52.6607
TGME49_chrII	690966	690967	-	TGME49_221910	37.9699
TGME49_chrII	690979	690982	-	TGME49_221910	57.3249
TGME49_chrII	691002	691003	-	TGME49_221910	39.0106
TGME49_chrII	691012	691015	-	TGME49_221910	47.9364
TGME49_chrII	691215	691222	-	TGME49_221910	193.683
TGME49_chrII	691361	691362	-	TGME49_221910	28.5252
TGME49_chrII	917996	918011	+	TGME49_222155	424.75
TGME49_chrII	917996	918011	+	TGME49_222160	424.75
TGME49_chrII	928716	928724	-	TGME49_222170	111.319
TGME49_chrII	930565	930577	-	TGME49_222170	249.927
TGME49_chrII	931042	931052	-	TGME49_222170	114.719
TGME49_chrII	931125	931146	-	TGME49_222170	395.876
TGME49_chrII	966639	966653	-	TGME49_222220	119.221
TGME49_chrII	1013780	1013787	-	TGME49_222290	90.2354
TGME49_chrII	1079330	1079333	-	TGME49_222370	46.1895
TGME49_chrII	1079675	1079682	-	TGME49_222370	102.971
TGME49_chrII	1081917	1081918	-	TGME49_222370	28.6632
TGME49_chrII	1081981	1081987	-	TGME49_222370	126.349
TGME49_chrII	1082117	1082126	-	TGME49_222370	314.233
TGME49_chrII	1082244	1082248	-	TGME49_222370	147.785
TGME49_chrII	1082278	1082303	-	TGME49_222370	302.003
TGME49_chrII	1082394	1082406	-	TGME49_222370	117.706
TGME49_chrII	1082477	1082484	-	TGME49_222370	89.6852
TGME49_chrII	1082972	1082987	-	TGME49_222370	170.098
TGME49_chrII	1323013	1323017	+	TGME49_222948	84.9033
TGME49_chrII	1323066	1323075	+	TGME49_222948	96.0675
TGME49_chrII	1324912	1324917	+	TGME49_222952	111.628
TGME49_chrII	1324927	1324938	+	TGME49_222952	103.761
TGME49_chrII	1325157	1325168	+	TGME49_222952	207.416
TGME49_chrII	1371508	1371524	+	TGME49_223020	95.8494
TGME49_chrII	1425069	1425088	-	TGME49_223070	131.443
TGME49_chrII	1426330	1426335	+	TGME49_223080	147.363
TGME49_chrII	1426348	1426356	+	TGME49_223080	87.8578
TGME49_chrII	1426585	1426597	+	TGME49_223080	135.09
TGME49_chrII	1426651	1426653	+	TGME49_223080	66.847
TGME49_chrII	1426661	1426671	+	TGME49_223080	219.917
TGME49_chrII	1427057	1427069	+	TGME49_223080	89.3062
TGME49_chrII	1427091	1427094	+	TGME49_223080	171.963
TGME49_chrII	1427168	1427174	+	TGME49_223080	130.772
TGME49_chrII	1427184	1427187	+	TGME49_223080	125.496
TGME49_chrII	1427201	1427203	+	TGME49_223080	81.1792
TGME49_chrII	1427796	1427799	+	TGME49_223080	94.9123
TGME49_chrII	1427971	1427982	+	TGME49_223080	179.038
TGME49_chrII	1428453	1428468	+	TGME49_223080	49.827
TGME49_chrII	1428479	1428480	+	TGME49_223080	23.947
TGME49_chrII	1437266	1437269	+	TGME49_223080	38.2085
TGME49_chrII	1438026	1438041	+	TGME49_223080	165.059
TGME49_chrII	1438916	1438929	+	TGME49_223080	152.73
TGME49_chrII	1439993	1440005	+	TGME49_223080	468.036
TGME49_chrII	1440339	1440355	+	TGME49_223080	332.855
TGME49_chrII	1440489	1440502	+	TGME49_223080	172.599
TGME49_chrII	1440984	1440994	+	TGME49_223080	113.35
TGME49_chrII	1448979	1448999	+	TGME49_223110	133.772
TGME49_chrII	1449154	1449160	+	TGME49_223110	138.928
TGME49_chrII	1449227	1449229	+	TGME49_223110	102.327
TGME49_chrII	1449262	1449268	+	TGME49_223110	107.27
TGME49_chrII	1449281	1449282	+	TGME49_223110	54.0268
TGME49_chrII	1449313	1449329	+	TGME49_223110	315.952
TGME49_chrII	1449401	1449411	+	TGME49_223110	209.052
TGME49_chrII	1449480	1449486	+	TGME49_223110	141.935
TGME49_chrII	1449702	1449709	+	TGME49_223110	340.65
TGME49_chrII	1453074	1453079	+	TGME49_223110	154.395
TGME49_chrII	1559348	1559355	+	TGME49_297130	111.666
TGME49_chrII	1635235	1635241	-	TGME49_297230	72.698
TGME49_chrII	1635376	1635381	-	TGME49_297230	58.6576
TGME49_chrII	1695516	1695520	+	intergenic	84.0608
TGME49_chrII	1696276	1696278	+	intergenic	53.3116
TGME49_chrII	1696358	1696361	+	intergenic	88.9177
TGME49_chrII	1696507	1696531	+	intergenic	218.93
TGME49_chrII	1702112	1702117	-	TGME49_297340	124.689
TGME49_chrII	1702131	1702136	-	TGME49_297340	162.517
TGME49_chrII	1702211	1702222	-	TGME49_297340	100.313
TGME49_chrII	1702319	1702320	-	TGME49_297340	28.0171
TGME49_chrII	1702393	1702397	-	TGME49_297340	131.319
TGME49_chrII	1702418	1702420	-	TGME49_297340	56.6553
TGME49_chrII	1702449	1702465	-	TGME49_297340	252.624
TGME49_chrII	1703563	1703566	-	TGME49_297340	44.0322
TGME49_chrII	1703592	1703603	-	TGME49_297340	149.933
TGME49_chrII	1708302	1708313	-	TGME49_297340	163.902
TGME49_chrII	1773305	1773331	-	TGME49_297430	305.534
TGME49_chrII	1773576	1773577	-	TGME49_297430	39.1794
TGME49_chrII	1773590	1773602	-	TGME49_297430	248.967
TGME49_chrII	1774341	1774364	-	TGME49_297430	116.593
TGME49_chrII	1777409	1777428	-	TGME49_297430	116.911
TGME49_chrII	1802378	1802385	-	intergenic	114.533
TGME49_chrII	1811475	1811479	-	TGME49_297470	67.8247
TGME49_chrII	1811847	1811874	-	TGME49_297470	90.9442
TGME49_chrII	1830776	1830782	+	TGME49_297500	149.119
TGME49_chrII	1830871	1830881	+	TGME49_297500	251.788
TGME49_chrII	1830940	1830944	+	TGME49_297500	111.935
TGME49_chrII	1831139	1831141	+	TGME49_297500	46.971
TGME49_chrII	1892741	1892766	+	TGME49_297650	427.592
TGME49_chrII	1892797	1892799	+	TGME49_297650	101.575
TGME49_chrII	1893060	1893064	+	TGME49_297650	93.0191
TGME49_chrII	1893420	1893423	+	TGME49_297650	60.2815
TGME49_chrII	1894168	1894188	+	TGME49_297650	241.415
TGME49_chrII	1894340	1894344	+	TGME49_297650	121.665
TGME49_chrII	1936879	1936902	-	TGME49_297710	373.112
TGME49_chrII	1937029	1937033	-	TGME49_297710	108.967
TGME49_chrII	1937098	1937100	-	TGME49_297710	97.2053
TGME49_chrII	1937117	1937127	-	TGME49_297710	479.8
TGME49_chrII	1962898	1962928	+	TGME49_297745	325.454
TGME49_chrII	2001546	2001551	+	TGME49_297790	168.582
TGME49_chrII	2001785	2001790	+	TGME49_297790	104.331
TGME49_chrII	2001984	2001989	+	TGME49_297790	129.151
TGME49_chrII	2002058	2002060	+	TGME49_297790	46.605
TGME49_chrII	2002089	2002099	+	TGME49_297790	235.106
TGME49_chrII	2004370	2004384	+	TGME49_297790	207.857
TGME49_chrII	2062232	2062235	+	intergenic	52.4699
TGME49_chrII	2062266	2062275	+	TGME49_297840	154.595
TGME49_chrII	2094854	2094860	+	TGME49_297880	113.86
TGME49_chrII	2103577	2103583	-	TGME49_297900	43.0824
TGME49_chrII	2104858	2104872	-	TGME49_297900	279.659
TGME49_chrII	2108251	2108263	-	TGME49_297900	170.816
TGME49_chrII	2123809	2123819	+	TGME49_297940	131.938
TGME49_chrII	2124127	2124137	+	TGME49_297940	90.4956
TGME49_chrII	2155221	2155230	-	TGME49_297970	137.269
TGME49_chrII	2162348	2162355	+	TGME49_298010	126.565
TGME49_chrIII	47521	47526	-	TGME49_276210	115.248
TGME49_chrIII	47609	47618	-	TGME49_276210	186.539
TGME49_chrIII	47638	47646	-	TGME49_276210	71.9648
TGME49_chrIII	48129	48135	-	TGME49_276210	118.081
TGME49_chrIII	95687	95702	-	TGME49_276170	125.401
TGME49_chrIII	106053	106059	-	TGME49_276170	35.9389
TGME49_chrIII	106188	106196	-	TGME49_276170	72.9352
TGME49_chrIII	106213	106214	-	TGME49_276170	37.0842
TGME49_chrIII	106300	106315	-	TGME49_276170	120.248
TGME49_chrIII	106368	106378	-	TGME49_276170	89.6008
TGME49_chrIII	106503	106510	-	TGME49_276170	276.655
TGME49_chrIII	106609	106631	-	TGME49_276170	273.486
TGME49_chrIII	106778	106785	-	TGME49_276170	222.737
TGME49_chrIII	106799	106806	-	TGME49_276170	82.5947
TGME49_chrIII	107374	107379	-	TGME49_276170	180.509
TGME49_chrIII	107396	107398	-	TGME49_276170	89.603
TGME49_chrIII	107632	107634	-	TGME49_276170	45.4041
TGME49_chrIII	120094	120099	+	TGME49_276140	107.964
TGME49_chrIII	183119	183125	-	TGME49_275860	240.492
TGME49_chrIII	232349	232361	+	TGME49_275790	90.0406
TGME49_chrIII	234063	234075	+	TGME49_275790	75.6799
TGME49_chrIII	280147	280151	-	TGME49_275690	79.1741
TGME49_chrIII	280177	280183	-	TGME49_275690	214.515
TGME49_chrIII	280319	280327	-	TGME49_275690	74.4922
TGME49_chrIII	288026	288031	-	TGME49_275670	117.379
TGME49_chrIII	288026	288031	-	TGME49_275680	117.379
TGME49_chrIII	394940	394941	+	TGME49_252210	24.0892
TGME49_chrIII	395125	395134	+	TGME49_252210	120.825
TGME49_chrIII	395195	395208	+	TGME49_252210	340.746
TGME49_chrIII	395312	395317	+	TGME49_252210	135.394
TGME49_chrIII	395347	395355	+	TGME49_252210	92.0771
TGME49_chrIII	395545	395548	+	TGME49_252210	50.9599
TGME49_chrIII	403665	403677	+	TGME49_252210	178.148
TGME49_chrIII	403738	403741	+	TGME49_252210	99.7279
TGME49_chrIII	403783	403784	+	TGME49_252210	33.1595
TGME49_chrIII	404005	404007	+	TGME49_252210	47.1496
TGME49_chrIII	404240	404254	+	TGME49_252210	296.142
TGME49_chrIII	405106	405111	+	TGME49_252210	79.5427
TGME49_chrIII	405163	405168	+	TGME49_252210	229.795
TGME49_chrIII	479602	479605	-	TGME49_252295	50.6653
TGME49_chrIII	540613	540624	+	TGME49_252390	313.903
TGME49_chrIII	623764	623783	+	TGME49_252640	242.073
TGME49_chrIII	726335	726344	+	TGME49_253080	118.176
TGME49_chrIII	726335	726344	+	TGME49_253090	118.176
TGME49_chrIII	742526	742531	+	TGME49_253100	112.863
TGME49_chrIII	819321	819325	-	TGME49_253170	85.3138
TGME49_chrIII	819446	819469	-	TGME49_253170	446.391
TGME49_chrIII	819486	819488	-	TGME49_253170	88.9134
TGME49_chrIII	820441	820465	-	TGME49_253170	121.211
TGME49_chrIII	858258	858283	+	TGME49_253330	211.455
TGME49_chrIII	858364	858367	+	TGME49_253330	85.8067
TGME49_chrIII	960691	960699	-	intergenic	67.1816
TGME49_chrIII	961667	961691	-	intergenic	447.759
TGME49_chrIII	1082489	1082492	+	TGME49_253650	112.386
TGME49_chrIII	1082502	1082512	+	TGME49_253650	387.719
TGME49_chrIII	1085085	1085098	+	TGME49_253650	165.68
TGME49_chrIII	1113012	1113015	+	TGME49_253700	44.2597
TGME49_chrIII	1116506	1116528	+	TGME49_253710	208.091
TGME49_chrIII	1116542	1116551	+	TGME49_253710	49.4939
TGME49_chrIII	1121666	1121670	+	TGME49_253710	78.9466
TGME49_chrIII	1121679	1121685	+	TGME49_253710	146.311
TGME49_chrIII	1188913	1188917	+	TGME49_253780	75.7381
TGME49_chrIII	1265647	1265654	-	TGME49_253880	205.472
TGME49_chrIII	1265775	1265781	-	TGME49_253880	92.2137
TGME49_chrIII	1266638	1266647	-	TGME49_253880	168.061
TGME49_chrIII	1269689	1269694	-	TGME49_253880	54.7884
TGME49_chrIII	1269837	1269842	-	TGME49_253880	94.4204
TGME49_chrIII	1270041	1270062	-	TGME49_253880	241.81
TGME49_chrIII	1270623	1270633	-	TGME49_253880	346.974
TGME49_chrIII	1270660	1270663	-	TGME49_253880	210.054
TGME49_chrIII	1270769	1270773	-	TGME49_253880	65.1004
TGME49_chrIII	1270829	1270846	-	TGME49_253880	201.888
TGME49_chrIII	1271197	1271202	-	TGME49_253880	146.911
TGME49_chrIII	1271257	1271270	-	TGME49_253880	385.095
TGME49_chrIII	1282619	1282638	+	TGME49_253890	152.201
TGME49_chrIII	1283335	1283340	+	intergenic	175.785
TGME49_chrIII	1283478	1283488	+	intergenic	105.985
TGME49_chrIII	1295375	1295384	+	intergenic	108.427
TGME49_chrIII	1295394	1295396	+	intergenic	47.0791
TGME49_chrIII	1460298	1460312	-	TGME49_254120	292.553
TGME49_chrIII	1460324	1460341	-	TGME49_254120	213.799
TGME49_chrIII	1460543	1460553	-	TGME49_254120	219.053
TGME49_chrIII	1460561	1460570	-	TGME49_254120	99.0605
TGME49_chrIII	1699208	1699211	-	TGME49_254380	80.5145
TGME49_chrIII	1700374	1700379	+	TGME49_254390	199.639
TGME49_chrIII	1735169	1735172	+	intergenic	74.9464
TGME49_chrIII	1735288	1735296	+	TGME49_254430	103.757
TGME49_chrIII	1845495	1845517	+	TGME49_254570	162.514
TGME49_chrIII	1860504	1860505	+	intergenic	29.4663
TGME49_chrIII	1860516	1860520	+	intergenic	196.391
TGME49_chrIII	1860916	1860919	+	TGME49_254620	51.9141
TGME49_chrIII	1860933	1860955	+	TGME49_254620	204.227
TGME49_chrIII	1861876	1861900	+	intergenic	529.03
TGME49_chrIII	1867198	1867213	+	TGME49_254625	110.879
TGME49_chrIII	1867198	1867213	+	TGME49_254630	110.879
TGME49_chrIII	1867456	1867478	+	TGME49_254630	120.258
TGME49_chrIII	1873792	1873796	+	TGME49_254635	118.982
TGME49_chrIII	1874157	1874166	+	TGME49_254640	126.687
TGME49_chrIII	1885237	1885259	-	TGME49_254690	235.022
TGME49_chrIII	2018511	2018523	-	intergenic	165.162
TGME49_chrIII	2020422	2020448	+	intergenic	403.176
TGME49_chrIII	2020561	2020576	+	intergenic	387.392
TGME49_chrIII	2020643	2020661	+	intergenic	112.691
TGME49_chrIII	2020752	2020755	+	intergenic	76.8903
TGME49_chrIII	2227872	2227875	+	TGME49_299040	58.7063
TGME49_chrIII	2227966	2227968	+	TGME49_299040	83.1746
TGME49_chrIII	2228130	2228138	+	TGME49_299040	132.842
TGME49_chrIII	2228149	2228151	+	TGME49_299040	84.3484
TGME49_chrIII	2239773	2239783	-	TGME49_299030	276.613
TGME49_chrIII	2239836	2239839	-	TGME49_299030	89.2763
TGME49_chrIII	2239887	2239889	-	TGME49_299030	68.3258
TGME49_chrIV	103525	103537	-	TGME49_320740	122.519
TGME49_chrIV	193575	193588	-	TGME49_320630	229.286
TGME49_chrIV	193670	193673	-	TGME49_320630	101.471
TGME49_chrIV	280068	280079	+	TGME49_320530	162.759
TGME49_chrIV	280202	280211	+	TGME49_320530	107.214
TGME49_chrIV	280273	280278	+	TGME49_320530	146.853
TGME49_chrIV	280620	280625	+	TGME49_320530	109.866
TGME49_chrIV	281687	281715	+	TGME49_320525	71.6848
TGME49_chrIV	281687	281715	+	TGME49_320530	71.6848
TGME49_chrIV	322435	322453	-	TGME49_320465	173.143
TGME49_chrIV	322435	322453	-	TGME49_320470	173.143
TGME49_chrIV	322594	322596	-	TGME49_320465	38.3327
TGME49_chrIV	497810	497814	-	TGME49_320100	42.7461
TGME49_chrIV	506848	506860	-	TGME49_320100	154.055
TGME49_chrIV	522907	522913	-	TGME49_320080	124.022
TGME49_chrIV	523898	523906	-	TGME49_320080	101.574
TGME49_chrIV	524877	524890	-	TGME49_320080	80.2049
TGME49_chrIV	535642	535646	-	TGME49_320080	76.9712
TGME49_chrIV	535859	535869	-	TGME49_320080	246.946
TGME49_chrIV	535931	535938	-	TGME49_320080	45.6652
TGME49_chrIV	536201	536207	-	TGME49_320080	48.7534
TGME49_chrIV	536461	536479	-	TGME49_320080	205.324
TGME49_chrIV	536623	536630	-	TGME49_320080	106.514
TGME49_chrIV	537205	537219	-	TGME49_320080	303.844
TGME49_chrIV	543238	543260	+	TGME49_320070	184.173
TGME49_chrIV	550965	550971	-	TGME49_320050	217.488
TGME49_chrIV	554379	554392	-	TGME49_320050	156.874
TGME49_chrIV	745965	745980	-	TGME49_319850	147.22
TGME49_chrIV	842245	842264	-	TGME49_319610	239.644
TGME49_chrIV	858994	859004	-	TGME49_319610	71.5792
TGME49_chrIV	921444	921455	-	TGME49_319550	155.217
TGME49_chrIV	921466	921470	-	TGME49_319550	162.371
TGME49_chrIV	965481	965490	-	TGME49_319500	137.384
TGME49_chrIV	965508	965514	-	TGME49_319500	108.414
TGME49_chrIV	1015273	1015275	-	TGME49_319350	69.5323
TGME49_chrIV	1015464	1015486	-	TGME49_319350	156.179
TGME49_chrIV	1015688	1015693	-	TGME49_319350	148.338
TGME49_chrIV	1015750	1015762	-	TGME49_319350	81.7759
TGME49_chrIV	1015803	1015804	-	TGME49_319350	31.4529
TGME49_chrIV	1110864	1110884	-	TGME49_318750	155.795
TGME49_chrIV	1223667	1223672	+	TGME49_318560	150.088
TGME49_chrIV	1321710	1321737	+	TGME49_318440	204.349
TGME49_chrIV	1321710	1321737	+	TGME49_318450	204.349
TGME49_chrIV	1359207	1359235	+	TGME49_318400	287.546
TGME49_chrIV	1359306	1359307	+	TGME49_318400	42.4589
TGME49_chrIV	1359333	1359339	+	TGME49_318400	235.678
TGME49_chrIV	1360428	1360433	+	TGME49_318400	129.32
TGME49_chrIV	1382236	1382239	-	intergenic	118.366
TGME49_chrIV	1382324	1382331	-	intergenic	266.289
TGME49_chrIV	1403753	1403785	+	intergenic	207.9
TGME49_chrIV	1472980	1473011	-	TGME49_318230	224.248
TGME49_chrIV	1626491	1626493	-	TGME49_211680	52.1129
TGME49_chrIV	1626546	1626551	-	TGME49_211680	142.045
TGME49_chrIV	1731551	1731564	+	TGME49_211420	188.486
TGME49_chrIV	1936539	1936564	+	TGME49_211090	153.776
TGME49_chrIV	1955720	1955743	-	TGME49_211040	122.921
TGME49_chrIV	2040579	2040592	-	TGME49_210810	302.981
TGME49_chrIV	2040765	2040771	-	TGME49_210810	169.36
TGME49_chrIV	2049841	2049849	+	TGME49_210790	131.636
TGME49_chrIV	2049860	2049864	+	TGME49_210790	131.882
TGME49_chrIV	2273650	2273657	-	intergenic	181.865
TGME49_chrIV	2373940	2373941	+	TGME49_301280	33.3433
TGME49_chrIV	2374008	2374033	+	TGME49_301280	128.436
TGME49_chrIV	2374052	2374062	+	TGME49_301280	50.0918
TGME49_chrIV	2374480	2374485	+	TGME49_301280	64.7056
TGME49_chrIV	2442247	2442269	+	TGME49_301400	341.94
TGME49_chrIV	2442408	2442413	+	TGME49_301400	91.9546
TGME49_chrIV	2442587	2442599	+	TGME49_301400	375.907
TGME49_chrIV	2442757	2442758	+	TGME49_301400	31.4672
TGME49_chrIV	2442860	2442863	+	TGME49_301400	192.54
TGME49_chrIV	2443079	2443087	+	TGME49_301400	177.084
TGME49_chrIV	2443097	2443100	+	TGME49_301400	182.418
TGME49_chrIV	2443108	2443110	+	TGME49_301400	141.163
TGME49_chrIV	2443149	2443152	+	TGME49_301400	214.215
TGME49_chrIV	2443239	2443248	+	TGME49_301400	173.925
TGME49_chrIV	2443313	2443324	+	TGME49_301400	319.979
TGME49_chrIV	2443409	2443410	+	TGME49_301400	61.7113
TGME49_chrIV	2443488	2443490	+	TGME49_301400	171.914
TGME49_chrIV	2443507	2443509	+	TGME49_301400	175.859
TGME49_chrIV	2443520	2443521	+	TGME49_301400	75.1912
TGME49_chrIV	2443545	2443549	+	TGME49_301400	149.335
TGME49_chrIV	2443624	2443631	+	TGME49_301400	114.6
TGME49_chrIV	2443764	2443767	+	TGME49_301400	96.0289
TGME49_chrIV	2444004	2444018	+	TGME49_301400	327.252
TGME49_chrIV	2444053	2444056	+	TGME49_301400	155.802
TGME49_chrIV	2444248	2444257	+	TGME49_301400	145.178
TGME49_chrIV	2444280	2444295	+	TGME49_301400	494.968
TGME49_chrIV	2444403	2444412	+	TGME49_301400	146.246
TGME49_chrIV	2444443	2444447	+	TGME49_301400	90.0465
TGME49_chrIV	2444461	2444462	+	TGME49_301400	37.1627
TGME49_chrIV	2444534	2444551	+	TGME49_301400	159.348
TGME49_chrIV	2444622	2444632	+	TGME49_301400	216.954
TGME49_chrIV	2445124	2445127	+	TGME49_301400	48.8451
TGME49_chrIV	2453547	2453550	+	TGME49_301400	49.2041
TGME49_chrIV	2453566	2453573	+	TGME49_301400	151.879
TGME49_chrIV	2453952	2453976	+	TGME49_301400	192.278
TGME49_chrIV	2487754	2487758	-	TGME49_301440	49.1566
TGME49_chrIV	2625372	2625384	+	TGME49_237880	103.395
TGME49_chrIV	2625408	2625412	+	TGME49_237880	83.587
TGME49_chrIV	2625528	2625531	+	TGME49_237880	70.2218
TGME49_chrIV	2625852	2625864	+	TGME49_237880	249.617
TGME49_chrIV	2625914	2625921	+	TGME49_237880	267.467
TGME49_chrIV	2625960	2625964	+	TGME49_237880	210.911
TGME49_chrIV	2626007	2626008	+	TGME49_237880	60.2914
TGME49_chrIV	2626045	2626067	+	TGME49_237880	546.455
TGME49_chrIV	2626717	2626721	+	TGME49_237880	116.558
TGME49_chrIX	188807	188825	+	intergenic	99.1259
TGME49_chrIX	207190	207200	+	TGME49_279390	162.686
TGME49_chrIX	229193	229196	-	TGME49_279360	112.58
TGME49_chrIX	229244	229246	-	TGME49_279360	55.5974
TGME49_chrIX	229706	229715	-	TGME49_279360	99.823
TGME49_chrIX	229954	229958	-	TGME49_279360	70.8053
TGME49_chrIX	232178	232189	-	TGME49_279360	107.441
TGME49_chrIX	232339	232355	-	TGME49_279360	292.427
TGME49_chrIX	232373	232375	-	TGME49_279360	61.9875
TGME49_chrIX	232422	232429	-	TGME49_279360	44.087
TGME49_chrIX	409876	409882	-	TGME49_267720	55.4764
TGME49_chrIX	409984	409989	-	TGME49_267720	89.0232
TGME49_chrIX	422716	422719	-	TGME49_267720	126.661
TGME49_chrIX	520563	520566	-	intergenic	90.0576
TGME49_chrIX	548651	548656	-	TGME49_267585	174.002
TGME49_chrIX	549211	549221	-	intergenic	127.476
TGME49_chrIX	555338	555340	-	intergenic	65.0995
TGME49_chrIX	555485	555496	-	intergenic	414.154
TGME49_chrIX	555521	555527	-	intergenic	153.519
TGME49_chrIX	662525	662530	-	TGME49_267430	101.083
TGME49_chrIX	675454	675473	+	TGME49_267400	386.387
TGME49_chrIX	704961	704966	+	TGME49_267350	78.4981
TGME49_chrIX	716588	716600	-	TGME49_267330	290.052
TGME49_chrIX	747527	747538	-	TGME49_267270	101.789
TGME49_chrIX	768939	768948	-	TGME49_267130	122.628
TGME49_chrIX	774865	774874	+	TGME49_267100	272.55
TGME49_chrIX	781688	781712	+	TGME49_267100	274.164
TGME49_chrIX	794513	794527	-	TGME49_267080	286
TGME49_chrIX	794539	794542	-	TGME49_267080	93.2113
TGME49_chrIX	798275	798276	-	TGME49_267060	66.2814
TGME49_chrIX	798300	798307	-	TGME49_267060	615.953
TGME49_chrIX	798315	798324	-	TGME49_267060	402.441
TGME49_chrIX	798376	798377	-	TGME49_267060	49.0534
TGME49_chrIX	799332	799350	-	TGME49_267060	620.675
TGME49_chrIX	799360	799371	-	TGME49_267060	268.861
TGME49_chrIX	799982	800001	-	TGME49_267060	587.075
TGME49_chrIX	800276	800290	-	TGME49_267060	249.787
TGME49_chrIX	800400	800407	-	TGME49_267060	100.82
TGME49_chrIX	804538	804554	-	TGME49_267050	188.211
TGME49_chrIX	804650	804662	-	TGME49_267050	205.254
TGME49_chrIX	804694	804707	-	TGME49_267050	217.882
TGME49_chrIX	804837	804840	-	TGME49_267050	119.95
TGME49_chrIX	804937	804941	-	TGME49_267050	31.8388
TGME49_chrIX	868806	868809	+	TGME49_266960	82.5732
TGME49_chrIX	868818	868821	+	TGME49_266960	153.101
TGME49_chrIX	868833	868835	+	TGME49_266960	68.9618
TGME49_chrIX	868844	868850	+	TGME49_266960	184.266
TGME49_chrIX	918848	918871	-	TGME49_266870	172.222
TGME49_chrIX	985490	985499	-	TGME49_266750	125.784
TGME49_chrIX	1024833	1024840	-	intergenic	99.9065
TGME49_chrIX	1049987	1049993	-	TGME49_266640	100.095
TGME49_chrIX	1060068	1060072	-	TGME49_266640	45.9059
TGME49_chrIX	1168550	1168577	+	TGME49_266400	118.47
TGME49_chrIX	1196157	1196177	-	TGME49_266368	96.7822
TGME49_chrIX	1196353	1196355	-	intergenic	81.7546
TGME49_chrIX	1196669	1196681	-	intergenic	98.4686
TGME49_chrIX	1196825	1196828	-	intergenic	144.849
TGME49_chrIX	1200275	1200278	-	TGME49_266366	78.557
TGME49_chrIX	1200681	1200689	-	TGME49_266366	285.673
TGME49_chrIX	1200750	1200752	-	TGME49_266366	45.2637
TGME49_chrIX	1235700	1235715	+	TGME49_266300	123.267
TGME49_chrIX	1252444	1252446	-	TGME49_266280	39.2598
TGME49_chrIX	1288282	1288286	+	TGME49_266120	157.444
TGME49_chrIX	1288404	1288406	+	TGME49_266120	133.128
TGME49_chrIX	1288446	1288457	+	TGME49_266120	179.573
TGME49_chrIX	1304786	1304793	+	TGME49_266100	162.325
TGME49_chrIX	1316753	1316760	-	TGME49_266080	101.254
TGME49_chrIX	1317871	1317874	-	TGME49_266080	138.073
TGME49_chrIX	1392100	1392104	+	TGME49_265870	55.4784
TGME49_chrIX	1451551	1451557	-	TGME49_265790	172.404
TGME49_chrIX	1497077	1497090	+	TGME49_265530	109.708
TGME49_chrIX	1513064	1513069	-	TGME49_265520	189.446
TGME49_chrIX	1544002	1544003	+	TGME49_265450	47.5215
TGME49_chrIX	1544002	1544003	+	TGME49_265455	47.5215
TGME49_chrIX	1544014	1544018	+	TGME49_265450	280.161
TGME49_chrIX	1544014	1544018	+	TGME49_265455	280.161
TGME49_chrIX	1544026	1544033	+	TGME49_265450	385.046
TGME49_chrIX	1544026	1544033	+	TGME49_265455	385.046
TGME49_chrIX	1544048	1544049	+	TGME49_265450	54.3322
TGME49_chrIX	1544048	1544049	+	TGME49_265455	54.3322
TGME49_chrIX	1544110	1544118	+	TGME49_265450	106.903
TGME49_chrIX	1544110	1544118	+	TGME49_265455	106.903
TGME49_chrIX	1544133	1544148	+	TGME49_265450	127.452
TGME49_chrIX	1544133	1544148	+	TGME49_265455	127.452
TGME49_chrIX	1544274	1544281	+	TGME49_265450	184.938
TGME49_chrIX	1544274	1544281	+	TGME49_265455	184.938
TGME49_chrIX	1544894	1544911	+	TGME49_265450	110.331
TGME49_chrIX	1551880	1551882	-	TGME49_265440	55.3733
TGME49_chrIX	1551922	1551929	-	TGME49_265440	87.7551
TGME49_chrIX	1570410	1570413	-	TGME49_265420	63.308
TGME49_chrIX	1591381	1591396	-	TGME49_265390	117.68
TGME49_chrIX	1612104	1612109	+	TGME49_265330	157.62
TGME49_chrIX	1638788	1638802	+	TGME49_265270	229.109
TGME49_chrIX	1639053	1639064	+	TGME49_265270	161.092
TGME49_chrIX	1639215	1639218	+	TGME49_265270	64.1494
TGME49_chrIX	1639324	1639340	+	TGME49_265270	155.236
TGME49_chrIX	1639868	1639876	+	TGME49_265270	50.9088
TGME49_chrIX	1639930	1639931	+	TGME49_265270	57.5747
TGME49_chrIX	1690031	1690042	-	TGME49_265220	222.036
TGME49_chrIX	1694426	1694446	-	TGME49_265220	151.126
TGME49_chrIX	1694497	1694499	-	TGME49_265220	66.7706
TGME49_chrIX	1694639	1694642	-	TGME49_265220	83.6549
TGME49_chrIX	1778981	1779004	+	TGME49_265090	229.503
TGME49_chrIX	1839782	1839787	+	intergenic	135.051
TGME49_chrIX	2082114	2082124	+	TGME49_264740	106.576
TGME49_chrIX	2135679	2135692	-	TGME49_264660	236.32
TGME49_chrIX	2135722	2135751	-	TGME49_264660	676.538
TGME49_chrIX	2135818	2135819	-	TGME49_264660	21.1847
TGME49_chrIX	2136972	2136978	-	TGME49_264660	64.2269
TGME49_chrIX	2137103	2137111	-	TGME49_264660	265.394
TGME49_chrIX	2137120	2137137	-	TGME49_264660	379.38
TGME49_chrIX	2143558	2143559	-	TGME49_264660	19.1937
TGME49_chrIX	2143620	2143649	-	TGME49_264660	358.745
TGME49_chrIX	2143771	2143785	-	TGME49_264660	129.315
TGME49_chrIX	2143799	2143803	-	TGME49_264660	100.72
TGME49_chrIX	2159492	2159503	+	intergenic	139.202
TGME49_chrIX	2159567	2159568	+	intergenic	40.4124
TGME49_chrIX	2159591	2159605	+	intergenic	153.302
TGME49_chrIX	2159759	2159763	+	intergenic	206.313
TGME49_chrIX	2171691	2171699	+	TGME49_264610	104.303
TGME49_chrIX	2171935	2171956	+	TGME49_264610	499.31
TGME49_chrIX	2327294	2327298	-	TGME49_288045	165.979
TGME49_chrIX	2327360	2327369	-	TGME49_288045	174.302
TGME49_chrIX	2473685	2473694	-	TGME49_288360	93.1917
TGME49_chrIX	2473727	2473735	-	TGME49_288360	135.335
TGME49_chrIX	2473909	2473922	-	TGME49_288360	217.315
TGME49_chrIX	2478379	2478384	-	TGME49_288360	91.4665
TGME49_chrIX	2478532	2478541	-	TGME49_288360	50.94
TGME49_chrIX	2478532	2478541	-	TGME49_288370	50.94
TGME49_chrIX	2609860	2609876	-	TGME49_288540	145.13
TGME49_chrIX	2644425	2644439	-	TGME49_288630	126.07
TGME49_chrIX	2644465	2644475	-	TGME49_288630	110.457
TGME49_chrIX	2646331	2646335	-	TGME49_288630	79.5316
TGME49_chrIX	2659438	2659467	+	TGME49_288650	167.358
TGME49_chrIX	2673467	2673485	+	TGME49_288680	228.482
TGME49_chrIX	2711178	2711179	+	TGME49_288720	24.1256
TGME49_chrIX	2711190	2711208	+	TGME49_288720	245.193
TGME49_chrIX	2746427	2746438	+	TGME49_288820	139.834
TGME49_chrIX	2750360	2750376	+	TGME49_288820	72.5078
TGME49_chrIX	2807689	2807697	+	TGME49_288920	78.2206
TGME49_chrIX	2994628	2994635	-	TGME49_289100	122.323
TGME49_chrIX	3082284	3082293	+	TGME49_289210	90.0978
TGME49_chrIX	3184200	3184203	-	TGME49_289320	105.147
TGME49_chrIX	3184298	3184301	-	TGME49_289320	65.903
TGME49_chrIX	3184719	3184731	-	TGME49_289320	113.325
TGME49_chrIX	3184919	3184920	-	TGME49_289320	41.4205
TGME49_chrIX	3184965	3184968	-	TGME49_289320	145.024
TGME49_chrIX	3185032	3185047	-	TGME49_289320	167.302
TGME49_chrIX	3185110	3185113	-	TGME49_289320	136.249
TGME49_chrIX	3185289	3185295	-	TGME49_289320	143.789
TGME49_chrIX	3192022	3192027	-	TGME49_289320	183.292
TGME49_chrIX	3192121	3192125	-	TGME49_289320	168.969
TGME49_chrIX	3192194	3192208	-	TGME49_289320	263.87
TGME49_chrIX	3192491	3192505	-	TGME49_289320	239.872
TGME49_chrIX	3192666	3192670	-	TGME49_289320	103.206
TGME49_chrIX	3208581	3208612	-	TGME49_289330	237.593
TGME49_chrIX	3251211	3251241	-	TGME49_289380	510.647
TGME49_chrIX	3331767	3331777	+	intergenic	79.1694
TGME49_chrIX	3366932	3366945	-	TGME49_289650	372.252
TGME49_chrIX	3367052	3367064	-	TGME49_289650	124.825
TGME49_chrIX	3368309	3368312	-	TGME49_289650	96.6911
TGME49_chrIX	3368338	3368341	-	TGME49_289650	152.039
TGME49_chrIX	3368443	3368460	-	TGME49_289650	1328.75
TGME49_chrIX	3368555	3368565	-	TGME49_289650	288.772
TGME49_chrIX	3368654	3368666	-	TGME49_289650	148.435
TGME49_chrIX	3368688	3368691	-	TGME49_289650	111.838
TGME49_chrIX	3368688	3368691	-	TGME49_289660	111.838
TGME49_chrIX	3377867	3377883	+	TGME49_289680	123.516
TGME49_chrIX	3380820	3380841	+	TGME49_289690	543.284
TGME49_chrIX	3380938	3380943	+	TGME49_289690	110.891
TGME49_chrIX	3382471	3382485	+	TGME49_289690	177.528
TGME49_chrIX	3382494	3382508	+	TGME49_289690	308.825
TGME49_chrIX	3427827	3427836	-	TGME49_289750	211.066
TGME49_chrIX	3427844	3427847	-	TGME49_289750	71.1976
TGME49_chrIX	3427863	3427870	-	TGME49_289750	54.7722
TGME49_chrIX	3427878	3427885	-	TGME49_289750	71.3107
TGME49_chrIX	3514183	3514194	+	intergenic	170.151
TGME49_chrIX	3520091	3520113	+	TGME49_289920	181.227
TGME49_chrIX	3540792	3540802	-	TGME49_289950	75.9201
TGME49_chrIX	3635133	3635141	+	TGME49_290190	79.7425
TGME49_chrIX	3639763	3639780	+	TGME49_290200	250.281
TGME49_chrIX	3646570	3646591	+	TGME49_290210	77.8521
TGME49_chrIX	3692724	3692740	-	TGME49_290300	322.362
TGME49_chrIX	3694134	3694137	-	TGME49_290300	58.3541
TGME49_chrIX	3694174	3694178	-	TGME49_290300	49.4526
TGME49_chrIX	3694215	3694224	-	TGME49_290300	290.908
TGME49_chrIX	3694270	3694276	-	TGME49_290300	148.791
TGME49_chrIX	3826086	3826100	+	TGME49_290660	212.504
TGME49_chrIX	3899263	3899267	-	TGME49_290860	60.4028
TGME49_chrIX	3899562	3899584	-	TGME49_290860	111.652
TGME49_chrIX	4002495	4002498	+	intergenic	91.5491
TGME49_chrIX	4002545	4002551	+	intergenic	289.702
TGME49_chrIX	4081124	4081138	-	intergenic	568.173
TGME49_chrIX	4081222	4081230	-	TGME49_291040	110.018
TGME49_chrIX	4081243	4081245	-	TGME49_291040	62.1227
TGME49_chrIX	4081337	4081338	-	TGME49_291040	28.186
TGME49_chrIX	4081556	4081563	-	TGME49_291040	309.242
TGME49_chrIX	4083555	4083577	-	TGME49_291040	228.512
TGME49_chrIX	4083721	4083731	-	TGME49_291040	135.035
TGME49_chrIX	4083849	4083850	-	TGME49_291040	46.1215
TGME49_chrIX	4083858	4083865	-	TGME49_291040	487.756
TGME49_chrIX	4083953	4083955	-	TGME49_291040	94.7871
TGME49_chrIX	4084200	4084206	-	TGME49_291040	391.05
TGME49_chrIX	4084238	4084247	-	TGME49_291040	403.536
TGME49_chrIX	4084263	4084266	-	TGME49_291040	108.301
TGME49_chrIX	4084439	4084454	-	TGME49_291040	508.776
TGME49_chrIX	4084502	4084505	-	TGME49_291040	67.8785
TGME49_chrIX	4084604	4084607	-	TGME49_291040	119.362
TGME49_chrIX	4084681	4084682	-	TGME49_291040	26.1994
TGME49_chrIX	4084701	4084702	-	TGME49_291040	25.8558
TGME49_chrIX	4084745	4084746	-	TGME49_291040	27.748
TGME49_chrIX	4084801	4084829	-	TGME49_291040	654.488
TGME49_chrIX	4084838	4084839	-	TGME49_291040	32.8177
TGME49_chrIX	4084956	4084964	-	TGME49_291040	93.0525
TGME49_chrIX	4084976	4084991	-	TGME49_291040	79.3468
TGME49_chrIX	4161277	4161285	-	TGME49_291140	283.489
TGME49_chrIX	4161449	4161462	-	TGME49_291140	148.769
TGME49_chrIX	4161968	4161969	-	TGME49_291140	34.1886
TGME49_chrIX	4162093	4162097	-	TGME49_291140	221.416
TGME49_chrIX	4162225	4162227	-	TGME49_291140	37.5568
TGME49_chrIX	4196107	4196113	+	TGME49_291180	196.009
TGME49_chrIX	4196152	4196164	+	TGME49_291180	302.761
TGME49_chrIX	4196322	4196348	+	TGME49_291180	107.418
TGME49_chrIX	4226979	4227000	+	TGME49_291180	132.281
TGME49_chrIX	4243962	4243963	-	intergenic	33.933
TGME49_chrIX	4244121	4244125	-	intergenic	140.349
TGME49_chrIX	4248701	4248704	-	TGME49_291330	56.5978
TGME49_chrIX	4250551	4250558	-	TGME49_291330	621.843
TGME49_chrIX	4250567	4250570	-	TGME49_291330	135.039
TGME49_chrIX	4250606	4250614	-	TGME49_291330	69.3476
TGME49_chrIX	4291207	4291227	+	TGME49_291600	292.569
TGME49_chrIX	4291411	4291417	+	TGME49_291600	120.357
TGME49_chrIX	4291522	4291525	+	TGME49_291600	63.0276
TGME49_chrIX	4366800	4366816	+	TGME49_291820	129.014
TGME49_chrIX	4382471	4382506	+	intergenic	549.357
TGME49_chrIX	4438385	4438397	-	TGME49_291960	149.921
TGME49_chrIX	4438430	4438442	-	TGME49_291960	213.053
TGME49_chrIX	4447456	4447460	+	TGME49_291980	120.626
TGME49_chrIX	4447471	4447476	+	TGME49_291980	92.7519
TGME49_chrIX	4447523	4447532	+	TGME49_291980	54.0976
TGME49_chrIX	4685731	4685747	-	intergenic	296.916
TGME49_chrIX	4811735	4811751	-	TGME49_210408	500.112
TGME49_chrIX	4812118	4812122	-	TGME49_210408	116.377
TGME49_chrIX	4812178	4812188	-	TGME49_210408	293.635
TGME49_chrIX	4812245	4812247	-	TGME49_210408	93.9532
TGME49_chrIX	4812320	4812338	-	TGME49_210408	393.395
TGME49_chrIX	4812432	4812434	-	TGME49_210408	40.7532
TGME49_chrIX	4812483	4812486	-	TGME49_210408	80.0982
TGME49_chrIX	4812705	4812710	-	TGME49_210408	60.3808
TGME49_chrIX	4844721	4844724	+	intergenic	53.8152
TGME49_chrIX	4844791	4844798	+	TGME49_210360	126.322
TGME49_chrIX	4926219	4926243	+	TGME49_210255	220.939
TGME49_chrIX	4926481	4926487	+	TGME49_210255	73.1592
TGME49_chrIX	4926578	4926579	+	TGME49_210255	35.5562
TGME49_chrIX	4927677	4927695	+	TGME49_210255	248.062
TGME49_chrIX	4969867	4969874	+	TGME49_461480	97.6079
TGME49_chrIX	5072762	5072771	-	TGME49_304890	133.116
TGME49_chrIX	5080463	5080466	+	TGME49_304900	72.876
TGME49_chrIX	5123270	5123280	+	intergenic	130.193
TGME49_chrIX	5161151	5161158	+	intergenic	86.3354
TGME49_chrIX	5204385	5204388	-	intergenic	50.447
TGME49_chrIX	5212124	5212138	+	intergenic	107.264
TGME49_chrIX	5225350	5225356	-	TGME49_305120	45.5447
TGME49_chrIX	5227828	5227833	-	TGME49_305120	55.8107
TGME49_chrIX	5228272	5228283	-	TGME49_305120	231.514
TGME49_chrIX	5228318	5228322	-	TGME49_305120	143.545
TGME49_chrIX	5228408	5228419	-	TGME49_305120	55.1006
TGME49_chrIX	5259667	5259676	-	TGME49_305160	205.068
TGME49_chrIX	5259684	5259694	-	TGME49_305160	514.921
TGME49_chrIX	5260701	5260704	-	TGME49_305160	95.5127
TGME49_chrIX	5275121	5275124	+	TGME49_305190	163.858
TGME49_chrIX	5361858	5361876	+	TGME49_305330	61.2149
TGME49_chrIX	5361884	5361886	+	TGME49_305330	61.8648
TGME49_chrIX	5361904	5361905	+	TGME49_305330	31.6178
TGME49_chrIX	5362142	5362155	+	TGME49_305330	134.77
TGME49_chrIX	5362585	5362596	+	TGME49_305330	92.9039
TGME49_chrIX	5362754	5362761	+	TGME49_305330	77.1979
TGME49_chrIX	5363187	5363193	+	TGME49_305330	50.6258
TGME49_chrIX	5363211	5363215	+	TGME49_305330	208.276
TGME49_chrIX	5363226	5363234	+	TGME49_305330	341.872
TGME49_chrIX	5363307	5363311	+	TGME49_305330	101.89
TGME49_chrIX	5363501	5363511	+	TGME49_305330	612.555
TGME49_chrIX	5363679	5363680	+	TGME49_305330	64.4646
TGME49_chrIX	5363694	5363697	+	TGME49_305330	181.948
TGME49_chrIX	5363751	5363761	+	TGME49_305330	268.552
TGME49_chrIX	5363770	5363779	+	TGME49_305330	391.693
TGME49_chrIX	5363791	5363792	+	TGME49_305330	61.463
TGME49_chrIX	5363864	5363869	+	TGME49_305330	164.695
TGME49_chrIX	5363990	5363996	+	TGME49_305330	505.775
TGME49_chrIX	5364005	5364011	+	TGME49_305330	143.81
TGME49_chrIX	5364081	5364086	+	TGME49_305330	194.264
TGME49_chrIX	5364123	5364131	+	TGME49_305330	213.148
TGME49_chrIX	5364231	5364257	+	TGME49_305330	651.843
TGME49_chrIX	5364317	5364321	+	TGME49_305330	76.0649
TGME49_chrIX	5364498	5364501	+	TGME49_305330	64.3967
TGME49_chrIX	5364746	5364756	+	TGME49_305330	175.551
TGME49_chrIX	5365796	5365803	+	TGME49_305330	35.5798
TGME49_chrIX	5368622	5368626	+	TGME49_305330	137.455
TGME49_chrIX	5368639	5368649	+	TGME49_305330	80.7437
TGME49_chrIX	5369298	5369314	+	TGME49_305330	300.227
TGME49_chrIX	5369343	5369345	+	TGME49_305330	43.0765
TGME49_chrIX	5369613	5369616	+	TGME49_305330	100.472
TGME49_chrIX	5369629	5369632	+	TGME49_305330	102.356
TGME49_chrIX	5369865	5369874	+	TGME49_305330	115.207
TGME49_chrIX	5370507	5370512	+	TGME49_305330	46.4774
TGME49_chrIX	5370817	5370848	+	TGME49_305330	597.229
TGME49_chrIX	5380895	5380904	-	TGME49_305340	74.998
TGME49_chrIX	5462882	5462888	+	TGME49_305540	74.028
TGME49_chrIX	5619732	5619743	+	TGME49_305850	230.587
TGME49_chrIX	5721264	5721269	-	intergenic	59.8429
TGME49_chrIX	5721416	5721431	-	intergenic	178.479
TGME49_chrIX	5756775	5756779	+	TGME49_306030	174.047
TGME49_chrIX	5756812	5756815	+	TGME49_306030	145.731
TGME49_chrIX	5779707	5779710	+	TGME49_306060	71.0483
TGME49_chrIX	5779787	5779790	+	TGME49_306060	119.649
TGME49_chrIX	5906669	5906671	+	TGME49_306280	76.6757
TGME49_chrIX	5906694	5906714	+	TGME49_306280	209.009
TGME49_chrIX	5906815	5906840	+	TGME49_306280	555.128
TGME49_chrIX	5906855	5906858	+	TGME49_306280	156.199
TGME49_chrIX	5934549	5934566	-	TGME49_306300	169.245
TGME49_chrIX	5934761	5934766	-	intergenic	85.1579
TGME49_chrIX	6042348	6042372	-	TGME49_306370	207.734
TGME49_chrIX	6042790	6042812	-	TGME49_306370	435.193
TGME49_chrIX	6084489	6084504	-	TGME49_306440	59.5493
TGME49_chrIX	6132225	6132235	+	intergenic	71.4013
TGME49_chrIX	6164446	6164451	+	TGME49_306530	125.504
TGME49_chrIX	6165352	6165355	+	TGME49_306530	98.125
TGME49_chrIX	6165378	6165400	+	TGME49_306530	124.869
TGME49_chrV	237437	237449	+	TGME49_220240	351.01
TGME49_chrV	333085	333090	-	TGME49_220370	118.578
TGME49_chrV	345947	345976	-	TGME49_220390	307.934
TGME49_chrV	346049	346054	-	TGME49_220390	157.315
TGME49_chrV	346353	346355	-	TGME49_220390	53.4727
TGME49_chrV	346474	346494	-	TGME49_220390	245.468
TGME49_chrV	346610	346622	-	TGME49_220390	207.937
TGME49_chrV	351020	351023	-	intergenic	86.4508
TGME49_chrV	491789	491811	+	TGME49_220630	208.734
TGME49_chrV	504253	504270	+	TGME49_220640	164.456
TGME49_chrV	658159	658171	-	TGME49_212860	75.1185
TGME49_chrV	658226	658234	-	TGME49_212860	94.0618
TGME49_chrV	658288	658291	-	TGME49_212860	141.741
TGME49_chrV	658456	658459	-	TGME49_212860	70.4172
TGME49_chrV	658619	658622	-	TGME49_212860	96.9356
TGME49_chrV	690846	690865	+	TGME49_212900	116.842
TGME49_chrV	701135	701152	-	TGME49_212920	183.085
TGME49_chrV	701135	701152	-	TGME49_212930	183.085
TGME49_chrV	748139	748159	+	TGME49_212980	88.5868
TGME49_chrV	765839	765843	-	TGME49_212990	150.948
TGME49_chrV	765854	765860	-	TGME49_212990	125.572
TGME49_chrV	766383	766387	-	TGME49_212990	64.7795
TGME49_chrV	766406	766414	-	TGME49_212990	119.498
TGME49_chrV	894303	894316	+	TGME49_213280	230.905
TGME49_chrV	1009909	1009916	-	TGME49_213410	103.471
TGME49_chrV	1149358	1149364	+	TGME49_213570	67.5548
TGME49_chrV	1149491	1149503	+	TGME49_213570	129.245
TGME49_chrV	1149727	1149729	+	TGME49_213570	59.4933
TGME49_chrV	1149740	1149746	+	TGME49_213570	189.82
TGME49_chrV	1151982	1151984	+	TGME49_213570	56.1651
TGME49_chrV	1152061	1152074	+	TGME49_213570	200.217
TGME49_chrV	1152904	1152913	+	TGME49_213570	182.229
TGME49_chrV	1154403	1154417	-	TGME49_213580	155.502
TGME49_chrV	1154552	1154563	-	TGME49_213580	310.247
TGME49_chrV	1159702	1159718	-	TGME49_213590	202.983
TGME49_chrV	1207650	1207660	+	TGME49_213660	101.506
TGME49_chrV	1207840	1207842	+	TGME49_213660	116.153
TGME49_chrV	1207854	1207867	+	TGME49_213660	138.377
TGME49_chrV	1207954	1207964	+	TGME49_213660	492.857
TGME49_chrV	1208007	1208008	+	TGME49_213660	53.8186
TGME49_chrV	1208104	1208105	+	TGME49_213660	41.5193
TGME49_chrV	1208137	1208144	+	TGME49_213660	372.617
TGME49_chrV	1208206	1208209	+	TGME49_213660	134.968
TGME49_chrV	1208257	1208266	+	TGME49_213660	68.4382
TGME49_chrV	1208388	1208396	+	TGME49_213660	142.348
TGME49_chrV	1208455	1208462	+	TGME49_213660	213.928
TGME49_chrV	1208479	1208481	+	TGME49_213660	47.7628
TGME49_chrV	1208513	1208528	+	TGME49_213660	258.42
TGME49_chrV	1208657	1208681	+	TGME49_213660	281.148
TGME49_chrV	1208696	1208708	+	TGME49_213660	88.3643
TGME49_chrV	1208939	1208941	+	TGME49_213660	60.8225
TGME49_chrV	1209032	1209043	+	TGME49_213660	72.6365
TGME49_chrV	1209051	1209053	+	TGME49_213660	92.7413
TGME49_chrV	1209084	1209091	+	TGME49_213660	160.357
TGME49_chrV	1209099	1209100	+	TGME49_213660	32.4914
TGME49_chrV	1209293	1209297	+	TGME49_213660	77.9188
TGME49_chrV	1209601	1209611	+	TGME49_213660	134.994
TGME49_chrV	1213763	1213792	+	TGME49_213660	292.695
TGME49_chrV	1215019	1215036	+	TGME49_213660	348.946
TGME49_chrV	1215377	1215384	+	TGME49_213660	99.7788
TGME49_chrV	1215639	1215651	+	TGME49_213660	153.98
TGME49_chrV	1215659	1215662	+	TGME49_213660	109.294
TGME49_chrV	1215741	1215743	+	TGME49_213660	81.0743
TGME49_chrV	1216177	1216179	+	TGME49_213660	73.8066
TGME49_chrV	1216200	1216204	+	TGME49_213660	96.7194
TGME49_chrV	1216213	1216215	+	TGME49_213660	34.0241
TGME49_chrV	1216445	1216457	+	TGME49_213660	199.229
TGME49_chrV	1216616	1216619	+	TGME49_213660	95.4821
TGME49_chrV	1216776	1216779	+	TGME49_213660	87.8472
TGME49_chrV	1219356	1219361	+	TGME49_213670	75.3755
TGME49_chrV	1238854	1238888	-	TGME49_213690	225.511
TGME49_chrV	1268719	1268738	+	TGME49_213730	87.4939
TGME49_chrV	1269699	1269719	+	TGME49_213730	92.0263
TGME49_chrV	1401044	1401046	-	intergenic	54.8092
TGME49_chrV	1401059	1401062	-	intergenic	74.7532
TGME49_chrV	1401077	1401084	-	intergenic	31.4746
TGME49_chrV	1401259	1401261	-	intergenic	123.084
TGME49_chrV	1401401	1401405	-	intergenic	202.122
TGME49_chrV	1401445	1401452	-	intergenic	431.508
TGME49_chrV	1401460	1401464	-	intergenic	285.781
TGME49_chrV	1401575	1401577	-	intergenic	67.2739
TGME49_chrV	1401803	1401808	-	intergenic	178.527
TGME49_chrV	1401916	1401947	-	intergenic	964.189
TGME49_chrV	1402114	1402117	-	intergenic	206.697
TGME49_chrV	1402125	1402130	-	intergenic	161.897
TGME49_chrV	1424426	1424429	-	TGME49_213900	96.2068
TGME49_chrV	1424426	1424429	-	TGME49_213910	96.2068
TGME49_chrV	1429404	1429411	+	TGME49_213920	147.279
TGME49_chrV	1459582	1459588	+	TGME49_213950	142.205
TGME49_chrV	1551836	1551842	+	TGME49_287170	167.869
TGME49_chrV	1551923	1551932	+	TGME49_287170	157.397
TGME49_chrV	1551985	1551988	+	TGME49_287170	90.1811
TGME49_chrV	1552215	1552218	+	TGME49_287170	83.8551
TGME49_chrV	1552273	1552278	+	TGME49_287170	169.625
TGME49_chrV	1552405	1552407	+	TGME49_287170	118.874
TGME49_chrV	1552469	1552478	+	TGME49_287170	278.609
TGME49_chrV	1552543	1552549	+	TGME49_287170	224.833
TGME49_chrV	1559515	1559517	+	TGME49_287160	62.788
TGME49_chrV	1559688	1559699	+	TGME49_287160	135.078
TGME49_chrV	1696290	1696312	-	TGME49_286750	373.361
TGME49_chrV	1696490	1696505	-	TGME49_286750	87.9692
TGME49_chrV	1696600	1696602	-	TGME49_286750	57.1309
TGME49_chrV	1696662	1696679	-	TGME49_286750	231.481
TGME49_chrV	1793146	1793161	-	TGME49_286530	276.032
TGME49_chrV	1818589	1818595	-	TGME49_286480	92.3194
TGME49_chrV	1819786	1819805	-	TGME49_286470	221.214
TGME49_chrV	1820337	1820350	-	TGME49_286470	87.5941
TGME49_chrV	1821409	1821417	-	TGME49_286470	183.566
TGME49_chrV	1825509	1825511	-	TGME49_286450	46.4511
TGME49_chrV	1825540	1825553	-	TGME49_286450	121.481
TGME49_chrV	1825870	1825888	-	TGME49_286450	107.617
TGME49_chrV	1825902	1825905	-	TGME49_286450	48.2292
TGME49_chrV	1838381	1838400	+	TGME49_286420	911.667
TGME49_chrV	2007618	2007623	-	TGME49_286080	92.9587
TGME49_chrV	2091209	2091224	+	TGME49_285980	180.259
TGME49_chrV	2277488	2277510	-	TGME49_285700	576.861
TGME49_chrV	2277488	2277510	-	TGME49_285710	576.861
TGME49_chrV	2483912	2483928	-	intergenic	175.563
TGME49_chrV	2492277	2492279	+	intergenic	55.1455
TGME49_chrV	2492500	2492505	+	TGME49_285240	155.579
TGME49_chrV	2492613	2492615	+	TGME49_285240	110.598
TGME49_chrV	2492624	2492626	+	TGME49_285240	112.647
TGME49_chrV	2492695	2492697	+	TGME49_285240	72.4666
TGME49_chrV	2492756	2492761	+	TGME49_285240	291.315
TGME49_chrV	2492871	2492881	+	TGME49_285240	165.359
TGME49_chrV	2492996	2493011	+	TGME49_285240	498.792
TGME49_chrV	2493197	2493199	+	TGME49_285240	86.1232
TGME49_chrV	2493222	2493251	+	TGME49_285240	292.412
TGME49_chrV	2557503	2557504	-	intergenic	30.1154
TGME49_chrV	2557531	2557542	-	intergenic	229.195
TGME49_chrV	2557618	2557623	-	intergenic	55.8534
TGME49_chrV	2557664	2557665	-	intergenic	32.9137
TGME49_chrV	2557691	2557692	-	intergenic	34.7547
TGME49_chrV	2557712	2557713	-	intergenic	36.1092
TGME49_chrV	2558163	2558166	-	intergenic	67.5703
TGME49_chrV	2558403	2558405	-	intergenic	85.2785
TGME49_chrV	2558645	2558646	-	intergenic	44.1487
TGME49_chrV	2558709	2558748	-	intergenic	697.721
TGME49_chrV	2559047	2559055	-	intergenic	143.244
TGME49_chrV	2559094	2559097	-	intergenic	177.599
TGME49_chrV	2559200	2559203	-	intergenic	128.02
TGME49_chrV	2635539	2635552	-	TGME49_284660	163.996
TGME49_chrV	2636628	2636644	-	intergenic	122.311
TGME49_chrV	2636734	2636744	-	intergenic	65.8494
TGME49_chrV	2666866	2666874	-	intergenic	283.436
TGME49_chrV	2708868	2708884	+	intergenic	162.509
TGME49_chrV	2713024	2713030	-	TGME49_284560	238.076
TGME49_chrV	2713047	2713062	-	TGME49_284560	503.101
TGME49_chrV	2713106	2713107	-	TGME49_284560	41.6883
TGME49_chrV	2714509	2714528	-	TGME49_284560	194.541
TGME49_chrV	2715542	2715563	-	TGME49_284560	317.269
TGME49_chrV	2715635	2715637	-	TGME49_284560	98.2025
TGME49_chrV	2715689	2715696	-	TGME49_284560	153.125
TGME49_chrV	2715769	2715781	-	TGME49_284560	254.119
TGME49_chrV	2715791	2715795	-	TGME49_284560	151.432
TGME49_chrV	2715814	2715817	-	TGME49_284560	78.6684
TGME49_chrV	2730028	2730042	+	intergenic	254.74
TGME49_chrV	2781813	2781822	-	intergenic	41.3859
TGME49_chrV	2781901	2781905	-	intergenic	196.869
TGME49_chrV	2782097	2782099	-	intergenic	55.3318
TGME49_chrV	2782129	2782145	-	intergenic	180.329
TGME49_chrV	2782156	2782158	-	intergenic	48.822
TGME49_chrV	2790621	2790626	-	TGME49_284180	132.88
TGME49_chrV	2913890	2913908	+	TGME49_283850	206.141
TGME49_chrV	2965136	2965146	+	TGME49_283800	229.794
TGME49_chrV	2965233	2965249	+	TGME49_283800	136.701
TGME49_chrV	2965298	2965306	+	TGME49_283800	209.155
TGME49_chrV	2965714	2965715	+	TGME49_283800	21.7604
TGME49_chrV	2965871	2965883	+	intergenic	75.2434
TGME49_chrV	2966204	2966218	+	intergenic	296.219
TGME49_chrV	2966344	2966348	+	intergenic	169.181
TGME49_chrV	2966361	2966376	+	intergenic	85.6225
TGME49_chrV	2966475	2966478	+	intergenic	74.9473
TGME49_chrV	2966670	2966674	+	intergenic	101.177
TGME49_chrV	2966687	2966691	+	intergenic	110.706
TGME49_chrV	2966701	2966718	+	intergenic	161.581
TGME49_chrV	2967008	2967014	+	intergenic	104.507
TGME49_chrV	2967215	2967217	+	intergenic	44.9403
TGME49_chrV	2967560	2967561	+	intergenic	28.4767
TGME49_chrV	2967662	2967666	+	intergenic	208.841
TGME49_chrV	2968186	2968191	+	intergenic	104.139
TGME49_chrV	2968235	2968245	+	intergenic	136.143
TGME49_chrV	2971253	2971273	+	intergenic	113.797
TGME49_chrV	2974101	2974106	+	TGME49_283780	86.8622
TGME49_chrV	2974296	2974299	+	TGME49_283780	151.964
TGME49_chrV	2974307	2974324	+	TGME49_283780	104.25
TGME49_chrV	2974337	2974342	+	TGME49_283780	43.7384
TGME49_chrV	2974433	2974434	+	TGME49_283780	35.0874
TGME49_chrV	2974504	2974513	+	TGME49_283780	143.166
TGME49_chrV	2974740	2974745	+	TGME49_283780	253.909
TGME49_chrV	2974767	2974770	+	TGME49_283780	90.1636
TGME49_chrV	3019140	3019147	+	intergenic	208.148
TGME49_chrV	3019193	3019200	+	intergenic	76.8906
TGME49_chrV	3019241	3019249	+	intergenic	424.561
TGME49_chrV	3019273	3019280	+	intergenic	97.5007
TGME49_chrV	3019333	3019336	+	intergenic	87.8101
TGME49_chrV	3019535	3019536	+	intergenic	34.7196
TGME49_chrV	3020543	3020546	+	TGME49_283710	73.917
TGME49_chrV	3023234	3023240	+	intergenic	196.771
TGME49_chrVI	9571	9602	-	TGME49_238010	411.228
TGME49_chrVI	11578	11601	-	TGME49_238010	253.885
TGME49_chrVI	11717	11718	-	TGME49_238010	22.935
TGME49_chrVI	11729	11730	-	TGME49_238010	23.0506
TGME49_chrVI	11847	11858	-	TGME49_238010	93.2909
TGME49_chrVI	13343	13346	+	intergenic	73.8703
TGME49_chrVI	13466	13477	+	intergenic	208.539
TGME49_chrVI	17442	17452	+	TGME49_238030	134.704
TGME49_chrVI	31796	31805	-	TGME49_238050	175.723
TGME49_chrVI	41186	41198	-	TGME49_238050	154.319
TGME49_chrVI	41258	41286	-	TGME49_238050	221.613
TGME49_chrVI	49606	49610	-	TGME49_238073	135.696
TGME49_chrVI	49767	49794	-	TGME49_238073	318.131
TGME49_chrVI	63865	63868	+	TGME49_238100	70.836
TGME49_chrVI	66964	66986	+	TGME49_238100	160.867
TGME49_chrVI	88734	88741	-	TGME49_238150	159.081
TGME49_chrVI	148605	148610	+	TGME49_238240	100.083
TGME49_chrVI	148764	148791	+	TGME49_238240	314.632
TGME49_chrVI	148914	148944	+	TGME49_238240	228.72
TGME49_chrVI	179080	179082	-	TGME49_238390	65.0422
TGME49_chrVI	332109	332115	+	TGME49_238950	199.974
TGME49_chrVI	332267	332272	+	TGME49_238950	75.0182
TGME49_chrVI	332815	332818	+	TGME49_238950	102.401
TGME49_chrVI	332977	332980	+	TGME49_238950	205.246
TGME49_chrVI	332993	332995	+	TGME49_238950	83.6229
TGME49_chrVI	333016	333019	+	TGME49_238950	128.295
TGME49_chrVI	333160	333166	+	TGME49_238950	276.438
TGME49_chrVI	333197	333215	+	TGME49_238950	180.31
TGME49_chrVI	333457	333464	+	TGME49_238950	180.638
TGME49_chrVI	335173	335182	+	TGME49_238950	115.934
TGME49_chrVI	343894	343899	+	TGME49_238950	74.5806
TGME49_chrVI	465153	465177	-	TGME49_239100	497.907
TGME49_chrVI	483764	483786	+	TGME49_239250	133.408
TGME49_chrVI	483841	483844	+	TGME49_239250	107.813
TGME49_chrVI	483938	483945	+	TGME49_239250	114.223
TGME49_chrVI	642205	642218	+	TGME49_239420	79.9398
TGME49_chrVI	642433	642443	+	TGME49_239420	104.421
TGME49_chrVI	642556	642561	+	TGME49_239420	130.123
TGME49_chrVI	644602	644606	+	TGME49_239420	88.9315
TGME49_chrVI	650907	650912	+	TGME49_239420	71.8643
TGME49_chrVI	651038	651044	+	TGME49_239420	41.878
TGME49_chrVI	651350	651360	+	TGME49_239420	458.164
TGME49_chrVI	651966	651977	+	TGME49_239420	123.027
TGME49_chrVI	652525	652529	+	TGME49_239420	74.7854
TGME49_chrVI	668346	668349	-	TGME49_239440	50.8544
TGME49_chrVI	796954	796979	-	TGME49_239600	380.921
TGME49_chrVI	868979	869006	-	intergenic	142.253
TGME49_chrVI	873539	873551	-	TGME49_239720	197.519
TGME49_chrVI	895730	895746	-	TGME49_239752	108.493
TGME49_chrVI	901259	901265	+	intergenic	413.143
TGME49_chrVI	901303	901331	+	intergenic	584.99
TGME49_chrVI	901339	901346	+	intergenic	98.3946
TGME49_chrVI	903151	903157	+	TGME49_239760	88.1489
TGME49_chrVI	903189	903196	+	TGME49_239760	47.3823
TGME49_chrVI	991711	991720	+	TGME49_239890	163.246
TGME49_chrVI	991807	991812	+	TGME49_239890	185.581
TGME49_chrVI	1012808	1012811	+	TGME49_239910	60.2861
TGME49_chrVI	1012808	1012811	+	TGME49_239930	60.2861
TGME49_chrVI	1036719	1036725	-	TGME49_240060	45.3892
TGME49_chrVI	1037879	1037884	-	TGME49_240060	107.968
TGME49_chrVI	1038008	1038013	-	TGME49_240060	204.036
TGME49_chrVI	1038163	1038173	-	TGME49_240060	98.3504
TGME49_chrVI	1155199	1155203	-	TGME49_240300	78.2961
TGME49_chrVI	1234801	1234813	-	TGME49_240380	146.374
TGME49_chrVI	1270696	1270706	+	TGME49_240410	87.2901
TGME49_chrVI	1332759	1332786	+	TGME49_240590	155.265
TGME49_chrVI	1332860	1332871	+	TGME49_240590	272.538
TGME49_chrVI	1355590	1355597	+	TGME49_240650	163.337
TGME49_chrVI	1373535	1373538	+	TGME49_240650	77.6901
TGME49_chrVI	1456035	1456049	+	intergenic	316.14
TGME49_chrVI	1540028	1540046	+	TGME49_240900	180.068
TGME49_chrVI	1540332	1540335	+	TGME49_240900	71.8998
TGME49_chrVI	1540669	1540672	+	TGME49_240900	77.0127
TGME49_chrVI	1618238	1618252	+	TGME49_241000	250.711
TGME49_chrVI	1618238	1618252	+	TGME49_241010	250.711
TGME49_chrVI	1618488	1618493	+	TGME49_241000	190.666
TGME49_chrVI	1618488	1618493	+	TGME49_241010	190.666
TGME49_chrVI	1618501	1618503	+	TGME49_241000	96.3192
TGME49_chrVI	1618501	1618503	+	TGME49_241010	96.3192
TGME49_chrVI	1635834	1635860	-	TGME49_241130	132.268
TGME49_chrVI	1660165	1660201	-	TGME49_241160	141.752
TGME49_chrVI	1674013	1674016	-	intergenic	76.0318
TGME49_chrVI	1674514	1674532	-	intergenic	191.453
TGME49_chrVI	1729228	1729236	-	TGME49_241820	23.7622
TGME49_chrVI	1729679	1729683	-	TGME49_241820	94.6377
TGME49_chrVI	1742639	1742651	-	TGME49_241840	105.614
TGME49_chrVI	1742884	1742895	-	TGME49_241840	128.341
TGME49_chrVI	1743719	1743722	-	TGME49_241840	54.0397
TGME49_chrVI	1786485	1786487	+	TGME49_241880	33.2526
TGME49_chrVI	1812072	1812102	+	TGME49_242000	454.82
TGME49_chrVI	1812297	1812305	+	TGME49_242000	87.1015
TGME49_chrVI	1819333	1819348	+	TGME49_242000	94.5266
TGME49_chrVI	1885404	1885408	-	TGME49_242090	170.11
TGME49_chrVI	1885654	1885658	-	TGME49_242090	99.3841
TGME49_chrVI	1885668	1885672	-	TGME49_242090	82.2206
TGME49_chrVI	1885745	1885748	-	TGME49_242090	72.0939
TGME49_chrVI	1885862	1885874	-	TGME49_242090	207.614
TGME49_chrVI	1886187	1886196	-	TGME49_242090	118.49
TGME49_chrVI	1886317	1886322	-	TGME49_242090	84.2937
TGME49_chrVI	1890183	1890197	-	TGME49_242090	51.5853
TGME49_chrVI	1890458	1890481	-	TGME49_242090	540.702
TGME49_chrVI	1939222	1939224	-	TGME49_242270	110.45
TGME49_chrVI	1939396	1939407	-	TGME49_242270	84.2305
TGME49_chrVI	1939483	1939487	-	TGME49_242270	148.844
TGME49_chrVI	1939756	1939759	-	TGME49_242270	81.5293
TGME49_chrVI	2001979	2001981	-	TGME49_242380	85.7978
TGME49_chrVI	2002053	2002068	-	TGME49_242380	205.781
TGME49_chrVI	2004698	2004727	-	TGME49_242380	66.3015
TGME49_chrVI	2005286	2005297	-	TGME49_242380	69.3762
TGME49_chrVI	2005405	2005419	-	TGME49_242380	205.27
TGME49_chrVI	2005766	2005787	-	TGME49_242380	179.197
TGME49_chrVI	2005796	2005803	-	TGME49_242380	83.1448
TGME49_chrVI	2006049	2006060	-	TGME49_242380	61.7311
TGME49_chrVI	2006081	2006087	-	TGME49_242380	205.54
TGME49_chrVI	2006207	2006209	-	TGME49_242380	33.075
TGME49_chrVI	2308319	2308321	+	TGME49_242800	48.7645
TGME49_chrVI	2308462	2308466	+	TGME49_242800	81.1754
TGME49_chrVI	2308509	2308527	+	TGME49_242800	476.177
TGME49_chrVI	2308581	2308582	+	TGME49_242800	47.3009
TGME49_chrVI	2308716	2308723	+	TGME49_242800	272.121
TGME49_chrVI	2308821	2308822	+	TGME49_242800	40.2019
TGME49_chrVI	2308932	2308950	+	TGME49_242800	48.6682
TGME49_chrVI	2309008	2309023	+	TGME49_242800	166.869
TGME49_chrVI	2321056	2321076	+	TGME49_242820	237.03
TGME49_chrVI	2435980	2435986	+	TGME49_243200	148.254
TGME49_chrVI	2630406	2630412	+	TGME49_243440	99.0167
TGME49_chrVI	2655277	2655286	+	intergenic	125.335
TGME49_chrVI	2712211	2712215	-	intergenic	71.4137
TGME49_chrVI	2822111	2822115	-	TGME49_243730	112.184
TGME49_chrVI	2822424	2822448	-	TGME49_243730	212.489
TGME49_chrVI	2822638	2822648	-	TGME49_243730	310.987
TGME49_chrVI	2822692	2822702	-	TGME49_243730	89.5801
TGME49_chrVI	2822857	2822868	-	TGME49_243730	186.459
TGME49_chrVI	2822946	2822949	-	TGME49_243730	158.456
TGME49_chrVI	2858082	2858096	+	TGME49_243790	192.756
TGME49_chrVI	2880250	2880253	-	TGME49_243910	99.1903
TGME49_chrVI	2880315	2880318	-	TGME49_243910	94.9113
TGME49_chrVI	2880336	2880341	-	TGME49_243910	154.034
TGME49_chrVI	2880399	2880403	-	TGME49_243910	120.179
TGME49_chrVI	2880648	2880658	-	TGME49_243910	98.3049
TGME49_chrVI	2905894	2905897	-	TGME49_243950	102.213
TGME49_chrVI	2905947	2905959	-	TGME49_243950	161.693
TGME49_chrVI	2905984	2905987	-	TGME49_243950	45.9781
TGME49_chrVI	2909253	2909267	-	TGME49_243950	323.2
TGME49_chrVI	2913000	2913008	+	TGME49_243960	67.6418
TGME49_chrVI	2914350	2914357	+	TGME49_243960	83.6517
TGME49_chrVI	2964754	2964756	-	TGME49_244020	70.0705
TGME49_chrVI	3099996	3100004	-	TGME49_244190	53.5927
TGME49_chrVI	3100128	3100131	-	TGME49_244190	50.4412
TGME49_chrVI	3100562	3100565	-	TGME49_244190	69.4378
TGME49_chrVI	3101221	3101224	-	TGME49_244190	65.1419
TGME49_chrVI	3101375	3101378	-	TGME49_244190	44.3444
TGME49_chrVI	3101713	3101731	-	TGME49_244190	305.701
TGME49_chrVI	3101831	3101836	-	TGME49_244190	66.0918
TGME49_chrVI	3102026	3102052	-	TGME49_244190	358.335
TGME49_chrVI	3102321	3102324	-	TGME49_244190	68.6194
TGME49_chrVI	3103655	3103656	-	TGME49_244190	24.0934
TGME49_chrVI	3103670	3103671	-	TGME49_244190	24.2594
TGME49_chrVI	3105112	3105128	-	TGME49_244190	512.09
TGME49_chrVI	3105171	3105173	-	TGME49_244190	75.7458
TGME49_chrVI	3105357	3105358	-	TGME49_244190	27.3777
TGME49_chrVI	3105462	3105463	-	TGME49_244190	28.78
TGME49_chrVI	3105474	3105487	-	TGME49_244190	66.1952
TGME49_chrVI	3105498	3105499	-	TGME49_244190	31.7602
TGME49_chrVI	3105569	3105570	-	TGME49_244190	36.1787
TGME49_chrVI	3105621	3105622	-	TGME49_244190	36.6402
TGME49_chrVI	3105664	3105677	-	TGME49_244190	282.786
TGME49_chrVI	3105685	3105692	-	TGME49_244190	103.162
TGME49_chrVI	3105724	3105741	-	TGME49_244190	75.6958
TGME49_chrVI	3105942	3105945	-	TGME49_244190	87.4813
TGME49_chrVI	3106057	3106060	-	TGME49_244190	195.305
TGME49_chrVI	3106153	3106156	-	TGME49_244190	95.956
TGME49_chrVI	3106193	3106205	-	TGME49_244190	501.013
TGME49_chrVI	3144892	3144912	-	TGME49_244260	283.973
TGME49_chrVI	3228604	3228615	+	TGME49_244380	85.7847
TGME49_chrVI	3249650	3249658	-	TGME49_244412	207.979
TGME49_chrVI	3277823	3277830	+	TGME49_244460	75.4299
TGME49_chrVI	3358236	3358264	-	TGME49_244560	682.62
TGME49_chrVI	3441342	3441355	+	TGME49_244670	139.553
TGME49_chrVI	3441893	3441899	+	TGME49_244670	98.767
TGME49_chrVI	3444514	3444543	+	TGME49_244670	80.389
TGME49_chrVI	3451633	3451638	-	TGME49_244690	133.3
TGME49_chrVIIa	130074	130097	+	TGME49_280740	295.941
TGME49_chrVIIa	139837	139841	-	TGME49_280730	88.4621
TGME49_chrVIIa	291068	291072	+	TGME49_280580	65.4622
TGME49_chrVIIa	291168	291177	+	TGME49_280580	125.402
TGME49_chrVIIa	291216	291231	+	TGME49_280580	457.316
TGME49_chrVIIa	291288	291295	+	TGME49_280580	102.242
TGME49_chrVIIa	389845	389850	-	TGME49_280460	106.69
TGME49_chrVIIa	392959	392962	-	TGME49_280460	82.3533
TGME49_chrVIIa	394062	394066	-	TGME49_280460	272.132
TGME49_chrVIIa	394162	394174	-	TGME49_280460	288.639
TGME49_chrVIIa	394847	394853	-	TGME49_280460	35.0936
TGME49_chrVIIa	442283	442294	-	TGME49_280410	156.364
TGME49_chrVIIa	442893	442896	-	TGME49_280410	46.41
TGME49_chrVIIa	443064	443071	-	TGME49_280410	125.988
TGME49_chrVIIa	495268	495276	-	TGME49_280370	205.116
TGME49_chrVIIa	526897	526900	-	TGME49_304500	72.4397
TGME49_chrVIIa	527167	527170	-	TGME49_304500	103.566
TGME49_chrVIIa	527205	527206	-	TGME49_304500	36.3625
TGME49_chrVIIa	530718	530726	-	TGME49_304500	110.051
TGME49_chrVIIa	530754	530757	-	TGME49_304500	56.2513
TGME49_chrVIIa	530774	530776	-	TGME49_304500	34.0769
TGME49_chrVIIa	677859	677884	+	TGME49_304740	347.269
TGME49_chrVIIa	729665	729681	+	TGME49_206670	311.161
TGME49_chrVIIa	729968	729972	+	TGME49_206670	116.382
TGME49_chrVIIa	799905	799920	+	TGME49_206590	120.868
TGME49_chrVIIa	956621	956625	+	TGME49_206460	140.438
TGME49_chrVIIa	956673	956677	+	TGME49_206460	158.89
TGME49_chrVIIa	956823	956842	+	TGME49_206460	555.735
TGME49_chrVIIa	957034	957042	+	TGME49_206460	232.231
TGME49_chrVIIa	957058	957068	+	TGME49_206460	134.934
TGME49_chrVIIa	957237	957240	+	TGME49_206460	107.234
TGME49_chrVIIa	957267	957276	+	TGME49_206460	409.494
TGME49_chrVIIa	957466	957471	+	TGME49_206460	76.3135
TGME49_chrVIIa	958572	958573	+	TGME49_206450	40.261
TGME49_chrVIIa	958654	958663	+	TGME49_206450	64.3142
TGME49_chrVIIa	958686	958691	+	TGME49_206450	61.9342
TGME49_chrVIIa	958702	958720	+	TGME49_206450	132.814
TGME49_chrVIIa	958741	958742	+	TGME49_206450	42.0742
TGME49_chrVIIa	958755	958772	+	TGME49_206450	95.6043
TGME49_chrVIIa	958918	958958	+	TGME49_206450	190.477
TGME49_chrVIIa	959064	959073	+	TGME49_206450	24.6607
TGME49_chrVIIa	959936	959945	+	TGME49_206450	93.9137
TGME49_chrVIIa	960007	960012	+	TGME49_206450	183.81
TGME49_chrVIIa	970813	970818	+	TGME49_206450	116.413
TGME49_chrVIIa	1018697	1018698	+	intergenic	29.2481
TGME49_chrVIIa	1018713	1018736	+	intergenic	267.862
TGME49_chrVIIa	1019124	1019144	+	intergenic	135.527
TGME49_chrVIIa	1020946	1020947	+	intergenic	48.9488
TGME49_chrVIIa	1020963	1020969	+	intergenic	380.224
TGME49_chrVIIa	1020977	1021000	+	intergenic	533.49
TGME49_chrVIIa	1021115	1021121	+	intergenic	457.731
TGME49_chrVIIa	1021169	1021174	+	intergenic	333.211
TGME49_chrVIIa	1336643	1336665	-	TGME49_205558	218.426
TGME49_chrVIIa	1374546	1374549	+	TGME49_205490	108.065
TGME49_chrVIIa	1467645	1467655	-	TGME49_205340	510.327
TGME49_chrVIIa	1470201	1470213	+	TGME49_205330	141.106
TGME49_chrVIIa	1471731	1471735	+	TGME49_205330	105.261
TGME49_chrVIIa	1476790	1476793	-	TGME49_205320	73.7141
TGME49_chrVIIa	1477326	1477334	-	TGME49_205320	65.3141
TGME49_chrVIIa	1566503	1566515	-	intergenic	118.066
TGME49_chrVIIa	1566617	1566619	-	intergenic	81.8238
TGME49_chrVIIa	1566646	1566650	-	intergenic	249.121
TGME49_chrVIIa	1566850	1566854	-	TGME49_205170	79.2276
TGME49_chrVIIa	1566882	1566893	-	TGME49_205170	120.263
TGME49_chrVIIa	1566921	1566922	-	TGME49_205170	35.2152
TGME49_chrVIIa	1566934	1566945	-	TGME49_205170	99.5892
TGME49_chrVIIa	1567618	1567633	-	TGME49_205170	351.269
TGME49_chrVIIa	1567744	1567752	-	TGME49_205170	79.5408
TGME49_chrVIIa	1567810	1567813	-	TGME49_205170	258.098
TGME49_chrVIIa	1567822	1567829	-	TGME49_205170	260.039
TGME49_chrVIIa	1567841	1567843	-	TGME49_205170	163.845
TGME49_chrVIIa	1567955	1567961	-	TGME49_205170	161.286
TGME49_chrVIIa	1567983	1567985	-	TGME49_205170	198.79
TGME49_chrVIIa	1568015	1568017	-	TGME49_205170	211.399
TGME49_chrVIIa	1568041	1568057	-	TGME49_205170	590.758
TGME49_chrVIIa	1568082	1568083	-	TGME49_205170	96.7805
TGME49_chrVIIa	1568160	1568162	-	TGME49_205170	206.127
TGME49_chrVIIa	1568188	1568190	-	TGME49_205170	201.45
TGME49_chrVIIa	1568234	1568236	-	TGME49_205170	190.466
TGME49_chrVIIa	1568251	1568253	-	TGME49_205170	185.029
TGME49_chrVIIa	1568275	1568281	-	TGME49_205170	145.136
TGME49_chrVIIa	1568333	1568334	-	TGME49_205170	65.7337
TGME49_chrVIIa	1568348	1568349	-	TGME49_205170	65.4322
TGME49_chrVIIa	1568393	1568415	-	TGME49_205170	877.618
TGME49_chrVIIa	1568423	1568429	-	intergenic	104.375
TGME49_chrVIIa	1568450	1568452	-	intergenic	158.519
TGME49_chrVIIa	1568547	1568557	-	intergenic	192.36
TGME49_chrVIIa	1568626	1568627	-	intergenic	57.35
TGME49_chrVIIa	1568638	1568643	-	intergenic	304.085
TGME49_chrVIIa	1568675	1568691	-	intergenic	474.434
TGME49_chrVIIa	1568703	1568704	-	intergenic	58.3547
TGME49_chrVIIa	1659012	1659031	+	TGME49_205040	166.856
TGME49_chrVIIa	1665216	1665223	-	TGME49_205030	120.451
TGME49_chrVIIa	1731455	1731460	+	TGME49_204530	146.015
TGME49_chrVIIa	1731491	1731493	+	TGME49_204530	58.9143
TGME49_chrVIIa	1869119	1869132	+	TGME49_204340	237.905
TGME49_chrVIIa	1869204	1869208	+	TGME49_204340	78.2016
TGME49_chrVIIa	1869290	1869291	+	TGME49_204340	23.5797
TGME49_chrVIIa	1869358	1869363	+	TGME49_204340	95.5662
TGME49_chrVIIa	1908666	1908670	-	TGME49_204310	270.498
TGME49_chrVIIa	1908679	1908683	-	TGME49_204310	193.78
TGME49_chrVIIa	1908696	1908698	-	TGME49_204310	135.146
TGME49_chrVIIa	1908748	1908752	-	TGME49_204310	158.306
TGME49_chrVIIa	1908794	1908811	-	TGME49_204310	355.744
TGME49_chrVIIa	1908821	1908824	-	TGME49_204310	85.5274
TGME49_chrVIIa	1929832	1929848	-	TGME49_204280	110.02
TGME49_chrVIIa	1973907	1973911	+	TGME49_204120	72.547
TGME49_chrVIIa	2028097	2028121	-	TGME49_204055	219.168
TGME49_chrVIIa	2221894	2221906	+	intergenic	235.567
TGME49_chrVIIa	2222084	2222088	+	intergenic	64.1264
TGME49_chrVIIa	2222182	2222193	+	intergenic	190.732
TGME49_chrVIIa	2287224	2287235	-	TGME49_203730	140.511
TGME49_chrVIIa	2304796	2304800	+	TGME49_203710	71.8194
TGME49_chrVIIa	2326690	2326699	+	TGME49_203690	119.636
TGME49_chrVIIa	2430269	2430289	+	intergenic	203.862
TGME49_chrVIIa	2430443	2430447	+	intergenic	74.9788
TGME49_chrVIIa	2430789	2430794	+	intergenic	219.454
TGME49_chrVIIa	2432393	2432403	+	intergenic	157.948
TGME49_chrVIIa	2442863	2442889	+	intergenic	309.774
TGME49_chrVIIa	2555938	2555943	+	intergenic	116.815
TGME49_chrVIIa	2605276	2605285	-	TGME49_203310	166.867
TGME49_chrVIIa	2605332	2605335	-	TGME49_203310	81.8641
TGME49_chrVIIa	2618257	2618262	+	TGME49_203290	94.3936
TGME49_chrVIIa	2618275	2618283	+	TGME49_203290	142.47
TGME49_chrVIIa	2618680	2618708	+	TGME49_203290	265.164
TGME49_chrVIIa	2618721	2618724	+	TGME49_203290	98.3947
TGME49_chrVIIa	2619064	2619069	+	TGME49_203290	91.393
TGME49_chrVIIa	2619131	2619142	+	TGME49_203290	304.114
TGME49_chrVIIa	2619156	2619166	+	TGME49_203290	195.962
TGME49_chrVIIa	2619214	2619217	+	TGME49_203290	134.379
TGME49_chrVIIa	2619281	2619305	+	TGME49_203290	323.334
TGME49_chrVIIa	2621412	2621416	+	TGME49_203280	94.3855
TGME49_chrVIIa	2943251	2943257	+	TGME49_202920	83.5868
TGME49_chrVIIa	2943251	2943257	+	TGME49_202930	83.5868
TGME49_chrVIIa	2943304	2943309	+	TGME49_202920	158.954
TGME49_chrVIIa	2943304	2943309	+	TGME49_202930	158.954
TGME49_chrVIIa	2943348	2943353	+	TGME49_202920	86.496
TGME49_chrVIIa	2943348	2943353	+	TGME49_202930	86.496
TGME49_chrVIIa	2955389	2955391	-	TGME49_202900	36.9262
TGME49_chrVIIa	2955405	2955407	-	TGME49_202900	60.5331
TGME49_chrVIIa	2956325	2956329	-	TGME49_202900	207.896
TGME49_chrVIIa	2956364	2956379	-	TGME49_202900	341.465
TGME49_chrVIIa	2977178	2977185	-	intergenic	78.1834
TGME49_chrVIIa	2977289	2977304	-	intergenic	191.709
TGME49_chrVIIa	2978651	2978653	-	TGME49_202860	29.431
TGME49_chrVIIa	2998690	2998700	+	TGME49_202840	68.7299
TGME49_chrVIIa	2998925	2998934	+	TGME49_202840	124.511
TGME49_chrVIIa	2999633	2999640	+	TGME49_202840	50.2925
TGME49_chrVIIa	3017244	3017254	-	TGME49_202810	136.435
TGME49_chrVIIa	3049207	3049221	-	TGME49_202770	215.417
TGME49_chrVIIa	3049309	3049320	-	TGME49_202770	111.293
TGME49_chrVIIa	3049426	3049441	-	TGME49_202770	206.495
TGME49_chrVIIa	3049483	3049500	-	TGME49_202770	128.085
TGME49_chrVIIa	3149703	3149706	+	TGME49_202630	75.935
TGME49_chrVIIa	3149770	3149774	+	TGME49_202630	151.026
TGME49_chrVIIa	3234490	3234491	-	intergenic	31.0217
TGME49_chrVIIa	3236227	3236230	+	TGME49_202540	54.7555
TGME49_chrVIIa	3236437	3236445	+	TGME49_202540	85.2816
TGME49_chrVIIa	3236545	3236602	+	TGME49_202540	403.991
TGME49_chrVIIa	3236633	3236642	+	TGME49_202540	102.899
TGME49_chrVIIa	3236677	3236686	+	TGME49_202540	98.5014
TGME49_chrVIIa	3236705	3236714	+	TGME49_202540	88.4928
TGME49_chrVIIa	3236728	3236731	+	TGME49_202540	108.646
TGME49_chrVIIa	3273689	3273706	+	TGME49_202500	258.948
TGME49_chrVIIa	3273796	3273817	+	TGME49_202500	181.467
TGME49_chrVIIa	3307867	3307877	-	TGME49_202470	158.112
TGME49_chrVIIa	3341762	3341767	-	TGME49_202410	149.93
TGME49_chrVIIa	3696214	3696223	+	intergenic	121.395
TGME49_chrVIIa	3707131	3707134	-	TGME49_202020	188.846
TGME49_chrVIIa	3707154	3707159	-	TGME49_202020	342.046
TGME49_chrVIIa	3707170	3707176	-	TGME49_202020	316.374
TGME49_chrVIIa	3709848	3709850	-	TGME49_202010	90.751
TGME49_chrVIIa	3712623	3712633	-	TGME49_202010	200.91
TGME49_chrVIIa	3712786	3712792	-	TGME49_202010	398.03
TGME49_chrVIIa	3712801	3712803	-	TGME49_202010	65.0746
TGME49_chrVIIa	3712910	3712914	-	TGME49_202010	126.96
TGME49_chrVIIa	3712998	3713005	-	TGME49_202010	199.507
TGME49_chrVIIa	3713016	3713021	-	TGME49_202010	93.5482
TGME49_chrVIIa	3749210	3749231	-	TGME49_201840	185.292
TGME49_chrVIIa	3775303	3775312	+	TGME49_201810	65.4661
TGME49_chrVIIa	3775396	3775411	+	TGME49_201810	185.987
TGME49_chrVIIa	3775445	3775448	+	TGME49_201810	110.297
TGME49_chrVIIa	3775516	3775521	+	TGME49_201810	221.139
TGME49_chrVIIa	3775612	3775618	+	TGME49_201810	140.496
TGME49_chrVIIa	3778625	3778651	+	TGME49_201810	154.566
TGME49_chrVIIa	3790228	3790257	+	intergenic	226.936
TGME49_chrVIIa	3853297	3853301	-	TGME49_201680	87.1434
TGME49_chrVIIa	3853568	3853571	-	TGME49_201680	93.0906
TGME49_chrVIIa	3853723	3853743	-	TGME49_201680	243.584
TGME49_chrVIIa	3927776	3927798	+	TGME49_201260	276.997
TGME49_chrVIIa	3927919	3927934	+	TGME49_201260	345.807
TGME49_chrVIIa	3934645	3934658	+	TGME49_201260	71.6456
TGME49_chrVIIa	4126847	4126858	-	intergenic	67.8481
TGME49_chrVIIa	4144465	4144480	+	TGME49_281480	269.589
TGME49_chrVIIa	4144568	4144569	+	TGME49_281480	38.7063
TGME49_chrVIIa	4144580	4144586	+	TGME49_281480	188.871
TGME49_chrVIIa	4145414	4145420	+	TGME49_281480	48.2984
TGME49_chrVIIa	4146175	4146179	+	TGME49_281480	157.644
TGME49_chrVIIa	4147393	4147410	+	TGME49_281480	355.823
TGME49_chrVIIa	4147515	4147519	+	TGME49_281480	99.9267
TGME49_chrVIIa	4147582	4147589	+	TGME49_281480	50.5934
TGME49_chrVIIa	4147630	4147634	+	TGME49_281480	60.3142
TGME49_chrVIIa	4213376	4213381	-	TGME49_281580	114.43
TGME49_chrVIIa	4213492	4213501	-	TGME49_281580	154.2
TGME49_chrVIIa	4259615	4259618	+	TGME49_281900	58.2719
TGME49_chrVIIa	4286308	4286312	+	TGME49_281955	178.394
TGME49_chrVIIa	4302579	4302592	+	TGME49_281980	198.96
TGME49_chrVIIa	4353062	4353073	-	TGME49_282040	131.571
TGME49_chrVIIa	4353086	4353088	-	TGME49_282040	70.1971
TGME49_chrVIIa	4395790	4395803	-	TGME49_282130	130.109
TGME49_chrVIIa	4416631	4416644	+	TGME49_282160	72.0558
TGME49_chrVIIa	4416631	4416644	+	TGME49_282170	72.0558
TGME49_chrVIIa	4416907	4416914	+	TGME49_282160	167.966
TGME49_chrVIIa	4416907	4416914	+	TGME49_282170	167.966
TGME49_chrVIIa	4417343	4417366	+	TGME49_282160	182.467
TGME49_chrVIIa	4417343	4417366	+	TGME49_282170	182.467
TGME49_chrVIIa	4422413	4422419	+	TGME49_282170	66.7309
TGME49_chrVIIa	4422550	4422570	+	TGME49_282170	181.172
TGME49_chrVIIa	4422611	4422623	+	TGME49_282170	87.6509
TGME49_chrVIIa	4423344	4423361	+	TGME49_282170	127.064
TGME49_chrVIIa	4423369	4423371	+	TGME49_282170	42.1324
TGME49_chrVIIb	253736	253745	+	intergenic	68.0277
TGME49_chrVIIb	370081	370085	-	intergenic	135.587
TGME49_chrVIIb	385780	385808	-	TGME49_263700	283.903
TGME49_chrVIIb	385838	385839	-	TGME49_263700	35.4488
TGME49_chrVIIb	387684	387692	-	TGME49_263700	278
TGME49_chrVIIb	387738	387740	-	TGME49_263700	79.1204
TGME49_chrVIIb	387914	387917	-	TGME49_263700	54.621
TGME49_chrVIIb	427558	427567	+	TGME49_263630	120.557
TGME49_chrVIIb	640836	640844	+	TGME49_263320	176.154
TGME49_chrVIIb	650419	650431	+	intergenic	183.843
TGME49_chrVIIb	664116	664121	-	TGME49_263270	40.488
TGME49_chrVIIb	664335	664351	-	TGME49_263270	173.941
TGME49_chrVIIb	664587	664591	-	TGME49_263270	160.054
TGME49_chrVIIb	664619	664633	-	TGME49_263270	170.789
TGME49_chrVIIb	664964	664972	-	TGME49_263270	76.0808
TGME49_chrVIIb	664989	664990	-	TGME49_263270	30.0432
TGME49_chrVIIb	665505	665507	-	TGME49_263270	104.546
TGME49_chrVIIb	665518	665528	-	TGME49_263270	299.249
TGME49_chrVIIb	665763	665766	-	TGME49_263270	80.1243
TGME49_chrVIIb	665949	665962	-	TGME49_263270	106.155
TGME49_chrVIIb	666044	666047	-	TGME49_263270	91.5234
TGME49_chrVIIb	673340	673351	-	TGME49_263270	91.5768
TGME49_chrVIIb	673400	673411	-	TGME49_263270	55.1718
TGME49_chrVIIb	673427	673430	-	TGME49_263270	87.1405
TGME49_chrVIIb	673515	673533	-	TGME49_263270	376.346
TGME49_chrVIIb	673595	673598	-	TGME49_263270	114.029
TGME49_chrVIIb	673764	673765	-	TGME49_263270	33.5246
TGME49_chrVIIb	673773	673792	-	TGME49_263270	171.043
TGME49_chrVIIb	674039	674045	-	TGME49_263270	35.4052
TGME49_chrVIIb	675329	675339	+	TGME49_263260	141.881
TGME49_chrVIIb	679567	679572	+	intergenic	164.79
TGME49_chrVIIb	690871	690880	-	intergenic	75.5713
TGME49_chrVIIb	695875	695902	-	intergenic	186.19
TGME49_chrVIIb	696115	696149	-	intergenic	708.336
TGME49_chrVIIb	716405	716408	-	intergenic	44.2003
TGME49_chrVIIb	787342	787345	-	TGME49_263130	66.0752
TGME49_chrVIIb	833856	833871	+	intergenic	120.715
TGME49_chrVIIb	833889	833893	+	intergenic	208.034
TGME49_chrVIIb	852821	852837	+	TGME49_263050	1048.69
TGME49_chrVIIb	890376	890387	+	intergenic	109.459
TGME49_chrVIIb	890452	890470	+	intergenic	395.119
TGME49_chrVIIb	890612	890615	+	intergenic	36.988
TGME49_chrVIIb	890626	890636	+	TGME49_262970	112.429
TGME49_chrVIIb	894945	894971	+	TGME49_262970	220.165
TGME49_chrVIIb	1067716	1067725	-	TGME49_262710	74.6347
TGME49_chrVIIb	1067759	1067767	-	TGME49_262710	119.309
TGME49_chrVIIb	1067785	1067790	-	TGME49_262710	78.8391
TGME49_chrVIIb	1067965	1067980	-	TGME49_262710	514.136
TGME49_chrVIIb	1068071	1068081	-	TGME49_262710	300.166
TGME49_chrVIIb	1068091	1068093	-	TGME49_262710	123.264
TGME49_chrVIIb	1068139	1068142	-	TGME49_262710	191.46
TGME49_chrVIIb	1068150	1068154	-	TGME49_262710	194.767
TGME49_chrVIIb	1068205	1068210	-	TGME49_262710	139.572
TGME49_chrVIIb	1124564	1124580	+	intergenic	133.246
TGME49_chrVIIb	1124787	1124804	+	intergenic	153.351
TGME49_chrVIIb	1124888	1124891	+	intergenic	125.946
TGME49_chrVIIb	1124939	1124941	+	intergenic	91.5958
TGME49_chrVIIb	1125001	1125004	+	intergenic	57.1523
TGME49_chrVIIb	1125171	1125175	+	intergenic	129.147
TGME49_chrVIIb	1125209	1125212	+	intergenic	145.642
TGME49_chrVIIb	1125261	1125265	+	intergenic	147.964
TGME49_chrVIIb	1125334	1125341	+	intergenic	261.737
TGME49_chrVIIb	1125681	1125693	+	intergenic	166.2
TGME49_chrVIIb	1126009	1126011	+	intergenic	65.7778
TGME49_chrVIIb	1126029	1126044	+	intergenic	71.8805
TGME49_chrVIIb	1126363	1126366	+	intergenic	127.201
TGME49_chrVIIb	1126384	1126400	+	intergenic	122.287
TGME49_chrVIIb	1128301	1128313	+	intergenic	88.671
TGME49_chrVIIb	1162559	1162598	-	TGME49_262560	344.302
TGME49_chrVIIb	1162939	1162945	-	TGME49_262560	64.6989
TGME49_chrVIIb	1162961	1162971	-	TGME49_262560	214.371
TGME49_chrVIIb	1240580	1240587	+	intergenic	224.012
TGME49_chrVIIb	1370649	1370653	-	TGME49_262120	90.7431
TGME49_chrVIIb	1397896	1397906	-	intergenic	100.999
TGME49_chrVIIb	1405550	1405571	-	intergenic	362.363
TGME49_chrVIIb	1408913	1408916	-	TGME49_262050	48.291
TGME49_chrVIIb	1409043	1409052	-	TGME49_262050	108.736
TGME49_chrVIIb	1409082	1409098	-	TGME49_262050	228.215
TGME49_chrVIIb	1409163	1409165	-	TGME49_262050	45.1598
TGME49_chrVIIb	1435522	1435525	+	intergenic	72.741
TGME49_chrVIIb	1435547	1435548	+	intergenic	38.7848
TGME49_chrVIIb	1435903	1435910	+	TGME49_261990	80.9847
TGME49_chrVIIb	1435928	1435932	+	TGME49_261990	165.925
TGME49_chrVIIb	1451311	1451316	-	TGME49_261970	151.612
TGME49_chrVIIb	1530532	1530545	+	TGME49_261780	99.4252
TGME49_chrVIIb	1543639	1543643	-	TGME49_261760	62.8154
TGME49_chrVIIb	1543743	1543757	-	TGME49_261760	209.825
TGME49_chrVIIb	1543765	1543768	-	TGME49_261760	90.6593
TGME49_chrVIIb	1554307	1554319	+	TGME49_261740	145.95
TGME49_chrVIIb	1564010	1564029	+	TGME49_261720	345.507
TGME49_chrVIIb	1564124	1564132	+	TGME49_261720	284.862
TGME49_chrVIIb	1564160	1564168	+	TGME49_261720	159.752
TGME49_chrVIIb	1564262	1564270	+	TGME49_261720	183.892
TGME49_chrVIIb	1564305	1564309	+	TGME49_261720	129.756
TGME49_chrVIIb	1564340	1564344	+	TGME49_261720	236.846
TGME49_chrVIIb	1564512	1564518	+	TGME49_261720	142.918
TGME49_chrVIIb	1569627	1569640	+	intergenic	243.651
TGME49_chrVIIb	1569675	1569678	+	intergenic	100.408
TGME49_chrVIIb	1569715	1569718	+	intergenic	63.7879
TGME49_chrVIIb	1569899	1569902	+	intergenic	141.436
TGME49_chrVIIb	1570120	1570123	+	intergenic	106.292
TGME49_chrVIIb	1570433	1570449	+	intergenic	136.218
TGME49_chrVIIb	1570563	1570571	+	intergenic	56.7351
TGME49_chrVIIb	1570672	1570676	+	intergenic	158.451
TGME49_chrVIIb	1570874	1570881	+	intergenic	111.475
TGME49_chrVIIb	1570925	1570943	+	intergenic	208.304
TGME49_chrVIIb	1571111	1571118	+	intergenic	61.3901
TGME49_chrVIIb	1571292	1571300	+	intergenic	76.4167
TGME49_chrVIIb	1611245	1611249	+	TGME49_261650	167.696
TGME49_chrVIIb	1611333	1611337	+	TGME49_261650	132.897
TGME49_chrVIIb	1611375	1611384	+	TGME49_261650	91.3458
TGME49_chrVIIb	1750492	1750498	-	TGME49_261440	152.053
TGME49_chrVIIb	1773832	1773844	+	TGME49_261400	90.8185
TGME49_chrVIIb	1773969	1773980	+	TGME49_261390	126.468
TGME49_chrVIIb	1773969	1773980	+	TGME49_261400	126.468
TGME49_chrVIIb	1774069	1774078	+	TGME49_261390	135.138
TGME49_chrVIIb	1774069	1774078	+	TGME49_261400	135.138
TGME49_chrVIIb	1806495	1806497	+	TGME49_261250	60.0811
TGME49_chrVIIb	1807352	1807384	+	TGME49_261250	724.096
TGME49_chrVIIb	1807929	1807969	-	TGME49_261240	404.866
TGME49_chrVIIb	1812371	1812416	+	intergenic	301.738
TGME49_chrVIIb	1812513	1812529	+	intergenic	203.396
TGME49_chrVIIb	1812605	1812633	+	intergenic	296.206
TGME49_chrVIIb	1812770	1812775	+	intergenic	61.5458
TGME49_chrVIIb	1812821	1812836	+	intergenic	163.464
TGME49_chrVIIb	1812854	1812855	+	intergenic	48.059
TGME49_chrVIIb	1812881	1812882	+	intergenic	46.1147
TGME49_chrVIIb	1812903	1812906	+	intergenic	84.48
TGME49_chrVIIb	1813004	1813009	+	intergenic	146.167
TGME49_chrVIIb	1813168	1813179	+	intergenic	583.09
TGME49_chrVIIb	1813246	1813256	+	intergenic	120.66
TGME49_chrVIIb	1813381	1813388	+	TGME49_261230	149.03
TGME49_chrVIIb	1813682	1813700	+	TGME49_261230	151.311
TGME49_chrVIIb	1813767	1813768	+	TGME49_261230	31.681
TGME49_chrVIIb	1820307	1820313	+	intergenic	63.4685
TGME49_chrVIIb	1820387	1820403	+	intergenic	125.762
TGME49_chrVIIb	1820930	1820937	+	intergenic	81.1456
TGME49_chrVIIb	1820947	1820962	+	intergenic	110.544
TGME49_chrVIIb	1821000	1821005	+	intergenic	88.5724
TGME49_chrVIIb	1821157	1821167	+	intergenic	187.643
TGME49_chrVIIb	1821176	1821179	+	intergenic	85.1838
TGME49_chrVIIb	1821441	1821459	+	intergenic	178.341
TGME49_chrVIIb	1821550	1821561	+	intergenic	145.182
TGME49_chrVIIb	1873593	1873605	-	TGME49_261080	75.7637
TGME49_chrVIIb	2032269	2032276	+	intergenic	95.3987
TGME49_chrVIIb	2057874	2057891	-	intergenic	87.8694
TGME49_chrVIIb	2068235	2068252	-	TGME49_260680	129.354
TGME49_chrVIIb	2140460	2140480	-	TGME49_260600	155.009
TGME49_chrVIIb	2140556	2140559	-	TGME49_260600	93.8004
TGME49_chrVIIb	2141358	2141361	-	TGME49_260600	52.5702
TGME49_chrVIIb	2141712	2141726	-	TGME49_260600	180.428
TGME49_chrVIIb	2189506	2189530	+	intergenic	207.418
TGME49_chrVIIb	2189580	2189585	+	intergenic	87.6703
TGME49_chrVIIb	2189621	2189624	+	intergenic	133.899
TGME49_chrVIIb	2192652	2192673	+	TGME49_260520	200.072
TGME49_chrVIIb	2192734	2192738	+	TGME49_260520	81.3009
TGME49_chrVIIb	2192805	2192807	+	TGME49_260520	29.0243
TGME49_chrVIIb	2204215	2204227	-	TGME49_260500	289.363
TGME49_chrVIIb	2232598	2232601	+	TGME49_260470	39.7908
TGME49_chrVIIb	2313008	2313023	-	intergenic	256.976
TGME49_chrVIIb	2313040	2313044	-	intergenic	61.1144
TGME49_chrVIIb	2315092	2315116	+	TGME49_260390	79.4763
TGME49_chrVIIb	2360025	2360030	+	intergenic	73.0267
TGME49_chrVIIb	2414935	2414965	+	TGME49_260260	355.489
TGME49_chrVIIb	2473724	2473729	-	intergenic	68.3433
TGME49_chrVIIb	2602752	2602761	-	intergenic	174.87
TGME49_chrVIIb	2608501	2608507	-	TGME49_259940	62.7025
TGME49_chrVIIb	2727608	2727635	+	TGME49_259660	180.528
TGME49_chrVIIb	2727723	2727736	+	TGME49_259660	240.195
TGME49_chrVIIb	2750146	2750169	-	TGME49_259630	88.5905
TGME49_chrVIIb	2750415	2750425	-	TGME49_259630	148.911
TGME49_chrVIIb	3078005	3078043	-	intergenic	452.88
TGME49_chrVIIb	3078097	3078119	-	intergenic	398.32
TGME49_chrVIIb	3078951	3078975	-	intergenic	345.944
TGME49_chrVIIb	3121628	3121633	-	intergenic	71.6658
TGME49_chrVIIb	3202407	3202412	-	TGME49_258770	170.328
TGME49_chrVIIb	3222916	3222941	-	TGME49_258730	164.025
TGME49_chrVIIb	3265600	3265604	-	TGME49_258680	132.058
TGME49_chrVIIb	3406253	3406265	-	TGME49_258470	292.374
TGME49_chrVIIb	3406327	3406341	-	TGME49_258470	219.482
TGME49_chrVIIb	3578323	3578335	+	intergenic	112.161
TGME49_chrVIIb	3826694	3826698	+	TGME49_257780	73.492
TGME49_chrVIIb	3858012	3858027	-	intergenic	216.925
TGME49_chrVIIb	3858174	3858176	-	intergenic	58.411
TGME49_chrVIIb	3858264	3858281	-	intergenic	456.042
TGME49_chrVIIb	3858304	3858306	-	intergenic	126.994
TGME49_chrVIIb	3858504	3858518	-	intergenic	154.177
TGME49_chrVIIb	3858635	3858638	-	intergenic	40.1046
TGME49_chrVIIb	3930545	3930550	+	intergenic	98.3912
TGME49_chrVIIb	3990907	3990910	+	TGME49_257530	113.608
TGME49_chrVIIb	3990982	3990984	+	TGME49_257530	27.9584
TGME49_chrVIIb	3990996	3991010	+	TGME49_257530	337.147
TGME49_chrVIIb	3991078	3991091	+	TGME49_257530	230.728
TGME49_chrVIIb	3991173	3991174	+	TGME49_257530	25.399
TGME49_chrVIIb	3991262	3991265	+	TGME49_257530	35.9193
TGME49_chrVIIb	3991288	3991292	+	TGME49_257530	112.402
TGME49_chrVIIb	3991305	3991308	+	TGME49_257530	86.7934
TGME49_chrVIIb	3991478	3991480	+	TGME49_257530	78.4655
TGME49_chrVIIb	3991495	3991496	+	TGME49_257530	29.9047
TGME49_chrVIIb	3991573	3991581	+	TGME49_257530	63.1087
TGME49_chrVIIb	3991676	3991680	+	TGME49_257530	218.605
TGME49_chrVIIb	3991696	3991706	+	TGME49_257530	315.007
TGME49_chrVIIb	3991764	3991766	+	TGME49_257530	77.1881
TGME49_chrVIIb	3991823	3991825	+	TGME49_257530	93.115
TGME49_chrVIIb	3991855	3991861	+	TGME49_257530	193.435
TGME49_chrVIIb	3991910	3991916	+	TGME49_257530	158.233
TGME49_chrVIIb	3991935	3991938	+	TGME49_257530	96.5898
TGME49_chrVIIb	3992001	3992009	+	TGME49_257530	49.7879
TGME49_chrVIIb	3992162	3992163	+	TGME49_257530	24.9285
TGME49_chrVIIb	4001290	4001303	+	intergenic	325.922
TGME49_chrVIIb	4001372	4001377	+	intergenic	116.626
TGME49_chrVIIb	4001439	4001441	+	intergenic	64.736
TGME49_chrVIIb	4001550	4001556	+	intergenic	444.795
TGME49_chrVIIb	4001619	4001620	+	intergenic	45.0338
TGME49_chrVIIb	4001673	4001679	+	intergenic	169.413
TGME49_chrVIIb	4001754	4001758	+	intergenic	138.377
TGME49_chrVIIb	4001811	4001827	+	intergenic	166.194
TGME49_chrVIIb	4001960	4001969	+	intergenic	69.5573
TGME49_chrVIIb	4002026	4002031	+	intergenic	36.048
TGME49_chrVIIb	4002048	4002049	+	intergenic	31.5247
TGME49_chrVIIb	4002102	4002105	+	intergenic	58.8658
TGME49_chrVIIb	4083898	4083905	-	TGME49_257380	65.1625
TGME49_chrVIIb	4116416	4116427	-	intergenic	242.726
TGME49_chrVIIb	4116441	4116443	-	intergenic	85.5521
TGME49_chrVIIb	4116648	4116674	-	intergenic	71.453
TGME49_chrVIIb	4224542	4224544	-	TGME49_257090	114.854
TGME49_chrVIIb	4224596	4224602	-	TGME49_257090	162.816
TGME49_chrVIIb	4224613	4224625	-	TGME49_257090	222.122
TGME49_chrVIIb	4224738	4224749	-	TGME49_257090	291.511
TGME49_chrVIIb	4224757	4224764	-	TGME49_257090	230.942
TGME49_chrVIIb	4224805	4224815	-	TGME49_257090	57.1601
TGME49_chrVIIb	4224833	4224846	-	TGME49_257090	211.416
TGME49_chrVIIb	4241145	4241153	-	intergenic	198.55
TGME49_chrVIIb	4241319	4241323	-	intergenic	70.1717
TGME49_chrVIIb	4351194	4351200	-	intergenic	154.501
TGME49_chrVIIb	4480732	4480733	+	TGME49_256760	66.0216
TGME49_chrVIIb	4480754	4480756	+	TGME49_256760	134.389
TGME49_chrVIIb	4480791	4480794	+	TGME49_256760	271.188
TGME49_chrVIIb	4480803	4480804	+	TGME49_256760	73.1033
TGME49_chrVIIb	4480828	4480834	+	TGME49_256760	424.445
TGME49_chrVIIb	4480910	4480912	+	TGME49_256760	169.469
TGME49_chrVIIb	4480941	4480961	+	TGME49_256760	682.907
TGME49_chrVIIb	4480980	4480981	+	TGME49_256760	66.2058
TGME49_chrVIIb	4481062	4481063	+	TGME49_256760	41.8739
TGME49_chrVIIb	4481231	4481234	+	TGME49_256760	110.807
TGME49_chrVIIb	4481257	4481260	+	TGME49_256760	71.2733
TGME49_chrVIIb	4481318	4481321	+	TGME49_256760	84.0253
TGME49_chrVIIb	4481358	4481361	+	TGME49_256760	50.0294
TGME49_chrVIIb	4484808	4484815	+	TGME49_256760	228.3
TGME49_chrVIIb	4484830	4484841	+	TGME49_256760	250.412
TGME49_chrVIIb	4574244	4574262	+	TGME49_256000	125.163
TGME49_chrVIIb	4574970	4574994	+	TGME49_256000	321.889
TGME49_chrVIIb	4584427	4584432	-	TGME49_255980	94.7695
TGME49_chrVIIb	4584563	4584575	-	TGME49_255980	103.01
TGME49_chrVIIb	4634252	4634256	+	TGME49_255900	70.1247
TGME49_chrVIIb	4634425	4634444	+	TGME49_255900	498.033
TGME49_chrVIIb	4634515	4634516	+	TGME49_255900	28.7724
TGME49_chrVIIb	4634636	4634653	+	TGME49_255900	748.378
TGME49_chrVIIb	4634724	4634725	+	TGME49_255900	38.1623
TGME49_chrVIIb	4667493	4667495	-	TGME49_255880	71.0971
TGME49_chrVIIb	4748330	4748345	-	intergenic	125.73
TGME49_chrVIIb	4748581	4748583	-	intergenic	71.5302
TGME49_chrVIIb	4748607	4748612	-	intergenic	177.581
TGME49_chrVIIb	4748625	4748629	-	intergenic	159.676
TGME49_chrVIIb	4748756	4748790	-	intergenic	368.734
TGME49_chrVIIb	4748945	4748949	-	intergenic	123.008
TGME49_chrVIIb	4849489	4849501	-	TGME49_255400	126.685
TGME49_chrVIIb	4849922	4849939	-	intergenic	182.594
TGME49_chrVIIb	4850087	4850100	-	intergenic	173.014
TGME49_chrVIIb	4850321	4850348	-	intergenic	255.55
TGME49_chrVIIb	4850454	4850473	-	intergenic	314.643
TGME49_chrVIIb	4900529	4900535	-	TGME49_255330	151.698
TGME49_chrVIIb	4900993	4901015	-	intergenic	126.119
TGME49_chrVIIb	4908031	4908034	-	intergenic	61.7703
TGME49_chrVIIb	4913116	4913130	-	intergenic	124.3
TGME49_chrVIIb	4913376	4913385	-	intergenic	114.911
TGME49_chrVIIb	4913463	4913466	-	intergenic	130.042
TGME49_chrVIIb	4913912	4913938	-	intergenic	134.653
TGME49_chrVIIb	4953154	4953160	-	TGME49_255260	62.3093
TGME49_chrVIIb	4953202	4953213	-	TGME49_255260	219.564
TGME49_chrVIIb	4953307	4953312	-	TGME49_255260	79.9463
TGME49_chrVIII	100346	100367	+	TGME49_229220	301.744
TGME49_chrVIII	199845	199851	+	TGME49_229360	102.912
TGME49_chrVIII	292230	292233	+	TGME49_229480	56.3132
TGME49_chrVIII	298467	298471	-	intergenic	117.577
TGME49_chrVIII	335334	335346	-	TGME49_229630	97.8486
TGME49_chrVIII	346021	346039	-	TGME49_229630	341.067
TGME49_chrVIII	346249	346272	-	TGME49_229630	625.775
TGME49_chrVIII	346381	346390	-	TGME49_229630	327.785
TGME49_chrVIII	346451	346460	-	TGME49_229630	197.389
TGME49_chrVIII	346570	346588	-	TGME49_229630	265.482
TGME49_chrVIII	347038	347044	-	TGME49_229630	111.599
TGME49_chrVIII	347093	347097	-	TGME49_229630	116.922
TGME49_chrVIII	347358	347359	-	TGME49_229630	37.3216
TGME49_chrVIII	347424	347430	-	TGME49_229630	94.4259
TGME49_chrVIII	368155	368162	+	intergenic	57.7746
TGME49_chrVIII	368191	368196	+	intergenic	92.8667
TGME49_chrVIII	496817	496822	+	TGME49_229990	131.347
TGME49_chrVIII	496835	496839	+	TGME49_229990	141.064
TGME49_chrVIII	572468	572479	-	intergenic	83.6461
TGME49_chrVIII	654312	654316	+	TGME49_230170	57.166
TGME49_chrVIII	654728	654749	+	TGME49_230170	160.727
TGME49_chrVIII	689109	689113	-	TGME49_230210	204.061
TGME49_chrVIII	689123	689126	-	TGME49_230210	128.98
TGME49_chrVIII	784725	784733	-	TGME49_230430	106.624
TGME49_chrVIII	784765	784778	-	TGME49_230430	156.423
TGME49_chrVIII	785011	785016	-	intergenic	151.573
TGME49_chrVIII	785169	785171	-	intergenic	96.4243
TGME49_chrVIII	785202	785207	-	intergenic	65.3988
TGME49_chrVIII	813687	813702	-	TGME49_230480	105.424
TGME49_chrVIII	817239	817243	-	TGME49_230490	82.7248
TGME49_chrVIII	862017	862022	+	intergenic	97.9505
TGME49_chrVIII	969018	969024	+	TGME49_230690	222.891
TGME49_chrVIII	990290	990312	+	intergenic	584.028
TGME49_chrVIII	1053469	1053479	+	intergenic	165.134
TGME49_chrVIII	1078541	1078544	-	intergenic	85.1072
TGME49_chrVIII	1156433	1156443	+	intergenic	109.993
TGME49_chrVIII	1204678	1204681	+	TGME49_231030	57.3156
TGME49_chrVIII	1229659	1229692	-	TGME49_231080	234.118
TGME49_chrVIII	1241680	1241684	-	TGME49_231100	148.129
TGME49_chrVIII	1241715	1241718	-	TGME49_231100	60.1134
TGME49_chrVIII	1242282	1242289	-	intergenic	279.026
TGME49_chrVIII	1242574	1242589	-	intergenic	190.695
TGME49_chrVIII	1512815	1512833	+	TGME49_231630	384.225
TGME49_chrVIII	1512894	1512897	+	TGME49_231630	63.8425
TGME49_chrVIII	1516442	1516464	-	TGME49_231640	141.17
TGME49_chrVIII	1586748	1586755	-	TGME49_231850	166.895
TGME49_chrVIII	1743402	1743409	-	TGME49_232000	127.985
TGME49_chrVIII	1745840	1745851	-	TGME49_232000	191.229
TGME49_chrVIII	1746205	1746215	-	TGME49_232000	163.602
TGME49_chrVIII	1746239	1746246	-	TGME49_232000	144.912
TGME49_chrVIII	1746327	1746335	-	TGME49_232000	96.4155
TGME49_chrVIII	1746343	1746345	-	TGME49_232000	60.777
TGME49_chrVIII	1746600	1746614	-	TGME49_232000	145.967
TGME49_chrVIII	1908146	1908148	+	intergenic	75.4844
TGME49_chrVIII	1908977	1908983	+	intergenic	117.902
TGME49_chrVIII	1995384	1995386	-	intergenic	43.6583
TGME49_chrVIII	1995439	1995441	-	intergenic	58.5168
TGME49_chrVIII	1995555	1995562	-	intergenic	148.11
TGME49_chrVIII	1995570	1995572	-	intergenic	50.434
TGME49_chrVIII	1999661	1999674	+	TGME49_232300	40.8693
TGME49_chrVIII	2018228	2018235	+	intergenic	231.511
TGME49_chrVIII	2018243	2018256	+	intergenic	151.448
TGME49_chrVIII	2019055	2019058	+	intergenic	58.6817
TGME49_chrVIII	2030004	2030006	-	TGME49_232350	82.2515
TGME49_chrVIII	2030074	2030077	-	TGME49_232350	106.441
TGME49_chrVIII	2030104	2030113	-	TGME49_232350	457.612
TGME49_chrVIII	2030171	2030187	-	TGME49_232350	540.246
TGME49_chrVIII	2030212	2030218	-	TGME49_232350	216.647
TGME49_chrVIII	2030260	2030271	-	TGME49_232350	183.257
TGME49_chrVIII	2030314	2030319	-	TGME49_232350	288.107
TGME49_chrVIII	2030374	2030376	-	TGME49_232350	107.79
TGME49_chrVIII	2030404	2030410	-	TGME49_232350	89.4308
TGME49_chrVIII	2030419	2030420	-	TGME49_232350	39.323
TGME49_chrVIII	2078936	2078938	+	TGME49_232410	41.593
TGME49_chrVIII	2078985	2078989	+	TGME49_232410	125.415
TGME49_chrVIII	2079010	2079023	+	TGME49_232410	74.7231
TGME49_chrVIII	2094333	2094357	-	TGME49_232440	388.465
TGME49_chrVIII	2100872	2100880	-	TGME49_232440	236.406
TGME49_chrVIII	2200250	2200284	+	TGME49_232630	218.679
TGME49_chrVIII	2202291	2202307	+	TGME49_232630	122.382
TGME49_chrVIII	2345039	2345046	-	intergenic	63.4857
TGME49_chrVIII	2428080	2428083	-	TGME49_233110	92.5799
TGME49_chrVIII	2428121	2428145	-	TGME49_233110	379.135
TGME49_chrVIII	2428187	2428189	-	intergenic	142.147
TGME49_chrVIII	2428233	2428247	-	intergenic	243.43
TGME49_chrVIII	2443654	2443678	-	TGME49_233130	180.81
TGME49_chrVIII	2446621	2446624	-	intergenic	45.776
TGME49_chrVIII	2447294	2447297	-	intergenic	188.196
TGME49_chrVIII	2447330	2447332	-	intergenic	119.017
TGME49_chrVIII	2447342	2447351	-	intergenic	175.644
TGME49_chrVIII	2447427	2447429	-	intergenic	86.2251
TGME49_chrVIII	2447437	2447438	-	intergenic	46.8663
TGME49_chrVIII	2447656	2447657	-	intergenic	34.3883
TGME49_chrVIII	2447819	2447836	-	intergenic	155.478
TGME49_chrVIII	2614653	2614656	-	TGME49_233380	56.3258
TGME49_chrVIII	2614677	2614694	-	TGME49_233380	285.25
TGME49_chrVIII	2662266	2662268	-	intergenic	62.054
TGME49_chrVIII	2662346	2662351	-	intergenic	148.212
TGME49_chrVIII	2662387	2662393	-	intergenic	174.242
TGME49_chrVIII	2662572	2662586	-	intergenic	199.323
TGME49_chrVIII	2662624	2662631	-	intergenic	262.587
TGME49_chrVIII	2662719	2662722	-	intergenic	54.9299
TGME49_chrVIII	2662866	2662873	-	intergenic	176.022
TGME49_chrVIII	2669463	2669489	-	TGME49_233470	92.6976
TGME49_chrVIII	2693964	2693975	-	intergenic	43.3067
TGME49_chrVIII	2696227	2696241	-	intergenic	54.3924
TGME49_chrVIII	2734736	2734754	-	intergenic	147.191
TGME49_chrVIII	2735445	2735450	-	intergenic	135.669
TGME49_chrVIII	2745201	2745209	-	intergenic	63.2546
TGME49_chrVIII	2745930	2745946	-	intergenic	126.629
TGME49_chrVIII	2746338	2746347	-	intergenic	126.017
TGME49_chrVIII	2746368	2746382	-	intergenic	162.83
TGME49_chrVIII	2746466	2746476	-	intergenic	115.248
TGME49_chrVIII	2746504	2746508	-	intergenic	100.259
TGME49_chrVIII	2746710	2746715	-	intergenic	71.5445
TGME49_chrVIII	2919048	2919055	+	intergenic	65.7817
TGME49_chrVIII	2919091	2919099	+	intergenic	96.7595
TGME49_chrVIII	3046768	3046774	-	intergenic	144.239
TGME49_chrVIII	3047290	3047301	-	TGME49_274060	284.129
TGME49_chrVIII	3047411	3047419	-	TGME49_274060	191.322
TGME49_chrVIII	3047440	3047443	-	TGME49_274060	159.828
TGME49_chrVIII	3047488	3047497	-	TGME49_274060	173.081
TGME49_chrVIII	3047555	3047556	-	TGME49_274060	45.926
TGME49_chrVIII	3049065	3049093	-	TGME49_274060	198.32
TGME49_chrVIII	3050305	3050312	-	TGME49_274060	127.106
TGME49_chrVIII	3050425	3050440	-	TGME49_274060	217.98
TGME49_chrVIII	3144655	3144657	-	intergenic	66.4094
TGME49_chrVIII	3167374	3167384	-	TGME49_273930	213.677
TGME49_chrVIII	3177713	3177722	-	TGME49_273920	36.8816
TGME49_chrVIII	3177772	3177773	-	TGME49_273920	30.8221
TGME49_chrVIII	3177859	3177864	-	TGME49_273920	57.598
TGME49_chrVIII	3178532	3178535	-	intergenic	112.631
TGME49_chrVIII	3178608	3178610	-	intergenic	62.8161
TGME49_chrVIII	3178804	3178818	-	intergenic	319.137
TGME49_chrVIII	3189341	3189346	-	intergenic	55.7531
TGME49_chrVIII	3202523	3202533	-	TGME49_273870	94.7151
TGME49_chrVIII	3260825	3260835	-	intergenic	271.141
TGME49_chrVIII	3261465	3261486	-	TGME49_273790	118.517
TGME49_chrVIII	3289126	3289132	+	TGME49_273760	177.779
TGME49_chrVIII	3289145	3289164	+	TGME49_273760	258.761
TGME49_chrVIII	3290330	3290344	+	TGME49_273760	162.433
TGME49_chrVIII	3290356	3290360	+	TGME49_273760	64.644
TGME49_chrVIII	3290373	3290376	+	TGME49_273760	66.8849
TGME49_chrVIII	3291272	3291286	+	TGME49_273760	171.107
TGME49_chrVIII	3558016	3558033	+	intergenic	143.088
TGME49_chrVIII	3664360	3664367	+	TGME49_273090	81.2242
TGME49_chrVIII	3686627	3686642	-	TGME49_273070	109.301
TGME49_chrVIII	3686653	3686676	-	TGME49_273070	95.8657
TGME49_chrVIII	3747057	3747060	+	intergenic	94.3405
TGME49_chrVIII	3903493	3903506	-	intergenic	283.931
TGME49_chrVIII	4003241	4003244	-	intergenic	149.274
TGME49_chrVIII	4004102	4004109	+	intergenic	108.054
TGME49_chrVIII	4004176	4004182	+	intergenic	168.509
TGME49_chrVIII	4004269	4004271	+	intergenic	108.511
TGME49_chrVIII	4004299	4004311	+	intergenic	199.761
TGME49_chrVIII	4004335	4004339	+	intergenic	220.351
TGME49_chrVIII	4004366	4004368	+	intergenic	73.3951
TGME49_chrVIII	4005970	4005975	+	TGME49_272390	60.3005
TGME49_chrVIII	4022180	4022183	+	TGME49_272380	62.4587
TGME49_chrVIII	4022207	4022221	+	TGME49_272380	86.3933
TGME49_chrVIII	4022397	4022407	+	TGME49_272380	110.037
TGME49_chrVIII	4027196	4027224	+	TGME49_272370	182.78
TGME49_chrVIII	4027460	4027467	+	TGME49_272370	81.8147
TGME49_chrVIII	4027753	4027767	+	TGME49_272370	137.603
TGME49_chrVIII	4027892	4027901	+	TGME49_272370	215.961
TGME49_chrVIII	4028085	4028097	+	TGME49_272370	367.55
TGME49_chrVIII	4028245	4028263	+	TGME49_272370	197.504
TGME49_chrVIII	4222020	4222025	-	TGME49_272010	116.673
TGME49_chrVIII	4258993	4259005	-	TGME49_271970	192.735
TGME49_chrVIII	4262184	4262197	+	TGME49_271960	67.5092
TGME49_chrVIII	4262211	4262217	+	TGME49_271960	82.2889
TGME49_chrVIII	4262386	4262403	+	TGME49_271960	63.0734
TGME49_chrVIII	4262866	4262874	+	TGME49_271960	140.76
TGME49_chrVIII	4266812	4266816	+	TGME49_271960	74.377
TGME49_chrVIII	4353464	4353473	+	intergenic	115.246
TGME49_chrVIII	4353624	4353636	+	intergenic	141.738
TGME49_chrVIII	4354288	4354297	+	intergenic	64.9593
TGME49_chrVIII	4354448	4354459	+	TGME49_271800	162.996
TGME49_chrVIII	4360851	4360861	+	intergenic	86.8569
TGME49_chrVIII	4360881	4360884	+	intergenic	79.4808
TGME49_chrVIII	4434753	4434769	-	TGME49_271740	373.492
TGME49_chrVIII	4552613	4552617	+	intergenic	35.3582
TGME49_chrVIII	4561230	4561232	+	intergenic	33.9762
TGME49_chrVIII	4742463	4742467	+	TGME49_271070	87.9533
TGME49_chrVIII	4757875	4757886	-	TGME49_271050	467.589
TGME49_chrVIII	4757895	4757913	-	TGME49_271050	671.308
TGME49_chrVIII	4758919	4758929	-	TGME49_271050	91.4452
TGME49_chrVIII	4758985	4758990	-	TGME49_271050	244.607
TGME49_chrVIII	4759000	4759002	-	TGME49_271050	112.944
TGME49_chrVIII	4759060	4759066	-	TGME49_271050	369.766
TGME49_chrVIII	4759080	4759084	-	TGME49_271050	183.644
TGME49_chrVIII	4771856	4771875	-	intergenic	184.298
TGME49_chrVIII	4992297	4992298	-	intergenic	30.6653
TGME49_chrVIII	5026622	5026641	-	intergenic	160.936
TGME49_chrVIII	5027662	5027666	-	intergenic	81.8601
TGME49_chrVIII	5027674	5027679	-	intergenic	120.357
TGME49_chrVIII	5028441	5028444	-	intergenic	33.7921
TGME49_chrVIII	5212123	5212134	+	TGME49_270520	304.64
TGME49_chrVIII	5212151	5212154	+	TGME49_270520	112.747
TGME49_chrVIII	5212225	5212234	+	TGME49_270520	161.672
TGME49_chrVIII	5212284	5212295	+	TGME49_270520	127.874
TGME49_chrVIII	5220886	5220893	-	TGME49_270510	170.367
TGME49_chrVIII	5224374	5224398	-	TGME49_270510	196.356
TGME49_chrVIII	5248880	5248884	+	intergenic	187.912
TGME49_chrVIII	5248893	5248894	+	intergenic	47.3498
TGME49_chrVIII	5248907	5248910	+	intergenic	75.0444
TGME49_chrVIII	5274740	5274756	-	intergenic	129.311
TGME49_chrVIII	5274765	5274768	-	intergenic	38.1583
TGME49_chrVIII	5276158	5276180	-	intergenic	321.781
TGME49_chrVIII	5276196	5276199	-	intergenic	38.613
TGME49_chrVIII	5283098	5283108	-	intergenic	172.109
TGME49_chrVIII	5283214	5283215	-	intergenic	27.6219
TGME49_chrVIII	5283224	5283229	-	intergenic	96.1075
TGME49_chrVIII	5283249	5283257	-	intergenic	119.23
TGME49_chrVIII	5283343	5283348	-	intergenic	191.588
TGME49_chrVIII	5283362	5283367	-	intergenic	176.888
TGME49_chrVIII	5359865	5359888	+	intergenic	135.573
TGME49_chrVIII	5367468	5367475	-	TGME49_270160	134.058
TGME49_chrVIII	5433975	5433984	+	intergenic	171.1
TGME49_chrVIII	5471531	5471544	+	intergenic	155.041
TGME49_chrVIII	5488933	5488953	+	TGME49_269980	157.971
TGME49_chrVIII	5491540	5491565	+	intergenic	337.005
TGME49_chrVIII	5491712	5491713	+	intergenic	33.4016
TGME49_chrVIII	5502529	5502536	+	TGME49_269950	133.042
TGME49_chrVIII	5502695	5502715	+	TGME49_269950	458.627
TGME49_chrVIII	5502832	5502834	+	TGME49_269950	44.2658
TGME49_chrVIII	5502897	5502907	+	TGME49_269950	201.895
TGME49_chrVIII	5503112	5503118	+	TGME49_269950	142.172
TGME49_chrVIII	5503700	5503705	+	TGME49_269950	96.9024
TGME49_chrVIII	5507528	5507539	+	TGME49_269950	110.153
TGME49_chrVIII	5535828	5535838	+	TGME49_269920	102.831
TGME49_chrVIII	5536275	5536282	+	TGME49_269920	164.62
TGME49_chrVIII	5536440	5536457	+	TGME49_269920	195.343
TGME49_chrVIII	5598190	5598196	-	intergenic	104.55
TGME49_chrVIII	5739806	5739811	-	intergenic	50.5148
TGME49_chrVIII	5739865	5739868	-	intergenic	35.5709
TGME49_chrVIII	5744046	5744048	-	intergenic	52.2328
TGME49_chrVIII	5744118	5744120	-	intergenic	67.8154
[truncated: 1,289 more rows]

## Sheet: CuratedHitsWithCountLocation
Name	Annotation	Total eCLIP bp	5' UTR	CDS	3'UTR	PureClip Score	log2(TPM) Input samples	BIC Log2FC	BIC Padj
TGME49_250760	pentatricopeptide repeat domain-containing protein	268	50	10	208	291.517	10.5065	1.90935	6.2214e-08
TGME49_269010	AP2VIII7	205	14	0	191	163.399	9.62158	0.321252	0.304671
TGME49_224060	thioredoxin, putative	203	16	0	187	294.963	8.97457	-0.430713	0.321442
TGME49_301400	hypothetical protein	218	34	0	184	192.278	11.3111	1.17059	5.92373e-12
TGME49_305330	cyclin, N-terminal domain-containing protein	271	59	7	181	597.229	10.3431	0.651257	0.00327634
TGME49_213660	zinc finger (CCCH type) motif-containing protein	257	67	29	161	87.8472	11.124	0.416658	0.0510783
TGME49_216810	5'-nucleotidase, C-terminal domain-containing protein	131	0	0	131	435.667	8.48339	0.786483	0.132662
TGME49_314430	serine/threonine specific protein phosphatase	165	12	25	128	93.9219	10.9206	0.464983	0.0223201
TGME49_294870	universal stress family protein	145	24	0	121	110.135	9.62158	0.375916	0.273365
TGME49_227380	hypothetical protein	398	114	131	114	109.766	11.9371	1.28022	6.60497e-15
TGME49_212190	RNA recognition motif-containing protein	129	13	7	109	93.3026	9.19542	0.710548	0.146402
TGME49_291040	LDH2	145	18	22	105	110.018	12.5872	4.34842	1.05086e-24
TGME49_237560	ISCU	99	0	0	99	351.719	8.77884	0.368319	0.357044
TGME49_202540	3'5'-cyclic nucleotide phosphodiesterase domain-containing protein	98	0	0	98	108.646	8.17214	0.411808	0.377352					0
TGME49_257530	transporter, major facilitator family protein	95	0	0	95	24.9285	10.5726	0.330843	0.0384731
TGME49_229630	eIF2 kinase IF2K-A (incomplete catalytic triad)	106	0	12	94	97.8486	9.10651	0.236438	0.695694
TGME49_276170	phosphatidylinositol 3- and 4-kinase	107	15	0	92	125.401	9.07003	0.0334272	0.951144
TGME49_272370	hypothetical protein	88	0	0	88	197.504	10.0967	0.719248	0.0752949
TGME49_268790	hypothetical protein	103	0	19	84	287.293	10.2289	1.05699	1.72555e-08
TGME49_247030	hypothetical protein	144	61	0	83	296.142	9.99683	-0.138674	0.693792
TGME49_222370	SRS13	89	0	10	79	46.1895	9.44893	3.61176	3.61621e-14
TGME49_223080	hypothetical protein	175	64	34	77	113.35	10.0074	0.5501	0.0929098
TGME49_244190	hypothetical protein	168	72	20	76	53.5927	9.83823	0.425638	0.276783
TGME49_223110	GLTP	79	5	0	74	154.395	8.72866	-0.316052	0.554895
TGME49_263270	glycerophosphodiester phosphodiesterase family protein	151	48	31	72	40.488	10.7099	2.68828	1.18658e-19
TGME49_285240	3-oxo-5-alpha-steroid 4-dehydrogenase	72	0	0	72	292.412	8.86073	-0.233974	0.649026
TGME49_242380	fatty acid elongase	118	17	29	72	85.7978	8.24536	0.302398	0.745033
TGME49_209890	hypothetical protein	71	0	0	71	101.807	8.95833	-0.46648	0.320153
TGME49_248420	hypothetical protein	70	0	0	70	49.2198	8.87426	0.19987	0.793681
TGME49_320080	hypothetical protein	93	27	0	66	124.022	9.93915	0.00717203	0.991758
TGME49_242800	ribosome biogenesis protein NSA2, putative	66	0	0	66	166.869	7.6364	0.0020672	0.998742
TGME49_224935	hypothetical protein	81	0	15	66	130.002	8.64319	0.864627	0.323694
TGME49_237880	hypothetical protein	69	4	0	65	116.558	9.43596	-0.53023	0.0022713
TGME49_221400	hypothetical protein	116	49	2	65	86.764	10.2646	0.99561	2.31209e-06
TGME49_238240	bystin protein	62	0	0	62	228.72	12.616	0.220813	0.788301
TGME49_243730	ROP9	62	0	0	62	112.184	9.21833	-0.992592	1.74981e-10
TGME49_232350	LDH1	61	0	0	61	82.2515	8.99947	-2.00272	6.4439e-44
TGME49_265450	hexokinase	60	0	0	60	110.331	7.70722	-0.230218	0.592803
TGME49_228230	hypothetical protein	89	25	4	60	163.556	9.70289	0.36376	0.364184
TGME49_247780	hypothetical protein	81	12	0	59	215.041	9.36518	1.55441	2.9728e-05
TGME49_209800	formate/nitrite transporter protein	58	0	0	58	96.6361	8.04803	-0.429349	0.604046
TGME49_246600	ABC1 family protein	63	6	0	57	73.6543	7.59964	0.432018	0.686126
TGME49_214320	GT1	81	23	0	57	252.084	10.341	0.624574	0.0024616
TGME49_261720	metal cation transporter, ZIP family protein	57	0	0	57	142.918	8.06835	0.0311054	0.976885
TGME49_202770	RNA recognition motif-containing protein	57	0	0	57	215.417	9.02915	-0.318189	0.363383
TGME49_286750	MA3 domain-containing protein	56	0	0	56	373.361	7.81937	0.967767	0.0338119
TGME49_262710	Ctr copper transporter family protein	57	0	1	56	74.6347	8.45537	0.866255	0.00293523
TGME49_208530	nicotinate phosphoribosyltransferase	56	0	0	56	223.908	7.87426	0.165313	0.854273
TGME49_262560	hypothetical protein	55	0	0	55	344.302	8.65891	1.50138	6.15922e-10
TGME49_297650	Ser/Thr phosphatase family protein	55	0	0	55	121.665	9.03604	-0.562146	0.152151
TGME49_313910	RNA recognition motif 2 protein	109	36	19	54	141.543	10.4878	-0.314675	0.0495073
TGME49_207710	phosphatidylinositol synthase, putative	54	0	0	54	38.028	7.19388	1.01898	0.251432
TGME49_315610	hypothetical protein	127	52	22	53	88.3827	8.85099	-0.164659	0.686111
TGME49_253170	zinc carboxypeptidase, putative	53	0	0	53	85.3138	9.32633	0.460318	0.0024616
TGME49_309600	hypothetical protein	53	0	0	53	29.2852	8.94006	-0.136272	0.784558
TGME49_238950	fatty acyl-CoA desaturase, putative	67	5	9	53	74.5806	9.11956	0.152767	0.793681
TGME49_232000	hypothetical protein	59	0	7	52	127.985	8.42942	-0.619468	0.0621346
TGME49_293760	EF hand domain-containing protein	51	0	0	51	141.509	7.69856	-0.145754	0.84712
TGME49_269950	hypothetical protein	61	11	0	50	110.153	9.01177	-1.00537	9.25434e-07
TGME49_254120	autophagy-related protein 8 atg8, putative	50	0	0	50	292.553	7.65891	-0.0563903	0.926953
TGME49_218560	ACC2	50	0	0	50	95.5902	8.74768	0.14751	0.856096
TGME49_306280	MED7	50	0	0	50	156.199	7.3008	1.20404	0.0143594
TGME49_225870	hypothetical protein	49	0	0	49	151.924	8.65667	0.188685	0.810927
TGME49_249270	protein disulfide isomerase-related protein (provisional), putative	49	0	0	49	219.965	8.88957	0.79117	0.00038267
TGME49_267050	hydrolase, alpha/beta fold family protein	48	0	0	48	188.211	7.97097	1.15762	0.0183455
TGME49_289650	PEP-carboxykinase I	73	0	24	48	372.252	8.83922	-0.0683368	0.911164
TGME49_284560	RPL9	89	19	21	48	238.076	8.37608	-0.429919	0.0342187
TGME49_283780	GPI	48	0	0	48	90.1636	9.47072	-0.105113	0.820197
TGME49_264660	CST1	122	0	74	48	236.32	13.5085	4.40395	1.64279e-116
TGME49_314450	hypothetical protein	146	99	0	47	73.9562	8.69638	0.30716	0.249078
TGME49_225540	hypothetical protein	47	0	0	47	186.274	9.22287	1.46516	1.22758e-09
TGME49_313380	hypothetical protein	46	0	0	46	251.66	8.24833	-0.605099	0.00327634
TGME49_247520	hypothetical protein	73	27	0	46	389.959	9.22438	-1.44874	2.19329e-29
TGME49_249200	Ctr copper transporter family protein	45	0	0	45	104.314	9.02742	0.234928	0.691579
TGME49_309930	melibiase subfamily protein	45	0	0	45	27.6283	10.3022	0.878332	0.00128991
TGME49_265270	hypothetical protein	53	0	9	44	57.5747	7.11793	0.127243	0.923973
TGME49_291180	hypothetical protein	65	21	0	44	132.281	9.03948	-0.185624	0.74324
TGME49_250810	RPL35	52	0	8	44	85.3738	7.87426	-0.702452	5.59616e-05
TGME49_253880	GNS1/SUR4 family protein	105	22	0	44	205.472	9.23491	0.4893	0.072965
TGME49_228760	hypothetical protein	93	0	49	44	138.439	9.1228	0.0321001	0.967426
TGME49_310150	AMP-binding enzyme domain-containing protein	58	0	15	43	216.073	7.74558	0.448766	0.305321
TGME49_222170	dense-granule antigen DG32	51	8	0	43	111.319	8.30366	-0.151874	0.657316
TGME49_224890	hypothetical protein	43	0	0	43	167.328	8.22136	0.491043	0.414943
TGME49_294350	DEAD/DEAH box helicase domain-containing protein	43	0	0	43	246.413	7.46817	0.843133	0.045916
TGME49_282170	hypothetical protein	100	57	0	43	42.1324	7.78704	-0.233086	0.782471
TGME49_287170	hypothetical protein	43	0	0	43	224.833	8.08174	0.768508	0.139752
TGME49_255900	Bax inhibitor-1, putative	42	0	0	42	38.1623	8.5451	0.417092	0.345292
TGME49_289320	casein kinase I, putative	87	43	0	41	105.147	8.42418	0.00258917	0.997668
TGME49_310420	hypothetical protein	66	18	7	41	183.136	7.86267	-0.855433	0.000306481
TGME49_219120	zinc finger (CCCH type) motif-containing protein	50	0	9	41	216.52	9.43204	0.58442	0.110106
TGME49_278890	hypothetical protein	41	0	0	41	112.074	5.95287	1.52763	0.103212
TGME49_259660	orotate phosphoribosyltransferase	40	0	0	40	240.195	7.25425	0.181562	0.85862
TGME49_319350	SRS17B	42	0	2	40	69.5323	7.55714	-1.46662	1.51966e-07
TGME49_238050	SND1	49	9	0	40	175.723	7.61353	0.427443	0.436411
TGME49_210408	HMG (high mobility group) box domain-containing protein	60	16	4	40	500.112	9.81136	-0.0545352	0.878377
TGME49_260600	Pumilio-family RNA binding repeat-containing protein	40	0	0	40	155.009	8.95287	-1.19393	1.4786e-05
TGME49_297710	hypothetical protein	39	0	0	39	373.112	7.41098	0.825847	0.0961013
TGME49_252210	pentatricopeptide repeat domain-containing protein	81	42	0	39	229.795	11.6299	0.548712	6.59237e-07
TGME49_208730	microneme protein, putative	39	0	0	39	354.5	11.5019	5.4723	1.18551e-101
TGME49_236080	replication factor-a protein 1 (rpa1) subfamily protein	39	0	0	39	237.368	7.53297	0.56511	0.415398
TGME49_227290	HDAC3	64	25	0	39	191.345	8.72226	0.200715	0.780222
TGME49_201810	hypothetical protein	64	26	0	38	154.566	8.04119	1.26769	7.62272e-05
TGME49_271960	hypothetical protein	42	4	0	38	74.377	7.56669	-0.253459	0.78312
TGME49_202500	GAPM1a	38	0	0	38	181.467	8.75397	-0.678992	1.89421e-05
TGME49_273070	GTPase activating protein for adp ribosylation factor, putative	38	0	0	38	109.301	7.61353	0.038123	0.972765
TGME49_275320	penicillin amidase	38	0	0	38	86.3749	9.91877	0.899016	0.000237411
TGME49_201260	ST3	50	13	0	37	71.6456	9.34311	0.103974	0.84526
TGME49_316400	TUBA1	37	0	0	37	70.9197	10.7007	-0.353277	0.000542134
TGME49_254630	CMGC kinase	37	0	0	37	120.258	6.55233	-0.208907	0.811897
TGME49_315570	hypothetical protein	37	0	0	37	167.64	8.41891	#N/A	#N/A
TGME49_242090	zinc finger (CCCH type) motif-containing protein	78	41	0	37	170.11	10.3319	0.109456	0.737414
TGME49_256760	PYKI	67	18	12	37	250.412	9.67997	0.458427	0.148855
TGME49_215160	hypothetical protein	59	22	0	37	72.6296	9.26896	0.0276283	0.972765
TGME49_242000	DUF51 family protein	51	15	0	36	94.5266	7.77884	0.378855	0.468318
TGME49_308860	hypothetical protein	47	11	0	36	153.222	8.54993	-0.142645	0.792829
TGME49_209100	PUB domain-containing protein	53	18	0	35	148.659	6.93823	0.716294	0.394697
TGME49_208430	serine proteinase inhibitor PI-2, putative	35	0	0	35	297.295	5.8781	-0.27234	0.903221
TGME49_318400	hypothetical protein	40	0	5	35	129.32	8.36518	0.422663	0.52726
TGME49_208420	Sodium:neurotransmitter symporter family protein	55	0	20	35	201.781	8.33194	0.499194	0.359688
TGME49_247460	PCNA1	34	0	0	34	80.9718	7.17526	0.0740009	0.920309
TGME49_207160	SAG2C	34	0	0	34	440.141	9.34588	7.77551	1.58655e-16
TGME49_202010	hypothetical protein	36	0	2	34	90.751	7.7706	0.483121	0.582757
TGME49_204310	hypothetical protein	34	0	0	34	270.498	8.47072	-0.308853	0.595651
TGME49_269920	phosphatidylserine decarboxylase	34	0	0	34	195.343	8.95469	-0.631366	0.023867
TGME49_248670	V-type H( )-translocating pyrophosphatase VP1	95	61	0	34	233.325	9.46817	0.212539	0.683115
TGME49_232630	hypothetical protein	50	16	0	34	122.382	8.53053	-0.0880552	0.903221
TGME49_270520	hypothetical protein	34	0	0	34	127.874	7.51827	-0.137866	0.834333
TGME49_259630	hypothetical protein	33	0	0	33	88.5905	8.55233	-0.835944	0.00129054
TGME49_207120	Sad1/UNC family protein	33	0	0	33	64.375	7.79112	0.61454	0.735042
TGME49_310490	RPL27A	50	0	17	33	696.203	8.2394	-0.490394	0.00325583
TGME49_208570	ubiquitin conjugating enzyme E2, putative	33	0	0	33	56.7465	9.12118	0.797234	0.0276239
TGME49_225290	GDA1/CD39 (nucleoside phosphatase) family protein	67	0	34	33	167.072	8.44505	6.18905	1.11223e-06
TGME49_225790	PDI family protein	33	0	0	33	186.243	8.33474	-0.0982063	0.90048
TGME49_321520	hypothetical protein	86	43	11	32	846.041	8.81537	0.0925162	0.849439
TGME49_215960	hypothetical protein	32	0	0	32	151.393	8.0917	#N/A	#N/A
TGME49_239250	diacylglycerol kinase, putative	32	0	0	32	114.223	7.63185	0.447007	0.626587
TGME49_297470	myosin light chain 2, putative	31	0	0	31	67.8247	7.51334	-0.225722	0.805781
TGME49_225080	RPS18	31	0	0	31	161.73	7.59498	-0.327472	0.1384
TGME49_253710	hypothetical protein	41	0	10	31	146.311	7.97815	-0.0558119	0.928384
TGME49_289330	ubiquitin carboxyl-terminal hydrolase family 2 protein	31	0	0	31	237.593	7.77473	0.362588	0.548759
TGME49_246610	hypothetical protein	31	0	0	31	144.88	5.71583	-0.482019	0.787868
TGME49_260260	RPP1	30	0	0	30	355.489	7.10488	-0.0879048	0.836509
TGME49_314440	hypothetical protein	82	0	52	30	73.9562	-0.676484	#N/A	#N/A
TGME49_297745	hypothetical protein	30	0	0	30	325.454	7.13087	0.71047	0.398197
TGME49_316310	SOD	30	0	0	30	131.471	9.10651	0.0225689	0.972688
TGME49_247730	AP2XII5	30	0	0	30	186.323	8.07171	0.65433	0.416238
TGME49_289380	hypothetical protein	30	0	0	30	510.647	8.48339	0.451506	0.153823
TGME49_219590	RuvB family 1 protein	30	0	0	30	56.0924	6.23041	-0.172027	0.895947
TGME49_218240	hypothetical protein	30	0	0	30	92.4707	7.82336	-0.381944	0.51601
TGME49_207210	hypothetical protein	29	0	0	29	530.626	10.1049	5.1847	3.62404e-36
TGME49_264610	RNA recognition motif-containing protein	29	0	0	29	499.31	7.96014	0.345099	0.368658
TGME49_293820	calpain family cysteine protease domain-containing protein	29	0	0	29	151.648	7.55714	0.0916803	0.935985
TGME49_212860	hypothetical protein	29	0	0	29	75.1185	6.79925	1.12779	0.165914
TGME49_320530	hypothetical protein	58	0	30	28	71.6848	5.20616	#N/A	#N/A
TGME49_234990	hypothetical protein	28	0	0	28	147.494	6.71583	0.886878	0.331272
TGME49_291140	CCR4-Not complex component, Not1 protein	28	0	0	28	283.489	9.24684	0.547351	0.24127
TGME49_239420	protein kinase	68	25	4	28	74.7854	9.99063	-0.209759	0.601973
TGME49_218920	proteasome subunit beta type, putative	40	12	0	28	295.941	7.31787	0.498325	0.362793
TGME49_320525	hypothetical protein	28	0	0	28	71.6848	6.35694	0.126882	NA
TGME49_214840	AP2X7	84	56	0	28	76.4797	9.86461	0.185191	0.595651
TGME49_276210	phosphoglycerate mutase family protein	28	0	0	28	115.248	7.44246	-0.322102	0.54075
TGME49_253330	Rhoptry kinase family protein, truncated (incomplete catalytic triad)	28	0	0	28	85.8067	10.1057	3.21883	5.37812e-105
TGME49_250800	AP2XII8	28	0	0	28	74.8649	8.36243	-0.0924679	0.889117
TGME49_318440	helicase associated domain (ha2) protein	27	0	0	27	204.349	7.31787	-0.173991	0.852074
TGME49_227010	ROP30	27	0	0	27	71.7932	6.05144	0.393508	0.866133
TGME49_310950	AP2XI3	27	0	0	27	228.111	7.78295	-0.0267742	0.976545
TGME49_262050	ROP39	30	0	3	27	48.291	8.11793	-0.730043	6.46459e-06
TGME49_214590	micro-fibrillar-associated protein 1	27	0	0	27	99.443	6.83131	1.06705	0.0377777
TGME49_206460	hypothetical protein	62	5	30	27	76.3135	7.84315	0.754485	0.525791
TGME49_215950	hypothetical protein	27	0	0	27	54.435	6.0917	0.288285	0.793116
TGME49_297790	hypothetical protein	41	14	0	27	207.857	6.61814	-0.231646	0.855418
TGME49_300160	hypothetical protein	27	0	0	27	198.249	5.13087	0.908771	NA
TGME49_300150	hypothetical protein	27	0	0	27	198.249	5.86267	0.48505	0.717313
TGME49_318450	zinc finger, C3HC4 type (RING finger) domain-containing protein	27	0	0	27	204.349	1.32352	#N/A	#N/A
TGME49_240590	POLR2E	38	0	11	27	272.538	7.07171	0.590532	0.244883
TGME49_271050	SAG2A	56	29	0	27	467.589	10.8003	-1.21899	9.29059e-73
TGME49_249730	hypothetical protein	27	0	0	27	138.14	6.66337	0.0526403	0.972781
TGME49_233110	IMPDH	27	0	0	27	92.5799	7.23641	0.0291448	0.976545
TGME49_266400	hypothetical protein	27	0	0	27	118.47	5.89337	-0.247349	0.908728
TGME49_241130	hypothetical protein	26	0	0	26	132.268	7.52809	2.55396	NA
TGME49_249990	hypothetical protein	26	0	0	26	234.09	8.46817	-0.534244	0.00551152
TGME49_209250	hypothetical protein	30	4	0	26	82.0936	8.69856	-0.00133241	0.998289
TGME49_321530	CPL	26	0	0	26	215.666	8.76231	0.21911	0.656823
TGME49_207840	RPS17	45	0	19	26	363.116	7.98529	-0.13785	0.745334
TGME49_258470	hypothetical protein	26	0	0	26	292.374	11.2405	-0.536324	2.42625e-07
TGME49_289690	GAPDH1	54	0	26	26	308.825	9.27334	-0.401236	0.00112733
TGME49_241840	hypothetical protein	26	0	0	26	105.614	7.20003	1.01082	0.13751
TGME49_311100	ROCY1	39	0*	13	26	277.5	9.89811	1.97401	2.58712e-18
TGME49_312600	HSP21	34	0	0	26	354.455	7.91597	0.128147	0.84473
TGME49_316540	ISP3	37	0	0	26	61.4241	7.55233	-0.304846	0.625499
TGME49_261230	ankyrin repeat-containing protein	26	0	0	26	31.681	8.28352	0.522228	0.0926238
TGME49_214100	hypothetical protein	73	35	13	25	119.006	7.52319	0.523305	0.481555
TGME49_265220	co-chaperone GrpE protein	36	11	0	25	222.036	6.35694	1.66126	0.0387337
TGME49_273760	HSP70	60	14	21	25	171.107	10.7408	0.291748	0.00269626
TGME49_304740	ROP35	25	0	0	25	347.269	8.04462	-0.302534	0.508383
TGME49_226072	Ser/Thr phosphatase family protein	62	20	17	25	233.69	8.07171	-0.0526527	0.955402
TGME49_216860	DDX39	25	0	0	25	76.2522	8.6273	-0.389965	0.107753
TGME49_258730	hypothetical protein	25	0	0	25	164.025	7.49344	0.15155	0.866743
TGME49_239600	ROP23	25	0	0	25	380.921	7.43204	0.472422	0.556145
TGME49_223920	RON3	25	0	0	25	157.396	9.42023	-0.567593	0.00104782
TGME49_211090	aminotransferase, class V superfamily protein	25	0	0	25	153.776	6.70722	0.275246	0.813385
TGME49_279360	hypothetical protein	54	5	24	25	112.58	8.77679	0.792393	0.00524964
TGME49_280460	AP2VIIA2	30	0	5	25	106.69	9.49469	0.0187307	0.976545
TGME49_228470	RPL15	50	25	0	25	1033.97	8.35969	-0.324291	0.0732208
TGME49_227830	mitochondrial inner membrane translocase TIM44, putative	25	0	0	25	828.948	6.51334	0.139751	0.942741
TGME49_243910	Cof family hydrolase subfamily protein	25	0	0	25	99.1903	6.4528	-0.518362	0.660419
TGME49_214970	DNA replication licensing factor, putative	25	0	0	25	29.5814	7.95651	0.275462	0.677042
TGME49_294840	zinc finger (CCCH type) motif-containing protein	25	0	0	25	59.6163	8.67887	-0.215714	0.812185
TGME49_248480	RPS9	24	0	0	24	141.415	8.34866	-0.47589	0.00220518
TGME49_240900	AP2VI2	24	0	0	24	77.0127	8.46051	1.90377	0.000233505
TGME49_239100	RPS7	24	0	0	24	497.907	8.3122	-0.496719	6.7355e-05
TGME49_315130	L-isoaspartyl protein carboxyl methyltransferase family protein	24	0	0	24	236.733	6.40033	0.369607	0.707346
TGME49_270510	asparaginyl-tRNA synthetase (NOB tRNA synthase)	31	6	1	24	170.367	7.83922	-0.653172	0.0300729
TGME49_209850	RNA recognition motif-containing protein	24	0	0	24	100.267	7.40566	0.820472	0.0469637
TGME49_291960	ROP40	24	0	0	24	149.921	8.2274	-1.87562	2.30169e-24
TGME49_210255	hypothetical protein	49	18	7	24	248.062	7.23041	-0.00475136	0.997536
TGME49_246490	hypothetical protein	24	0	0	24	190.618	7.23041	-0.879507	0.0144111
TGME49_316510	hypothetical protein	23	0	0	23	71.1365	9.69311	1.52934	3.3005e-07
TGME49_204340	hypothetical protein	23	0	0	23	95.5662	9.15006	0.376762	0.186097
TGME49_280740	signal peptidase	23	0	0	23	295.941	6.47326	0.011145	0.99264
TGME49_202900	zinc finger (CCCH type) motif-containing protein	23	0	0	23	36.9262	8.49344	1.19861	0.00763425
TGME49_250340	centrin 2	31	8	0	23	191.471	7.37336	-0.770455	0.0629353
TGME49_236650	DDX17	35	12	0	23	142.725	9.69311	0.278394	0.251432
TGME49_282160	hypothetical protein	43	0	20	23	182.467	-0.676484	#N/A	#N/A
TGME49_248960	methyltransferase domain-containing protein	22	0	0	22	389.736	5.73291	0.0795072	0.968206
TGME49_295620	hypothetical protein	22	0	0	22	199.927	8.58326	-0.31726	0.506565
TGME49_289920	hypothetical protein	22	0	0	22	181.227	7.46817	-0.887252	0.00543149
TGME49_220630	hypothetical protein	22	0	0	22	208.734	9.56669	0.466068	0.244953
TGME49_227280	GRA3	22	0	0	22	274.862	11.1191	-0.698913	8.38704e-40
TGME49_290300	hypothetical protein	38	0	16	22	322.362	8.2631	1.20481	0.000226031
TGME49_285700	UFD1AP	22	0	0	22	576.861	5.43204	0.370826	NA
TGME49_255260	apical membrane antigen AMA1	22	0	0	22	62.3093	9.74031	-1.50408	5.2915e-38
TGME49_205558	NAC domain-containing protein	22	0	0	22	218.426	7.22438	-0.327034	0.396389
TGME49_274060	OMT	82	32	28	22	284.129	8.47833	0.268158	0.691579
TGME49_226825	protein phosphatase inhibitor protein	34	12	0	22	113.477	2.13087	0.34299	0.852074
TGME49_281480	WD domain, G-beta repeat-containing protein	64	32	10	22	60.3142	6.74978	0.463185	0.758011
TGME49_212990	hypothetical protein	22	0	0	22	150.948	7.56669	0.380716	0.720208
TGME49_220950	hypothetical protein	22	0	0	22	92.1218	8.403	-1.57694	1.5772e-18
TGME49_237150	minor histocompatibility antigen h13, putative	38	16	0	22	37.5637	8.14688	-0.275825	0.438396
TGME49_285710	hypothetical protein	22	0	0	22	576.861	5.74978	0.868374	0.3645
TGME49_297500	T-complex protein 1 eta subunit	22	0	0	22	46.971	7.68984	0.418123	0.376655
TGME49_216670	FUBP2	35	14	0	21	98.9807	7.91223	0.775765	0.0194968
TGME49_310170	hypothetical protein	21	0	0	21	113.841	8.77679	0.242364	0.63758
TGME49_229220	hypothetical protein	21	0	0	21	301.744	6.43204	-1.57737	0.019779
TGME49_261760	CDP-alcohol phosphatidyltransferase superfamily protein	21	0	0	21	62.8154	7.23041	0.289691	0.84526
TGME49_216000	ALV3	21	0	0	21	187.338	8.01002	-0.626334	0.00382239
TGME49_209160	myristoyl CoA:protein N-myristoyltransferase	21	0	0	21	155.625	6.3788	-0.194583	0.849439
TGME49_305120	transporter, solute:sodium symporter (SSS) family protein	32	6	5	21	45.5447	7.2893	0.332138	0.735393
TGME49_230430	vesicle-associated membrane protein, putative	21	0	0	21	106.624	5.1815	0.014085	0.994968
TGME49_280410	3'5'-cyclic nucleotide phosphodiesterase domain-containing protein	21	0	0	21	156.364	7.39498	0.434024	0.686126
TGME49_235880	brain protein 44 family protein	21	0	0	21	120.561	7.27188	-0.373729	0.615041
TGME49_209150	NDH2-I	21	0	0	21	155.625	6.21833	-0.0110447	0.993529
TGME49_221210	cyclophilin	51	30	0	21	355.736	8.11142	-0.370897	0.0942995
TGME49_310430	Hsp90 domain-containing protein	21	0	0	21	272.933	7.15641	0.456159	0.337278
TGME49_241000	hypothetical protein	21	0	0	21	96.3192	-0.676484	-0.771778	0.0875348
TGME49_267060	RPL14	87	8	57	21	66.2814	8.66114	-0.543323	0.0209821
TGME49_286450	GRA5	36	0	15	21	46.4511	10.5342	-1.25407	1.05263e-131
TGME49_314310	hypothetical protein	21	0	0	21	243.61	7.45794	1.13084	0.00211364
TGME49_231630	ALV4	21	0	0	21	63.8425	8.91597	-0.554081	0.000288172
TGME49_240060	hypothetical protein	26	0	6	20	45.3892	8.76023	-0.547623	0.0148362
TGME49_314840	ubiquitin carboxyl-terminal hydrolase	20	0	0	20	248.514	7.32352	0.314839	0.84084
TGME49_297940	single-strand binding protein	20	0	0	20	90.4956	7.51334	-0.534197	0.326569
TGME49_318750	deoxyribose-phosphate aldolase	20	0	0	20	155.795	8.003	1.63981	0.00421447
TGME49_244260	hypothetical protein	20	0	0	20	283.973	6.7244	0.522896	0.767175
TGME49_248900	hypothetical protein	20	0	0	20	203.685	7.54268	0.864037	0.205853
TGME49_206670	hypothetical protein	20	0	0	20	116.382	8.29506	0.78955	0.0592772
TGME49_242820	hypothetical protein	20	0	0	20	237.03	8.64995	-0.0850949	0.920043
TGME49_315770	cytochrome p450 superfamily protein	20	0	0	20	101.958	8.20003	-0.43512	0.433891
TGME49_242270	hypothetical protein	20	0	0	20	110.45	7.27188	0.0664676	0.967426
TGME49_208030	MIC4	20	0	0	20	207.39	8.82933	-1.99329	7.40048e-40
TGME49_313230	eukaryotic initiation factor-2, alpha subunit	19	0	0	19	127	9.94648	-0.0355737	0.960911
TGME49_223070	hypothetical protein	19	0	0	19	131.443	8.17838	-0.0867218	0.917163
TGME49_210810	hypothetical protein	19	0	0	19	302.981	7.70722	1.09398	0.0163924
TGME49_321450	Myb family DNA-binding domain-containing protein	19	0	0	19	179.547	7.96737	0.360787	0.677006
TGME49_297430	hypothetical protein	81	39	0	19	305.534	9.51087	0.244067	0.468648
TGME49_212900	hypothetical protein	19	0	0	19	116.842	7.53784	-0.270636	0.737414
TGME49_219820	polyubiquitin UbC, putative	19	0	0	19	227.01	7.60429	0.397396	0.242822
TGME49_220900	hypothetical protein	19	0	0	19	353.507	7.94922	-0.655586	0.0105992
TGME49_310010	RON1	19	0	0	19	240.181	7.26603	-0.914799	0.000571106
TGME49_311780	Zn-containing alcohol dehydrogenase	19	0	0	19	372.541	6.05144	-0.519526	0.688653
TGME49_232410	PDI family protein	19	0	0	19	74.7231	8.32633	-0.605229	0.0226795
TGME49_311770	hypothetical protein	19	0	0	19	372.541	7.13087	-0.0166651	0.988936
TGME49_244670	hypothetical protein	48	29	0	19	80.389	7.91971	0.886929	0.154923
TGME49_236920	hypothetical protein	19	0	0	19	151.438	6.64544	0.0146034	0.988936
TGME49_312570	CMGC kinase, MAPK family (ERK) MAPK-1	32	14	0	18	64.5887	8.68546	-0.295432	0.656823
TGME49_311500	ThiF family protein	18	0	0	18	153.874	6.05144	0.289042	NA
TGME49_217520	hypothetical protein	48	0	0	18	43.3014	8.06835	-0.66232	0.0551512
TGME49_320470	hypothetical protein	18	0	0	18	173.143	4.90848	0.77459	NA
TGME49_251440	troponin c, isotype gamma, putative	18	0	0	18	60.9398	6.65443	0.0696382	0.97344
TGME49_249390	glutamate/leucine/phenylalanine/valine dehydrogenase family protein	18	0	0	18	262.318	8.67446	-0.196861	0.660298
TGME49_275690	ClpB, putative	18	0	0	18	79.1741	7.85099	0.305978	0.295844
TGME49_283850	peptidyl-prolyl cis-trans isomerase	18	0	0	18	206.141	7.56669	-0.410709	0.384417
TGME49_291330	RNA recognition motif-containing protein	21	0	3	18	56.5978	7.74558	0.235477	0.8143
TGME49_267080	26S protease regulatory subunit 4, putative	17	0	0	17	286	7.26015	-0.0385578	0.971995
TGME49_212930	NifU family domain-containing protein	17	0	0	17	183.085	4.32352	-0.45593	0.839753
TGME49_228280	hypothetical protein	17	0	0	17	266.897	6.11793	0.993505	0.468318
TGME49_216730	MCM2/3/5 family protein	17	0	0	17	100.137	8.2394	0.53372	0.320006
TGME49_290200	NAD/NADP octopine/nopaline dehydrogenase, alpha-helical domain-containing protein	17	0	0	17	250.281	7.62272	0.0900568	0.903221
TGME49_212250	XPG N-terminal domain-containing protein	17	0	0	17	345.533	7.60429	-0.144413	0.863004
TGME49_306300	hypothetical protein	17	0	0	17	169.245	7.86267	1.52199	0.0120032
TGME49_313810	TAF8	17	0	0	17	169.35	6.26603	0.557936	0.634465
TGME49_220640	hypothetical protein	17	0	0	17	164.456	7.5809	0.252182	0.754704
TGME49_266120	TPX1	17	0	0	17	179.573	7.44246	1.05318	0.0104957
TGME49_260680	small subunit DNA primase, putative	17	0	0	17	129.354	6.41098	0.16043	0.899535
TGME49_212920	hypothetical protein	17	0	0	17	183.085	5.51334	1.27793	0.182415
TGME49_275610	protein kinase, other	17	0	0	17	111.646	7.08507	-0.693183	0.046992
TGME49_312580	hypothetical protein	17	0	0	17	264.459	6.79112	-0.235929	0.844435
TGME49_255980	hypothetical protein	17	0	0	17	94.7695	6.82336	0.518326	0.673441
TGME49_223660	50S ribosomal protein L4, putative	17	0	0	17	64.2079	8.06498	0.461021	0.730997
TGME49_288540	nucleoside transporter protein	16	0	0	16	145.13	7.8033	0.687051	0.285681
TGME49_204280	cell-cycle-associated protein kinase DYRK, putative	16	0	0	16	110.02	7.54752	0.046963	0.972781
TGME49_295100	hypothetical protein	78	20	42	16	78.1157	10.0403	0.573933	0.012863
TGME49_215490	transporter, major facilitator family protein	65	14	35	16	106.164	8.73291	-0.451635	0.228007
TGME49_202930	hypothetical protein	16	0	0	16	86.496	2.78295	#N/A	#N/A
TGME49_223020	coproporphyrinogen III oxidase	16	0	0	16	95.8494	5.74978	-1.07053	0.203872
TGME49_239752	hypothetical protein	16	0	0	16	108.493	7.96376	0.217533	0.710215
TGME49_246580	hypothetical protein	16	0	0	16	220.398	7.05144	0.206366	0.84712
TGME49_271740	hypothetical protein	16	0	0	16	373.492	7.36791	0.169993	0.855418
TGME49_202920	p-aminobenzoic acid synthase	16	0	0	16	86.496	6.52319	0.380048	0.693947
TGME49_291820	RNA helicase (UPF2 interacting domain) protein	16	0	0	16	129.014	7.0983	1.05079	0.210236
TGME49_213590	hypothetical protein	16	0	0	16	202.983	6.8781	-0.427821	0.522619
TGME49_313020	STAS domain-containing protein	16	0	0	16	184.886	7.84708	-0.480311	0.527273
TGME49_320630	phosphotransferase enzyme family protein	16	0	0	16	229.286	6.93823	-1.26458	0.00136372
TGME49_235420	hypothetical protein	16	0	0	16	106.105	7.3122	-0.472275	0.562648
TGME49_263050	RPL13	16	0	0	16	1048.69	9.64657	-0.26855	0.294892
TGME49_246178	hypothetical protein	16	0	0	16	215.898	6.67224	0.975909	0.192355
TGME49_227650	microtubule-associated protein RP/EB family, putative	31	0	16	15	143.818	6.25425	0.0606772	0.972781
TGME49_234360	DNA topoisomerase I, putative	15	0	0	15	142.439	7.0784	0.0912512	0.951144
TGME49_273920	aldose reductase, putative	15	0	0	15	36.8816	5.73291	0.89948	0.489539
TGME49_299040	phosphatidylinositol n-acetylglucosaminyltransferase	15	0	0	15	84.3484	7.4528	0.699613	0.136944
TGME49_299030	RNA recognition motif 2 protein	15	0	0	15	276.613	8.13087	1.22206	0.000220952
TGME49_310280	Phosphoethanolamine-cytidyltransferase	17	0	0	15	55.553	7.23641	0.243015	0.866133
TGME49_311040	hypothetical protein	15	0	0	15	126.587	6.52319	0.983368	0.236499
TGME49_206590	CDPK2A	15	0	0	15	120.868	7.60892	-0.128318	0.876175
TGME49_247920	methyltransferase domain-containing protein	15	0	0	15	84.1743	5.71583	-0.434773	0.734043
TGME49_223960	ubiquitin interaction motif family protein	15	0	0	15	145.827	6.23041	-0.377141	0.621448
TGME49_234230	hypothetical protein	15	0	0	15	71.2933	8.4268	0.692394	0.199241
TGME49_319500	hypothetical protein	15	0	0	15	137.384	7.76646	-0.253608	0.712698
TGME49_319550	membrane protein C17G8.08c, putative	15	0	0	15	155.217	8.48591	1.34898	0.000892529
TGME49_301890	Toxoplasma gondii family B protein	15	0	0	15	189.413	9.25425	2.55289	NA
TGME49_222155	hypothetical protein	15	0	0	15	424.75	5.4528	1.00092	NA
TGME49_286530	hypothetical protein	15	0	0	15	276.032	8.05483	0.12315	0.84712
TGME49_254625	hypothetical protein	15	0	0	15	110.879	2.78295	#N/A	#N/A
TGME49_221500	dual specificity phosphatase, catalytic domain-containing protein	15	0	0	15	102.975	6.01002	1.89695	0.0245978
TGME49_261650	hypothetical protein	17	0	2	15	91.3458	9.08507	5.831	2.89776e-20
TGME49_250770	eukaryotic initiation factor-4A, putative	33	18	0	15	292.318	9.25425	-0.164524	0.499363
TGME49_265390	hypothetical protein	15	0	0	15	117.68	7.56669	0.385367	0.686111
TGME49_246770	hypothetical protein	15	0	0	15	39.1039	7.54752	0.658051	0.219463
TGME49_230480	hypothetical protein	15	0	0	15	105.424	7.67224	0.93015	0.023867
TGME49_234180	hypothetical protein	15	0	0	15	81.9419	7.34032	0.105521	0.950882
TGME49_222160	aldehyde dehydrogenase	15	0	0	15	424.75	6.8549	1.68769	0.000462288
TGME49_295690	ubiquinone/menaquinone biosynthesis methyltransferase subfamily protein	14	0	0	14	97.9992	6.01002	0.622768	0.680153
TGME49_239890	SCP family extracellular subfamily protein	14	0	0	14	185.581	7.12442	-1.48859	2.76154e-06
TGME49_249580	hypothetical protein	14	0	0	14	94.5836	6.82336	-0.744586	0.322956
TGME49_243790	SRS33	14	0	0	14	192.756	5.95287	-0.718814	0.524649
TGME49_313350	hypothetical protein	14	0	0	14	101.961	6.75814	0.571127	0.619621
TGME49_266960	beta tubulin	14	0	0	14	184.266	9.27771	-0.147278	0.552881
TGME49_237240	hypothetical protein	14	0	0	14	203.237	6.16901	0.485372	0.634623
TGME49_288360	tryptophanyl-tRNA synthetase (TrpRS2)	44	9	21	14	93.1917	8.80532	0.228998	0.280485
TGME49_281580	PP2C, putative	14	0	0	14	114.43	6.98173	-0.00655682	0.996126
TGME49_311920	GRAM domain-containing protein	14	0	0	14	114.911	7.60429	-0.00673148	0.994968
TGME49_216900	cytokine induced apoptosis inhibitor 1 family protein	14	0	0	14	314.37	5.81537	0.45773	0.634623
TGME49_243950	prohibitin, putative	32	18	0	14	102.213	7.77473	0.169533	0.813285
TGME49_202020	DnAK-TPR	14	0	0	14	188.846	11.2454	4.62536	3.6905e-30
TGME49_216380	phospholipid-translocating P-type ATPase, flippase subfamily protein	14	0	0	14	129.098	6.90094	0.241134	0.863004
TGME49_221230	hypothetical protein	13	0	0	13	376.201	6.95287	0.335003	0.730997
TGME49_304500	hypothetical protein	20	6	0	13	72.4397	7.74137	-0.707523	0.0947011
TGME49_263700	RPS14	42	29	0	13	283.903	8.43986	-0.631756	0.000628156
TGME49_225530	metal cation transporter, ZIP family protein	13	0	0	13	105.787	7.88194	0.417766	0.636787
TGME49_224220	serine/threonine-protein phosphatase PP2A catalytic subunit	13	0	0	13	31.2679	6.94557	0.760745	0.248963
TGME49_245560	hypothetical protein	13	0	0	13	66.8937	8.54268	1.1367	0.000307041
TGME49_281980	phosphatidate cytidylyltransferase	13	0	0	13	198.96	7.60892	0.319808	0.743288
TGME49_213280	SRS25	13	0	0	13	230.905	8.6942	-1.10889	2.90378e-06
TGME49_207400	hypothetical protein	13	0	0	13	117.674	7.82336	-0.0967772	NA
TGME49_320050	RPL5	19	0	6	13	217.488	14.1064	-0.105452	0.68561
TGME49_215300	hypothetical protein	13	0	0	13	99.2952	5.3008	0.18495	0.93028
TGME49_311310	protein phosphatase 2B catalytic subunit, calcineurin family phosphatse superfamily protein	13	0	0	13	84.8815	8.11468	-0.522002	0.223602
TGME49_211420	RNA recognition motif-containing protein	13	0	0	13	188.486	7.6273	-0.141216	0.827451
TGME49_282040	hypothetical protein	13	0	0	13	131.571	6.73291	0.524396	0.655336
TGME49_253650	DnaJ C terminal region domain-containing protein	26	0	13	13	165.68	8.0917	1.01092	3.99697e-05
TGME49_293170	hypothetical protein	13	0	0	13	136.109	7.40566	-0.0364208	0.975778
TGME49_282130	hypothetical protein	13	0	0	13	130.109	7.6364	1.03648	0.440949
TGME49_219750	cytochrome c, putative	13	0	0	13	127.12	6.6364	-1.01012	0.000446143
TGME49_215170	serine/threonine-protein phosphatase 2A catalytic subunit beta isoform, putative	13	0	0	13	336.341	6.88576	-0.267676	0.758639
TGME49_288045	hypothetical protein	13	0	0	13	165.979	5.49344	-0.611914	0.690558
TGME49_287160	internal kinesin motor domain protein	13	0	0	13	135.078	7.65443	-0.222999	0.812775
TGME49_219320	GAP50	13	0	0	13	77.7055	9.36518	-0.680459	1.05961e-05
TGME49_203290	hypothetical protein	97	0	84	13	323.334	9.67003	3.50993	4.68417e-34
TGME49_250690	zinc finger (CCCH type) motif-containing protein	86	21	52	13	216.676	9.16587	-0.303612	0.622235
TGME49_293360	hypothetical protein	31	18	0	13	194.282	9.72972	-0.261563	0.0657471
TGME49_261780	MIC7	13	0	0	13	99.4252	7.99594	-0.963553	0.000407635
TGME49_300200	histone H2AZ	13	0	0	13	109.453	8.72012	-0.887625	1.99571e-11
TGME49_265530	RNA recognition motif-containing protein	13	0	0	13	109.708	7.77473	0.282608	0.65686
TGME49_266366	BT1 family protein	13	0	0	13	78.557	8.11468	-0.205115	0.699371
TGME49_205330	hypothetical protein	16	4	0	12	105.261	7.83527	-0.323971	0.678431
TGME49_247550	HSP60	12	0	0	12	55.8018	8.43986	0.100187	0.848427
TGME49_315440	hypothetical protein	37	0	25	12	189.688	9.05823	1.1256	0.00883472
TGME49_267330	fumarate hydratase	12	0	0	12	290.052	5.96737	0.0348828	0.982289
TGME49_309400	RecF/RecN/SMC N terminal domain-containing protein	12	0	0	12	242.257	6.13087	0.640378	0.588881
TGME49_310180	hypothetical protein	22	10	0	12	43.5784	7.0917	0.0789027	0.955402
TGME49_271970	glideosome-associated protein with multiple-membrane spans GAPM3	12	0	0	12	192.735	9.76646	-0.266655	0.199241
TGME49_297900	hypothetical protein	32	6	14	12	43.0824	9.18305	0.845657	0.0811667
TGME49_260500	COPI associated protein, putative	12	0	0	12	289.363	9.02222	-0.447686	0.0629353
TGME49_320100	RNA recognition motif-containing protein	16	4	0	12	42.7461	8.62272	0.275562	0.657316
TGME49_210790	dihydroorotate dehydrogenase reveal, putative	12	0	0	12	131.882	7.02396	0.747987	0.468318
TGME49_248320	carrier superfamily protein	12	0	0	12	40.716	6.4528	-0.231199	0.892772
TGME49_241820	membrane protein, putative	12	0	0	12	23.7622	8.98351	-0.17712	0.690558
TGME49_214440	4'-phosphopantetheinyl transferase superfamily protein	12	0	0	12	198.201	8.4268	-0.613954	0.0300528
TGME49_294670	translation initiation factor 3 subunit	12	0	0	12	114.59	6.84708	0.537628	0.203692
TGME49_220240	hypothetical protein	12	0	0	12	351.01	8.12765	-0.779031	3.59549e-06
TGME49_214270	translation initiation factor IF-2, putative	12	0	0	12	39.4035	9.96557	0.287421	0.601195
TGME49_311240	DnaJ family chaperone, putative	12	0	0	12	186.379	9.40433	0.0929277	0.855418
TGME49_246030	MED17	12	0	0	12	201.368	6.0917	0.774219	0.579086
TGME49_203310	GRA7	12	0	0	12	166.867	10.8934	-1.45543	3.69571e-71
TGME49_209755	hypothetical protein	37	0	25	12	23.0264	11.09	4.87905	4.88239e-46
TGME49_239720	50S ribosomal protein l24, putative	12	0	0	12	197.519	6.21833	0.360437	0.813385
TGME49_261080	kringle domain-containing protein	12	0	0	12	75.7637	8.48339	0.370416	0.594756
TGME49_294560	ROP37	12	0	0	12	212.135	7.16272	-0.329978	0.71599
TGME49_315950	zinc finger, C3HC4 type (RING finger) domain-containing protein	13	2	0	11	28.908	7.80733	0.0104093	0.990796
TGME49_218410	RPP0	11	0	0	11	301.83	7.97815	-0.596942	8.43068e-05
TGME49_261990	zinc finger, C3HC4 type (RING finger) domain-containing protein	11	0	0	11	165.925	5.84708	0.343806	0.758697
TGME49_238010	RPL23A	67	29	25	11	411.228	8.9419	-0.48751	0.00869308
TGME49_205320	hypothetical protein	11	0	0	11	73.7141	7.92714	-0.252902	0.574518
TGME49_215775	ROP8	11	0	0	11	78.4814	6.93823	-0.901042	5.65857e-19
TGME49_271800	serine esterase (DUF676) protein	11	0	0	11	162.996	6.4528	0.513199	0.645245
TGME49_305850	RNA recognition motif-containing protein	11	0	0	11	230.587	7.3788	0.360782	0.546616
TGME49_236570	lysine decarboxylase family protein	11	0	0	11	71.8733	7.95651	0.160276	0.790029
TGME49_218420	WD domain, G-beta repeat-containing protein	22	11	0	11	178.333	6.98173	0.0724575	0.951077
TGME49_297230	Vps53 family, N-terminal protein	11	0	0	11	72.698	6.60892	0.113062	0.937691
TGME49_219682	pyruvate dehydrogenase kinase, putative	11	0	0	11	71.3268	6.20616	-0.642249	0.656823
TGME49_252390	hypothetical protein	11	0	0	11	313.903	8.58561	-0.242621	0.589211
TGME49_297340	hypothetical protein	69	44	14	11	124.689	10.6014	1.40158	2.52089e-13
TGME49_288820	hypothetical protein	27	16	0	11	72.5078	7.52319	0.491374	0.634623
TGME49_236540	RNA recognition motif-containing protein	11	0	0	11	166.094	8.1373	-0.252753	0.59945
TGME49_228120	hypothetical protein	11	0	0	11	36.0714	8.75814	0.831993	0.012863
TGME49_217440	HCNGP family protein	11	0	0	11	177.159	6.80733	-0.161555	0.905848
TGME49_310700	serine/threonine phosophatase PP1	11	0	0	11	73.6541	8.08507	-0.173706	0.786381
TGME49_251630	slc30a2 protein	11	0	0	11	98.6239	6.98173	-0.0216395	0.985777
TGME49_319610	eIF2 kinase IF2K-D (incomplete catalytic triad)	29	0	19	10	239.644	7.52319	-0.444557	0.559564
TGME49_263260	transporter, major facilitator family protein	10	0	0	10	141.881	7.22438	-0.100443	0.933801
TGME49_216920	MED8	10	0	0	10	106.173	5.32352	-0.809964	0.439386
TGME49_221610	ubiquitin carboxyl-terminal hydrolase	10	0	0	10	350.357	6.44246	-0.0516961	0.97344
TGME49_249702	MC family transporter, putative	10	0	0	10	144.01	6.8549	0.868873	0.219463
TGME49_279390	proliferation-associated protein 2G4, putative	10	0	0	10	162.686	8.38151	-0.252765	0.554037
TGME49_202810	TIM14	10	0	0	10	136.435	5.68107	-0.218688	0.895098
TGME49_202470	rRNA metabolism protein, SBDS family protein	10	0	0	10	158.112	6.0784	-0.770078	0.525791
TGME49_215350	hypothetical protein	10	0	0	10	129.326	7.3008	0.407269	0.427929
TGME49_238030	hypothetical protein	10	0	0	10	134.704	5.41098	#N/A	#N/A
TGME49_224920	hypothetical protein	10	0	0	10	36.5829	6.97457	-0.502265	0.639767
TGME49_262970	hypothetical protein	36	26	0	10	220.165	9.77266	1.09804	0.000171226
TGME49_278530	multiprotein bridging factor type 1 family transcriptional co-activator, putative	12	2	0	10	34.8753	7.7706	0.195677	0.76474
TGME49_229990	T-complex protein 1 subunit alpha, putative	9	0	0	9	141.064	7.59964	0.171075	0.834021
TGME49_226740	zinc finger, C3HC4 type (RING finger) domain-containing protein	9	0	0	9	364.283	7.35142	-0.74376	0.107134
TGME49_254640	hypothetical protein	9	0	0	9	126.687	2.49344	-1.15748	NA
TGME49_223420	DnaJ domain-containing protein	9	0	0	9	95.9069	4.84708	-0.278489	NA
TGME49_310780	GRA4	9	0	0	9	253.074	10.095	-1.03354	1.7858e-21
TGME49_309220	GTPase activating protein for Arf protein	16	7	0	9	268.944	6.93085	-0.345655	0.657316
TGME49_315270	hypothetical protein	9	0	0	9	197.948	10.3842	2.01789	1.27364e-19
TGME49_209450	TLD protein	9	0	0	9	97.1698	7.8781	-0.287527	0.788792
TGME49_267100	protein phosphatase 2C domain-containing protein	33	24	0	9	274.164	7.25425	0.0769001	0.955402
TGME49_289210	prefoldin subunit protein	9	0	0	9	90.0978	6.57144	0.651778	0.244953
TGME49_253080	hypothetical protein	9	0	0	9	118.176	3.90848	0.24923	0.828741
TGME49_297970	aspartyl aminopeptidase	9	0	0	9	137.269	6.82336	0.490405	0.562065
TGME49_209960	glycosyltransferase	9	0	0	9	121.756	6.89337	-0.0202777	0.986672
TGME49_278800	zinc finger protein 36 family 3 protein	34	0	25	9	70.182	8.07506	0.412169	0.5332
TGME49_321300	autophagy-related 12 variant 1, putative	9	0	0	9	80.6807	6.43204	0.496163	0.744235
TGME49_288370	hypothetical protein	9	0	0	9	50.94	5.0784	0.200593	0.903221
TGME49_263630	hypothetical protein	9	0	0	9	120.557	6.66337	-0.161651	0.832733
TGME49_227952	14-3-3 superfamily protein	9	0	0	9	131.718	6.59964	-0.0439811	0.97344
TGME49_219540	cytosolic tRNA-Ala synthetase	9	0	0	9	478.111	7.71583	0.371501	0.367141
TGME49_254430	microneme protein, putative	8	0	0	8	103.757	6.11793	3.94923	NA
TGME49_310500	hypothetical protein	8	0	0	8	74.9016	5.86267	0.635272	0.522619
TGME49_316250	hypothetical protein	8	0	0	8	229.17	7.58561	-1.25333	1.60695e-07
TGME49_232440	Brf1p family coiled coil protein	32	24	0	8	388.465	8.13087	-0.123448	0.808734
TGME49_221700	hypothetical protein	8	0	0	8	30.1869	5.96737	-0.375166	0.77167
TGME49_290190	hypothetical protein	8	0	0	8	79.7425	6.70722	0.434516	0.698542
TGME49_312618	hypothetical protein	8	0	0	8	223.25	4.84708	0.608702	0.678038
TGME49_208350	hypothetical protein	8	0	0	8	72.4322	6.40033	-0.225805	0.908371
TGME49_224950	CDPK5	8	0	0	8	160.117	7.91223	0.552826	0.345108
TGME49_221550	CMGC kinase, MAPK family, MEK kinase-related (incomplete catalytic triad)	8	0	0	8	156.692	7.1373	#N/A	#N/A
TGME49_288920	ABCG96	8	0	0	8	78.2206	7.40566	0.809197	0.0552859
TGME49_248880	RAB7	8	0	0	8	198.117	7.47326	-0.0781952	0.927881
TGME49_286470	AGC kinase	40	0	32	8	221.214	7.47833	-1.06095	0.000707651
TGME49_204530	MIC11	7	0	0	7	58.9143	9.88862	-1.63386	1.55244e-48
TGME49_231100	hypothetical protein	7	0	0	7	148.129	7.52319	1.16182	0.0214457
TGME49_224330	proteasome activator pa28 beta subunit protein	7	0	0	7	38.7687	6.68107	0.789855	0.222992
TGME49_226380	hypothetical protein	7	0	0	7	213.1	8.3008	-0.0705031	0.922839
TGME49_270160	hypothetical protein	7	0	0	7	134.058	7.0784	1.2941	0.177003
TGME49_213920	hypothetical protein	7	0	0	7	147.279	7.07171	0.00400517	0.997536
TGME49_289100	hypothetical protein	7	0	0	7	122.323	6.8781	-0.219387	0.81812
TGME49_257380	hypothetical protein	7	0	0	7	65.1625	7.59964	-1.18727	1.26518e-06
TGME49_244460	hypothetical protein	7	0	0	7	75.4299	7.79925	0.180146	0.832733
TGME49_219810	hypothetical protein	7	0	0	7	104.519	9.07003	0.208784	0.782779
TGME49_202630	ATP-dependent metallopeptidase HflB subfamily protein	7	0	0	7	151.026	7.05144	0.382687	0.651452
TGME49_240650	coatomer protein complex, subunit alpha, putative	10	3	0	7	77.6901	8.12442	0.0843226	0.920043
TGME49_209095	hypothetical protein	12	0	5	7	144.266	5.41098	-0.135194	0.950882
TGME49_213410	small nuclear ribonucleoprotein f (snrnp-f), putative	7	0	0	7	103.471	6.73291	-0.171443	0.823366
TGME49_222290	LSM domain-containing protein	7	0	0	7	90.2354	5.4528	-0.318679	0.801342
TGME49_273090	CDC48CY	7	0	0	7	81.2242	8.75397	0.350034	0.164289
TGME49_246000	large subunit ribosomal protein IMG2	7	0	0	7	87.7458	3.64544	-0.663171	NA
TGME49_314030	hypothetical protein	7	0	0	7	94.5381	4.96737	0.595557	0.691579
TGME49_306030	glutathione s-transferase, n-terminal domain containing protein	7	0	0	7	145.731	8.02396	0.955401	0.0377777
TGME49_249260	cell-cycle-associated protein kinase CDK, putative	7	0	0	7	115.006	6.83131	0.361998	0.594756
TGME49_210360	DEAD (Asp-Glu-Ala-Asp) box polypeptide 41 family protein	7	0	0	7	126.322	6.59964	0.567387	0.634623
TGME49_226500	hypothetical protein	7	0	0	7	251.692	6.0917	-0.690674	0.391534
TGME49_209050	Tyrosine kinase-like (TKL) protein	7	0	0	7	46.5376	6.7244	0.00630331	0.996758
TGME49_230210	ALV12	7	0	0	7	204.061	8.82933	-0.521934	0.00103345
TGME49_229360	transaldolase	6	0	0	6	102.912	7.42155	0.590045	0.181134
TGME49_207240	hypothetical protein	6	0	0	6	99.0949	7.34032	-0.271434	0.722049
TGME49_313080	hypothetical protein	6	0	0	6	78.3276	7.53784	1.05366	0.00129054
TGME49_226730	aconitate hydratase ACN/IRP	6	0	0	6	92.8218	7.72012	-0.22236	0.713949
TGME49_217680	hypothetical protein	6	0	0	6	134.17	9.15957	-0.229543	0.496314
TGME49_315150	eukaryotic initiation factor-4E, putative	6	0	0	6	37.9206	6.91597	0.410262	0.746182
TGME49_265790	hypothetical protein	6	0	0	6	172.404	8.85685	-0.511481	0.113183
TGME49_243440	GCN5B	6	0	0	6	99.0167	6.43204	0.460782	0.656779
TGME49_281430	protein kinase, putative	6	0	0	6	45.021	6.34588	-0.0631015	0.97491
TGME49_255330	hypothetical protein	6	0	0	6	151.698	6.19388	0.48828	NA
TGME49_306060	RON8	6	0	0	6	119.649	9.45666	-0.949676	2.13377e-09
TGME49_275330	RPL29	6	0	0	6	279.894	7.59498	0.772886	0.443465
TGME49_213570	hypothetical protein	50	9	35	6	182.229	10.613	-0.356188	0.553751
TGME49_313760	hypothetical protein	47	32	9	6	138.808	8.36518	-0.76177	0.0400488
TGME49_259940	hypothetical protein	6	0	0	6	62.7025	7.83922	-1.03542	8.7168e-05
TGME49_265520	hypothetical protein	5	0	0	5	189.446	7.32352	-0.335039	0.698018
TGME49_284180	hypothetical protein	5	0	0	5	132.88	8.70938	0.139365	0.793911
TGME49_267430	DnaJ domain-containing protein	5	0	0	5	101.083	7.74137	-0.177082	0.778743
TGME49_318560	ATPase/histidine kinase/DNA gyrase B/HSP90 domain-containing protein	5	0	0	5	150.088	6.57144	-0.477512	0.682353
TGME49_309730	thioredoxin reductase	5	0	0	5	222.814	7.77884	0.0722993	0.913339
TGME49_294610	histone lysine methyltransferase, SET, putative	5	0	0	5	179.798	8.34588	-0.579563	0.0463746
TGME49_275670	ALV5	5	0	0	5	117.379	7.46817	-0.111263	0.849439
TGME49_272010	Gar1 protein RNA binding region protein	5	0	0	5	116.673	6.26603	0.439137	0.805934
TGME49_265330	cell-cycle-associated protein kinase GSK, putative	5	0	0	5	157.62	8.16272	-0.269139	0.579086
TGME49_221320	ACC1	5	0	0	5	55.0259	10.5475	-0.225126	0.718552
TGME49_275680	hypothetical protein	5	0	0	5	117.379	-0.676484	0.179055	0.784889
TGME49_223930	RNA recognition motif-containing protein	32	27	0	5	181.671	7.82734	0.24354	0.772685
TGME49_254390	CRAL/TRIO domain-containing protein	5	0	0	5	199.639	7.14369	0.298373	0.521746
TGME49_217760	GTP-binding protein	5	0	0	5	193.365	5.74978	0.52651	0.711229
TGME49_316450	longevity-assurance protein (LAG1) domain-containing protein	5	0	0	5	87.2361	6.93823	0.711271	0.400708
TGME49_312230	DNA topoisomerase 2, putative	5	0	0	5	117.253	8.12442	-0.0220816	0.982289
TGME49_299980	hypothetical protein	5	0	0	5	58.1198	6.74137	-0.607507	0.154887
TGME49_276140	ARF1	5	0	0	5	107.964	8.03432	-0.280023	0.123513
TGME49_309380	Nuf2	5	0	0	5	94.8991	6.20616	0.195716	0.875217
TGME49_308950	histidine acid phosphatase superfamily protein	20	0	15	5	105.664	8.4528	0.427596	0.207254
TGME49_314500	SUB2	5	0	0	5	51.0513	8.91036	-0.969681	1.92453e-05
TGME49_258770	polypeptide n-acetylgalactosaminyltransferase 12, putative	5	0	0	5	170.328	6.46307	0.408408	0.643803
TGME49_267350	LSM domain-containing protein	5	0	0	5	78.4981	6.16901	-0.00775203	0.993706
TGME49_213670	hypothetical protein	5	0	0	5	75.3755	5.84708	-0.0379222	0.977584
TGME49_266640	Acetyl-coenzyme A synthetase 2, putative	10	6	0	4	100.095	8.38691	-1.27462	5.6587e-11
TGME49_247440	hypothetical protein	4	0	0	4	106.751	9.76646	0.299696	0.203525
TGME49_249410	hypothetical protein	4	0	0	4	31.8929	5.60892	0.978741	0.0431178
TGME49_203280	hypothetical protein	4	0	0	4	94.3855	5.53297	0.375117	NA
TGME49_297840	DNA primase, large subunit	4	0	0	4	154.595	7.80733	-0.148482	0.910128
TGME49_301440	CDPK1	4	0	0	4	49.1566	8.92714	-0.597502	0.00406799
TGME49_235380	hypothetical protein	4	0	0	4	75.1256	7.19388	-0.0218773	0.983364
TGME49_204120	hypothetical protein	4	0	0	4	72.547	4.1815	-0.576424	0.751183
TGME49_262120	IQ calmodulin-binding motif domain-containing protein	4	0	0	4	90.7431	6.5809	-0.138276	0.910686
TGME49_288630	nucleosome assembly protein (NAP), putative	28	24	0	4	126.07	8.55953	-0.350507	0.322956
TGME49_258680	TBP2	4	0	0	4	132.058	5.98173	-0.687211	0.37139
TGME49_217600	CDPK9	4	0	0	4	107.46	7.39498	-1.01523	0.0439274
TGME49_280730	cytosolic fe-s cluster assembling factor nbp35, putative	4	0	0	4	88.4621	6.3008	0.243565	0.872664
TGME49_237260	Coiled-coil domain containing 124 family protein	4	0	0	4	79.7309	6.25425	0.358746	0.750854
TGME49_235470	myosin A	4	0	0	4	150.409	9.25868	-0.616	0.000166608
TGME49_293190	endonuclease/exonuclease/phosphatase family protein	4	0	0	4	109.243	7.6273	-0.15941	0.855418
TGME49_314820	atp synthase F1, epsilon subunit, putative	4	0	0	4	80.6858	5.3008	-0.443335	0.688437
TGME49_245710	phosphatidylinositol-4-phosphate 5-kinase, putative	4	0	0	4	90.3562	7.02396	0.163987	0.873062
TGME49_230170	hypothetical protein	25	0	21	4	160.727	7.11793	0.414918	0.583881
TGME49_311070	hypothetical protein	4	0	0	4	89.4827	7.93085	1.44525	0.0202819
TGME49_265870	pantoate-beta-alanine ligase	4	0	0	4	55.4784	6.69856	-0.303132	0.8113
TGME49_222400	hypothetical protein	4	0	0	4	58.4292	7.12442	0.605054	0.416238
TGME49_246340	DnaJ domain-containing protein	11	8	0	3	99.9593	8.60892	0.0931481	0.882018
TGME49_265420	hypothetical protein	3	0	0	3	63.308	6.1815	-0.644455	0.207042
TGME49_312480	uracil phosphoribosyltransferase FUR1, putative	3	0	0	3	70.5885	6.33474	-0.0910719	0.964839
TGME49_254380	ribosomal protein L11, putative	3	0	0	3	80.5145	5.0784	0.285571	0.813385
TGME49_216590	HEAT repeat-containing protein	3	0	0	3	133.887	7.99947	0.132853	0.875217
TGME49_235150	transporter, major facilitator family protein	3	0	0	3	85.0368	8.3207	0.276286	0.626587
TGME49_231030	hypothetical protein	3	0	0	3	57.3156	5.98173	0.619125	0.660298
TGME49_281900	KMTOX	3	0	0	3	58.2719	6.81537	1.05868	0.0354774
TGME49_293270	hypothetical protein	3	0	0	3	41.1473	6.50343	0.253857	0.761792
TGME49_304900	hypothetical protein	3	0	0	3	72.876	8.12765	-0.560609	0.280771
TGME49_224050	AP2X4	3	0	0	3	65.7152	6.70722	0.405261	0.698005
TGME49_294690	ROM5	3	0	0	3	58.8391	6.50343	0.191123	0.855418
TGME49_310802	CRAL/TRIO domain-containing protein	3	0	0	3	92.3839	5.84708	-0.980514	0.553751
TGME49_243470	hypothetical protein	3	0	0	3	228.279	8.66559	#N/A	#N/A
TGME49_266080	hypothetical protein	10	0	7	3	101.254	9.83922	-0.0292561	0.957019
TGME49_260470	heat shock protein DNAJ pfj4, putative	3	0	0	3	39.7908	8.03088	-0.459678	0.376655
TGME49_239440	protein kinase (incomplete catalytic triad)	3	0	0	3	50.8544	7.017	0.471308	0.521171
TGME49_251680	histamine-releasing factor, putative	3	0	0	3	45.3762	7.26603	-0.947392	9.19914e-05
TGME49_237110	replication factor C subunit 2, putative	3	0	0	3	71.8393	6.68107	0.544738	0.601973
TGME49_205490	integral membrane protein, putative	3	0	0	3	108.065	8.10159	-1.25915	3.22053e-06
TGME49_289660	hypothetical protein	3	0	0	3	111.838	1.64544	#N/A	#N/A
TGME49_305190	CorA family Mg2 transporter protein	3	0	0	3	163.858	6.61814	0.495693	0.580994
TGME49_229480	calcium binding protein precursor, putative	3	0	0	3	56.3132	8.82336	-0.694943	7.99732e-05
TGME49_310610	hypothetical protein	3	0	0	3	133.065	8.11793	-0.514666	0.524649
TGME49_238100	transmembrane protein	25	22	0	3	160.867	7.07171	-0.0692857	0.967426
TGME49_305160	histone H2Ba	22	19	0	3	205.068	11.4252	-0.414617	NA
TGME49_239930	beta-catenin family protein 1, putative	3	0	0	3	60.2861	6.73291	-0.196159	0.909782
TGME49_239910	cyclin-dependent kinase	3	0	0	3	60.2861	8.16272	0.0821597	0.957019
TGME49_267720	transporter, cation channel family protein	14	11	0	3	55.4764	9.10979	-0.586133	0.0911545
TGME49_202860	hypothetical protein	2	0	0	2	29.431	5.96737	0.203364	0.910185
TGME49_224700	hypothetical protein	2	0	0	2	26.5557	7.79925	-0.413278	0.633078
TGME49_266280	HEAT repeat-containing protein	2	0	0	2	39.2598	6.40033	0.18533	0.895098
TGME49_244020	activator of hsp90 atpase 1 family protein	2	0	0	2	70.0705	5.81537	-0.0497867	0.975778
TGME49_216130	ubiquitin conjugating enzyme E2, putative	2	0	0	2	47.2657	6.19388	-0.0332453	0.978479
TGME49_228000	splicing factor 3A subunit 2, putative	2	0	0	2	75.3828	5.66337	0.256601	0.878583
TGME49_293300	Yip1 domain-containing protein	2	0	0	2	85.9494	6.60892	0.586264	0.584331
TGME49_261250	histone H2A1	34	0	32	2	724.096	11.0425	1.39497	NA
TGME49_215220	hypothetical protein	2	0	0	2	50.9728	9.017	-0.851463	7.33054e-09
TGME49_241880	3'5'-cyclic nucleotide phosphodiesterase domain-containing protein	2	0	0	2	33.2526	8.46562	-0.100502	0.90632
TGME49_270090	hypothetical protein	1	0	0	1	207.412	6.27771	0.141086	0.928384
TGME49_249400	hypothetical protein	4	3	0	1	31.8929	-0.676484	#N/A	#N/A
TGME49_213580	hypothetical protein	25	0	24	1	155.502	7.47833	-0.618659	0.0188842
TGME49_264010	hypothetical protein	1	0	0	1	115.917	4.27771	0.309489	NA
TGME49_254620	RPL39	25	0	25	0	204.227	6.26603	-0.34049	0.368242
TGME49_214180	ENTH domain-containing protein	3	0	3	0	64.7812	7.1373	-0.12821	0.900633
TGME49_266300	hypothetical protein	15	15	0	0	123.267	5.89337	-0.407331	0.554037
TGME49_226050	hypothetical protein	34	30	4	0	162.723	6.84708	0.489019	0.593781
TGME49_225102	hypothetical protein	13	0	0	0	202.9	6.6364	#N/A	#N/A
TGME49_295730	tetratricopeptide repeat-containing protein	6	6	0	0	112.001	6.44246	1.91123	0.0141897
TGME49_236870	hypothetical protein	16	0	16	0	255.652	7.03776	-0.145806	0.848427
TGME49_254635	hypothetical protein	2	2	0	0	118.982	3.32352	#N/A	#N/A
TGME49_248190	hypothetical protein	3	0	3	0	91.7966	7.88194	1.16897	0.000903265
TGME49_212980	hypothetical protein	20	0	20	0	88.5868	8.70289	-0.44199	0.164289
TGME49_201840	ASP1	21	0	21	0	185.292	9.40433	1.14622	2.45361e-05
TGME49_254690	phospholipase/carboxylesterase	22	0	22	0	235.022	7.91223	0.669503	0.012863
TGME49_264740	hypothetical protein	10	0	10	0	106.576	8.46051	1.05601	0.0285642
TGME49_263130	citrate synthase, putative	3	0	0	0	66.0752	8.29793	-0.257054	0.589211
TGME49_307820	hypothetical protein	8	8	0	0	260.224	4.90848	0.42829	0.737414
TGME49_213950	hypothetical protein	6	0	6	0	142.205	6.35694	-0.272716	0.863004
TGME49_223570	hypothetical protein	7	0	7	0	87.9405	7.14369	0.825123	0.145055
TGME49_249725	hypothetical protein	27	0	14	0	138.14	2.90848	#N/A	#N/A
TGME49_253700	transporter, major facilitator family protein	3	3	0	0	44.2597	8.33474	-0.224332	0.633651
TGME49_243960	nuclear transport factor 2 (ntf2) domain-containing protein	15	0	0	0	83.6517	8.23641	0.0646567	0.942741
TGME49_217540	RNA recognition motif-containing protein	19	19	0	0	134.974	7.88576	0.104469	0.887379
TGME49_300000	RPL18	20	9	11	0	263.69	7.35142	-0.635528	0.000259809
TGME49_221518	hypothetical protein	18	0	0	0	75.3508	6.01002	0.438288	0.813007
TGME49_253890	peptidase M16 inactive domain-containing protein	19	0	0	0	152.201	6.57144	0.120726	0.929777
TGME49_267400	RPL32	19	19	0	0	386.387	8.3008	-0.518139	0.0031079
TGME49_460280	28S ribosomal RNA	0	0	0	0	129.472	8.25425	#N/A	#N/A
TGME49_221905	hypothetical protein	8	0	0	0	53.339	7.42155	-0.0428713	0.973483
TGME49_233470	hypothetical protein	26	0	26	0	92.6976	7.05823	1.46249	0.00286021
TGME49_225850	peptidase, M28 family protein	10	0	10	0	80.2283	7.44246	0.598371	0.366236
TGME49_253100	hypothetical protein	5	5	0	0	112.863	6.77473	-0.750038	0.023867
TGME49_320740	hypothetical protein	12	12	0	0	122.519	8.2631	0.240133	0.715917
TGME49_224570	hypothetical protein	5	0	5	0	106.021	5.84708	-0.0474293	0.978953
TGME49_283800	hypothetical protein	35	0	35	0	21.7604	7.43204	0.77071	NA
TGME49_289680	Ras-related protein Rab11	16	16	0	0	123.516	7.90472	-0.120062	0.866133
TGME49_278205	hypothetical protein	22	10	12	0	115.053	9.80229	0.926325	0.00166913
TGME49_458060	28S ribosomal RNA	0	0	0	0	129.603	5.60892	#N/A	#N/A
TGME49_267270	divalent metal transporter, putative	11	11	0	0	101.789	7.13087	0.407692	0.689717
TGME49_207370	hypothetical protein	3	0	3	0	57.4825	8.65443	0.787553	0.0338583
TGME49_261740	hypothetical protein	12	12	0	0	145.95	9.47833	-1.62926	1.77678e-97
TGME49_265455	hypothetical protein	43	0	36	0	184.938	1.90848	#N/A	#N/A
TGME49_312050	small GTPase Rab2, putative	11	11	0	0	67.4706	7.003	0.125859	0.879983
TGME49_226650	hypothetical protein	16	16	0	0	72.8498	4.41098	-0.664721	0.715562
TGME49_228150	hypothetical protein	26	0	26	0	246.948	6.03776	-0.0126069	0.989878
TGME49_310330	hypothetical protein	17	17	0	0	202.608	5.41098	0.687955	0.559564
TGME49_457530	18S ribosomal RNA	0	0	0	0	112.551	8.20921	#N/A	#N/A
TGME49_275860	hypothetical protein	6	0	6	0	240.492	8.34311	-0.9926	6.34225e-12
TGME49_216910	hypothetical protein	5	0	5	0	82.4223	5.95287	0.106512	0.957144
TGME49_244380	cactin	11	11	0	0	85.7847	10.8919	-0.0319717	0.972781
TGME49_277030	isoleucyl-tRNA synthetase, putative	16	16	0	0	205.148	7.47833	-0.396641	0.392596
TGME49_311720	chaperonin protein BiP	23	23	0	0	132.569	10.1588	0.0126624	0.972926
TGME49_216140	tetratricopeptide repeat-containing protein	3	3	0	0	52.2782	9.99506	4.46324	9.72078e-25
TGME49_277680	hypothetical protein	8	8	0	0	70.8343	6.34588	0.456916	0.634623
TGME49_200385	BFD1	55	0*	55	0	234.75	10.0179	1.03449	5.71491e-06
TGME49_269190	GAPDH2	17	0	17	0	172.253	8.8033	1.01151	1.30536e-07
TGME49_266100	ROP41	7	0	7	0	162.325	6.2893	-0.196585	0.855418
TGME49_226430	reticulon protein	22	22	0	0	77.7935	8.41098	-0.179811	0.730997
TGME49_254570	hypothetical protein	22	22	0	0	162.514	6.97457	0.019589	0.978479
TGME49_241160	hemolysin-III related subfamily protein	36	0	36	0	141.752	6.68107	-0.028905	0.986569
TGME49_288720	RPL10	19	17	2	0	245.193	8.25425	-0.746613	7.91999e-05
TGME49_245680	RPL21	5	5	0	0	99.1702	8.20003	-0.955015	5.76246e-09
TGME49_244560	heat shock protein 90, putative	28	28	0	0	682.62	9.72226	0.125358	0.572079
TGME49_315290	hypothetical protein	18	0	18	0	159.606	7.60429	-0.284162	0.634623
TGME49_312175	hypothetical protein	10	0	10	0	128.938	5.89337	-0.20914	0.908784
TGME49_316340	hypothetical protein	21	21	0	0	20.2239	8.99947	-0.169144	0.475101
TGME49_261400	hypothetical protein	32	20	12	0	135.138	8.82535	0.771468	0.00980204
TGME49_223430	hypothetical protein	21	0	21	0	292.557	6.65443	#N/A	#N/A
TGME49_213900	regulator of chromosome condensation RCC1	3	3	0	0	96.2068	7.42155	0.791041	0.0309387
TGME49_272380	hypothetical protein	27	0	0	0	110.037	8.51087	0.16265	0.79395
TGME49_286420	elongation factor 1-alpha (EF-1-ALPHA), putative	19	19	0	0	911.667	9.88767	-0.124077	0.542764
TGME49_222220	IMC7	14	14	0	0	119.221	8.79722	0.520877	0.00348123
TGME49_280370	hypothetical protein	8	0	0	0	205.116	8.48339	-0.556205	0.023867
TGME49_297880	dense granule protein DG32	6	6	0	0	113.86	7.27188	-0.36281	0.324441
TGME49_238390	hypothetical protein	2	2	0	0	65.0422	7.95651	-0.380314	0.552881
TGME49_249250	RPL35A	19	0	19	0	100.372	7.77884	-0.0935176	0.854154
TGME49_267585	hypothetical protein	5	0	5	0	174.002	7.11142	-0.807115	0.461796
TGME49_320070	CDK-activating kinase assembly factor MAT1 protein	22	22	0	0	184.173	6.15641	-0.576892	0.634623
TGME49_286620	S1 RNA binding domain-containing protein	8	0	8	0	102.375	5.96737	0.335355	0.786423
TGME49_273930	DNA topoisomerase domain-containing protein	10	10	0	0	213.677	6.36791	-0.13052	0.922839
TGME49_221350	Ctr copper transporter family protein	16	16	0	0	65.7785	6.02396	-0.117908	0.963417
TGME49_230690	LNS2 (Lipin/Ned1/Smp2) protein	6	0	0	0	222.891	7.61814	0.460937	0.378565
TGME49_226830	DnaK family protein	34	34	0	0	113.477	7.50839	-0.118229	0.849439
TGME49_289750	RPL40	26	12	14	0	211.066	8.01002	-0.586595	0.00155796
TGME49_239760	RPL22	13	0	13	0	47.3823	7.96014	-0.255621	0.468318
TGME49_225300	hypothetical protein	14	14	0	0	214.735	6.74137	-0.657995	0.367428
TGME49_248340	GTP-binding nuclear protein ran/tc4	50	0	0	0	34.5037	8.51827	-0.175774	0.700516
TGME49_309210	peroxiredoxin 6, putative	31	0	30	0	182.364	8.89337	0.284808	0.36307
TGME49_244690	hypothetical protein	5	5	0	0	133.3	6.73291	-0.456771	0.438396
TGME49_265090	hypothetical protein	23	0	23	0	229.503	9.34866	0.446245	0.171143
TGME49_218220	cell-cycle-associated protein kinase CDK, putative	18	18	0	0	301.197	7.16272	-0.289253	0.8113
TGME49_273790	hypothetical protein	12	0	12	0	118.517	6.8549	0.403745	0.733122
TGME49_278730	guanine nucleotide-binding protein, putative	10	0	10	0	109.744	5.05144	-0.356615	0.855418
TGME49_310110	hypothetical protein	5	0	5	0	84.5858	4.64544	#N/A	#N/A
TGME49_240380	hypothetical protein	12	0	12	0	146.374	8.47833	-0.122182	0.868526
TGME49_280580	SRS35B	35	35	0	0	102.242	8.29218	3.16881	4.33429e-07
TGME49_206450	autophagy-related cysteine peptidase atg4, putative	119	5	114	0	116.413	9.04973	0.246816	0.584866
TGME49_224810	hypothetical protein	2	0	0	0	39.0385	7.33474	1.42329	NA
TGME49_297130	hypothetical protein	7	7	0	0	111.666	6.6273	-0.568949	0.468318
TGME49_226290	hypothetical protein	15	15	0	0	205.766	7.79519	-0.553776	0.278063
TGME49_226980	hypothetical protein	29	29	0	0	128.652	6.60892	0.298845	0.784558
TGME49_215785	ROP2A	26	0	26	0	201.625	-0.676484	-1.48513	9.03878e-32
TGME49_285980	GPM1	15	0	15	0	180.259	9.56788	0.586608	0.0255713
TGME49_314700	hypothetical protein	9	0	9	0	205.509	7.68546	-0.198135	0.807584
TGME49_237230	hypothetical protein	10	0	0	0	70.9129	8.33474	-1.58518	3.00391e-20
TGME49_305340	CRC230	9	0	9	0	74.998	8.3788	0.293455	0.5624
TGME49_260520	hypothetical protein	27	27	0	0	29.0243	8.91971	0.811009	0.0276239
TGME49_248990	hypothetical protein	28	0	20	0	116.058	9.48213	1.10467	6.59237e-07
TGME49_267130	SRS38A	9	0	9	0	122.628	5.99594	3.2553	NA
TGME49_241010	K channel tetramerisation domain-containing protein	21	21	0	0	96.3192	6.0784	-0.807163	0.357933
TGME49_263320	hypothetical protein	8	8	0	0	176.154	8.33194	0.16074	0.799334
TGME49_221220	hypothetical protein	11	0	11	0	105.007	5.68107	0.624113	NA
TGME49_261390	hypothetical protein	20	0	20	0	135.138	-0.676484	#N/A	#N/A
TGME49_284660	mitochondrial ribosomal protein s6-2, putative	13	0	13	0	163.996	6.02396	1.28219	0.269941
TGME49_211680	protein disulfide isomerase	7	6	1	0	52.1129	9.92529	-0.0563508	0.852074
TGME49_255880	hypothetical protein	2	0	1	0	71.0971	6.91597	-0.0266493	0.986936
TGME49_311400	WD domain, G-beta repeat-containing protein	10	10	0	0	116.574	7.44764	0.0804929	0.942741
TGME49_252640	P-type ATPase PMA1	19	0	19	0	242.073	7.9419	4.37796	6.29161e-12
TGME49_220390	hypothetical protein	68	68	0	0	307.934	8.1815	0.743726	0.122268
TGME49_289950	hypothetical protein	10	10	0	0	75.9201	6.53297	0.441318	0.5703
TGME49_252295	hypothetical protein	3	0	1	0	50.6653	6.87041	0.430469	0.341234
TGME49_266870	transporter, major facilitator family protein	23	0	23	0	172.222	3.71583	-1.11896	NA
TGME49_309590	ROP1	25	0	25	0	130.838	10.3876	-1.05153	4.06102e-45
TGME49_223410	eukaryotic initiation factor-4E, putative	4	4	0	0	66.2598	7.43204	-0.0693526	0.918175
TGME49_253180	hypothetical protein	26	26	0	0	257.352	6.93085	0.96542	NA
TGME49_300100	RON2	19	0	19	0	245.696	8.74558	-1.04451	1.80116e-13
TGME49_457940	18S ribosomal RNA	0	0	0	0	338.571	10.0725	#N/A	#N/A
TGME49_266368	hypothetical protein	20	20	0	0	96.7822	7.24238	#N/A	#N/A
TGME49_301280	hypothetical protein	41	41	0	0	64.7056	5.13087	2.03061	NA
TGME49_227875	hypothetical protein	15	0	0	0	196.196	4.99594	#N/A	#N/A
TGME49_251540	GRA9	31	31	0	0	454.867	9.575	1.29911	2.29389e-16
TGME49_256000	endoplasmic reticulum retention receptor	42	39	0	0	321.889	8.27771	0.453183	0.219463
TGME49_207065	hypothetical protein	29	0	0	0	231.117	6.49344	-0.669515	0.604046
TGME49_253090	DEAD/DEAH box helicase domain-containing protein	9	9	0	0	118.176	5.25425	0.701266	0.481496
TGME49_286480	hypothetical protein	6	0	6	0	92.3194	6.23041	-0.611443	0.60717
TGME49_313930	transmembrane protein	14	0	0	0	183.116	7.81537	0.502006	0.572872
TGME49_276970	hypothetical protein	3	3	0	0	125.07	6.96014	0.0302053	0.978479
TGME49_213730	lanthionine synthetase C family protein	39	20	19	0	92.0263	6.68984	0.621355	0.248164
TGME49_219832	cyclin-dependent kinase regulatory subunit protein	39	0	7	0	74.9052	6.66337	0.917677	0.244346
TGME49_230490	phosphatidylinositol-4-phosphate 5-kinase	4	4	0	0	82.7248	6.90848	-0.177591	0.910686
TGME49_234640	hypothetical protein	8	0	8	0	180.693	5.6273	1.21186	0.111058
TGME49_307815	hypothetical protein	8	0	0	0	260.224	-0.676484	#N/A	#N/A
TGME49_306440	hypothetical protein	15	0	15	0	59.5493	7.1373	0.756617	0.421184
TGME49_248280	hypothetical protein	91	91	0	0	61.288	8.61353	0.442122	0.357316
TGME49_238150	hypothetical protein	7	0	7	0	159.081	7.92343	0.00618373	0.995015
TGME49_261440	ARM repeats containing protein	6	6	0	0	152.053	7.9924	-0.822531	0.00421447
TGME49_261970	hypothetical protein	5	0	5	0	151.612	7.45794	2.28208	7.19313e-14
TGME49_211040	Sec61beta family protein	23	23	0	0	122.921	6.8549	0.0382906	0.972781
TGME49_216970	coronin, putative	13	13	0	0	98.8691	7.54268	-1.01144	0.00319398
TGME49_221310	aminopeptidase N protein	10	0	10	0	234.122	7.35142	0.415686	0.689207
TGME49_288650	GRA12	29	29	0	0	167.358	10.8088	-0.870938	6.82143e-23
TGME49_223900	hypothetical protein	14	0	14	0	180.254	6.66337	1.40418	0.119859
TGME49_295110	ROP7	12	0	12	0	214.703	8.54993	-1.23215	3.86027e-62
TGME49_293260	ATPase/histidine kinase/DNA gyrase B/HSP90 domain-containing protein	11	11	0	0	45.6941	8.22438	-0.0950266	0.910128
TGME49_203690	AP2VIIA5	9	0	9	0	119.636	7.43204	0.161712	0.875217
TGME49_266750	transporter/permease protein, putative	9	0	9	0	125.784	7.84708	0.166726	0.848427
TGME49_318230	PGKI	31	5	26	0	224.248	7.26603	-0.1428	0.84473
TGME49_246170	ARID/BRIGHT DNA binding domain-containing protein	1	1	0	0	27.8113	8.00651	0.428534	0.565438
TGME49_253780	GTP cyclohydrolase I, putative	4	0	4	0	75.7381	7.26015	0.287607	0.715917
TGME49_204055	hypothetical protein	24	0	0	0	219.168	5.1815	#N/A	#N/A
TGME49_215460	RPS24	23	0	23	0	137.975	7.34588	-0.864266	9.23171e-06
TGME49_222948	hypothetical protein	13	0	13	0	96.0675	7.01002	0.316847	0.744074
TGME49_217510	hypothetical protein	9	9	0	0	51.8965	8.003	-0.852985	0.000790584
TGME49_313370	hypothetical protein	7	7	0	0	98.3144	7.24833	0.519348	0.466657
TGME49_321440	SANT	4	4	0	0	92.4155	7.98173	-0.203219	0.763676
TGME49_209200	hypothetical protein	19	14	3	0	134.816	7.22438	0.398626	0.661575
TGME49_313390	RPL6	78	0	78	0	422.641	7.84315	-0.747594	3.28498e-07
TGME49_203730	hypothetical protein	11	0	11	0	140.511	6.35694	-0.315762	0.855418
TGME49_240300	zinc finger domain, LSD1 subclass domain-containing protein	4	4	0	0	78.2961	6.27771	1.09584	0.365786
TGME49_247040	hypothetical protein	15	15	0	0	157.865	7.20616	0.604281	0.442174
TGME49_295710	HECT-domain (ubiquitin-transferase) domain-containing protein	17	17	0	0	183.927	9.71046	-0.0303025	0.97344
TGME49_255400	hypothetical protein	12	0	12	0	126.685	6.47326	0.570342	0.669746
TGME49_261240	histone H3	40	13	27	0	404.866	10.6794	#N/A	#N/A
TGME49_238073	hypothetical protein	31	0	11	0	135.696	5.47326	0.242862	NA
TGME49_236040	fructose-1,6-bisphosphate aldolase	29	0	28	0	941.277	9.36928	-0.732933	3.3885e-07
TGME49_249900	adenine nucleotide translocator, putative	10	0	10	0	120.554	8.26015	0.06416	0.907095
TGME49_203710	AP2VIIA4	4	0	4	0	71.8194	9.19542	0.706363	0.024635
TGME49_228390	hypothetical protein	27	0	27	0	71.022	7.27771	1.0935	0.137724
TGME49_291980	HECT-domain (ubiquitin-transferase) domain-containing protein	18	0	18	0	54.0976	8.79519	1.27195	0.000407635
TGME49_305540	hypothetical protein	6	6	0	0	74.028	7.01002	0.15057	0.909885
TGME49_269980	preprotein translocase Sec61, putative	20	20	0	0	157.971	8.51827	-0.115549	0.84526
TGME49_309752	succinate-Coenzyme A ligase, beta subunit, putative	3	3	0	0	67.0383	7.003	-0.178795	0.826641
TGME49_224850	polyadenylate binding protein, putative	43	43	0	0	258.758	10.01	0.0996619	0.829559
TGME49_248390	RPL26	90	42	48	0	186.023	8.2748	-0.513021	0.00319166
TGME49_249670	cathepsin B	38	38	0	0	242.865	9.40433	1.07285	7.77318e-06
TGME49_271070	hypothetical protein	4	0	4	0	87.9533	4.41098	#N/A	#N/A
TGME49_300190	RPL37A	20	20	0	0	270.126	6.82336	-0.471245	0.0255284
TGME49_293040	hypothetical protein	2	0	2	0	52.937	5.27771	0.131779	0.950226
TGME49_293780	hypothetical protein	48	30	18	0	86.1208	9.51334	2.73576	2.35482e-20
TGME49_311260	myosin light chain MLC1, putative	11	8	3	0	258.686	6.3788	-0.317638	0.734043
TGME49_227948	peptidase M16 inactive domain-containing protein	9	9	0	0	131.718	7.42155	-0.0932725	0.878377
TGME49_257520	synaptobrevin protein	6	0	6	0	61.7202	6.6364	-0.304671	0.715917
TGME49_213910	hypothetical protein	3	3	0	0	96.2068	6.40033	0.646165	0.387448
TGME49_231080	RPL38	33	33	0	0	234.118	7.48842	-0.481507	0.0266171
TGME49_314490	hypothetical protein	5	5	0	0	51.0513	1.90848	#N/A	#N/A
TGME49_310885	hypothetical protein	29	29	0	0	30.2321	7.32352	-0.0460668	0.97919
TGME49_218260	histone H3.3	7	7	0	0	96.9274	9.64657	0.0525878	0.879983
TGME49_319850	splicing factor U2AF family SnRNP auxilary factor large subunit, RRM domain-containing protein	15	0	15	0	147.22	7.0917	0.409491	0.425073
TGME49_212220	hypothetical protein	31	21	10	0	169.38	8.61353	0.624652	0.0492535
TGME49_298010	hypothetical protein	7	0	0	0	126.565	8.02742	-0.436697	0.468318
TGME49_461480	28S ribosomal RNA	0	0	0	0	97.6079	9.57854	#N/A	#N/A
TGME49_283710	longevity-assurance protein (LAG1) domain-containing protein	3	0	3	0	73.917	7.1877	0.293548	0.828741
TGME49_320465	hypothetical protein	20	0	20	0	173.143	3.84708	#N/A	#N/A
TGME49_260390	hypothetical protein	24	0	24	0	79.4763	5.68107	1.26304	0.0727411
TGME49_221910	AN1 family Zinc finger domain-containing protein	52	0	2	0	43.3537	7.53784	-0.505438	0.229769
TGME49_309870	hypothetical protein	4	4	0	0	75.4981	6.56192	-0.220241	0.87781
TGME49_257090	NAC domain-containing protein	61	0	61	0	114.854	8.08507	0.00470902	0.994584
TGME49_237200	sphingolipid delta 4 desaturase/c-4 hydroxylase protein des2 family protein	22	0	22	0	167.17	6.5903	-0.863744	0.129482
TGME49_290860	amino acid transporter, putative	26	4	22	0	60.4028	6.8781	-0.605885	0.381073
TGME49_310210	hypothetical protein	24	24	0	0	76.8622	6.82336	0.351597	0.827608
TGME49_244412	hypothetical protein	8	0	8	0	207.979	5.69856	1.27286	0.139549
TGME49_205030	hypothetical protein	7	7	0	0	120.451	6.03776	-0.0467452	0.975908
TGME49_220370	hypothetical protein	5	5	0	0	118.578	7.23641	0.149862	0.903221
TGME49_300030	hypothetical protein	25	0	25	0	110.914	6.14369	-0.0710148	0.967426
TGME49_243200	hypothetical protein	6	0	6	0	148.254	8.08507	-0.36581	0.284062
TGME49_248810	nuclear factor NF7	14	0	14	0	129.734	7.5809	0.602251	0.111915
TGME49_265440	hypothetical protein	9	9	0	0	55.3733	6.80733	0.552388	0.406713
TGME49_231850	serine-threonine phosophatase 2C (PP2C)	7	7	0	0	166.895	8.63867	-0.259514	0.359688
TGME49_295935	KRUF family protein	11	11	0	0	162.151	8.86073	-0.37299	0.309074
TGME49_306530	hypothetical protein	30	30	0	0	124.869	5.60892	0.344397	NA
TGME49_298610	GYF domain-containing protein	10	0	10	0	89.5379	7.23641	0.0262933	0.976545
TGME49_232300	RPS3	13	13	0	0	40.8693	7.1373	-0.207703	0.468651
TGME49_212270	hypothetical protein	26	26	0	0	386.5	8.5451	-1.40597	3.45595e-15
TGME49_257780	hypothetical protein	4	0	4	0	73.492	5.99594	0.844244	0.60717
TGME49_226040	EF hand domain-containing protein	4	4	0	0	53.086	7.20616	0.382465	0.649026
TGME49_216650	S15 sporozoite-expressed protein	10	0	10	0	113.422	8.26603	-0.20422	0.772288
TGME49_249425	hypothetical protein	7	0	0	0	49.4777	8.03088	0.101625	0.885819
TGME49_219440	hypothetical protein	15	15	0	0	187.183	6.38961	0.280476	0.85082
TGME49_251800	hypothetical protein	8	8	0	0	44.4893	4.71583	0.766569	NA
TGME49_213690	ring box protein 1 family protein	34	34	0	0	225.511	5.23041	-0.206272	0.895098
TGME49_275440	GRA6	14	14	0	0	364.652	11.327	-0.455692	1.10613e-09
TGME49_288680	endonuclease IV APN	18	18	0	0	228.482	7.47326	0.513718	0.387448
TGME49_245540	hypothetical protein	1	1	0	0	33.4402	7.24238	-1.03634	0.144912
TGME49_310670	glycogen phosphorylase 1, putative	4	0	0	0	26.0189	8.71798	0.824356	0.0191324
TGME49_306370	hypothetical protein	46	14	32	0	207.734	5.73291	1.21726	0.251608
TGME49_240410	protein kinase (incomplete catalytic triad)	10	0	10	0	87.2901	7.13087	0.19434	0.900411
TGME49_227330	hypothetical protein	4	0	4	0	57.8365	7.43726	#N/A	#N/A
TGME49_295400	hypothetical protein	16	16	0	0	144.075	5.8781	0.868416	0.341234
TGME49_281955	hypothetical protein	4	0	4	0	178.394	4.93823	#N/A	#N/A
TGME49_227335	hypothetical protein	33	0	0	0	213.185	6.13087	0.227626	NA
TGME49_202410	hypothetical protein	5	5	0	0	149.93	7.11142	0.588147	0.648517
TGME49_251870	histone H2Bb	10	10	0	0	191.34	8.42942	#N/A	#N/A
TGME49_219310	DnaK family protein	6	6	0	0	117.878	7.66337	0.162207	0.813483
TGME49_222952	phosphohistidine phosphatase	27	11	16	0	207.416	7.56669	0.797347	0.186054
TGME49_310060	small nuclease	8	0	8	0	199.648	6.88576	0.560559	0.745334
TGME49_273870	SWI2/SNF2 ISWI-like (AT hook)	10	0	10	0	94.7151	7.15641	-0.143327	0.878377
TGME49_214835	hypothetical protein	32	10	22	0	76.4797	3.57144	#N/A	#N/A
TGME49_286080	elongation factor 2 family protein	5	5	0	0	92.9587	6.68107	0.671451	0.33314
TGME49_221295	hypothetical protein	24	0	24	0	99.6227	7.38961	-0.563703	0.579106
TGME49_294370	hypothetical protein	6	6	0	0	153.824	6.3008	-0.492955	0.665527
TGME49_290660	RNA recognition motif-containing protein	14	14	0	0	212.504	8.40566	-0.369053	0.304203
TGME49_219485	hypothetical protein	18	0	18	0	149.57	7.27188	1.41326	0.0130147
TGME49_291600	gamma interferon inducible lysosomal thiol reductase (GILT) protein	29	9	20	0	63.0276	7.82336	-0.00550859	0.995356
TGME49_223672	3'(2'),5'-bisphosphate nucleotidase	5	5	0	0	81.618	5.73291	0.5116	0.778743
TGME49_233130	nucleoside transporter protein	24	24	0	0	180.81	6.43204	1.06141	0.153823
TGME49_231640	ALV1	22	22	0	0	141.17	9.12118	-0.679523	5.13091e-08
TGME49_205170	hypothetical protein	112	0	75	0	79.2276	9.61469	0.139502	0.890525
TGME49_250930	hypothetical protein	2	0	0	0	52.0479	6.3122	-0.0282814	0.984264
TGME49_216230	hypothetical protein	12	0	0	0	102.199	6.35694	0.0950772	0.967426
TGME49_313418	hypothetical protein	3	0	0	0	53.8557	5.25425	-0.426275	0.83259
TGME49_220880	hypothetical protein	12	10	2	0	189.401	6.15641	0.206073	0.900633
TGME49_201680	eukaryotic initiation factor-3 subunit 10, putative	27	27	0	0	87.1434	7.91597	-0.13655	0.84526
TGME49_233380	hypothetical protein	20	20	0	0	56.3258	10.0446	-0.506467	0.000208752
TGME49_278870	myosin F	5	5	0	0	108.945	8.69202	-0.14338	0.807584
TGME49_272390	hypothetical protein	5	0	5	0	60.3005	5.68107	1.9073	NA
TGME49_310360	hypothetical protein	9	9	0	0	73.3497	7.11142	-0.59817	0.389477
TGME49_249380	DHHC zinc finger domain-containing protein	2	2	0	0	42.7397	7.35142	0.465879	0.601195
TGME49_205040	PGAP1 family protein	19	0	19	0	166.856	7.70289	0.0123982	0.989324
TGME49_227450	hydrolase, NUDIX family protein	13	13	0	0	105.447	7.30651	0.742234	0.349546
TGME49_202840	FHA domain-containing protein	26	13	0	0	50.2925	8.73291	-0.184688	0.723378
TGME49_313010	DDX6	3	3	0	0	82.4306	7.79112	0.383624	0.528544
TGME49_219690	hypothetical protein	38	0	14	0	107.147	8.64093	-0.444775	0.0644161
TGME49_216820	transporter, major facilitator family protein	38	38	0	0	216.335	9.38015	-1.17593	0.000705457
TGME49_316600	hypothetical protein	4	4	0	0	56.9873	6.65443	-0.984627	0.00700856
TGME49_246550	ASP3	23	0	23	0	268.406	7.96376	-0.76387	0.000542134
TGME49_314295	ribosomal l25 family protein	21	0	21	0	243.61	4.41098	0.488849	0.8113
TGME49_290210	hypothetical protein	21	21	0	0	77.8521	4.23041	#N/A	#N/A
TGME49_312160	hypothetical protein	27	0	27	0	130.555	7.2893	0.167988	0.841765
TGME49_307860	hypothetical protein	7	0	7	0	192.629	7.94557	0.512228	0.284547
TGME49_275790	EGF family domain-containing protein	24	12	12	0	75.6799	5.34588	#N/A	#N/A
TGME49_205340	RPS12	10	8	2	0	510.327	7.86655	-1.49142	3.80468e-12
TGME49_304890	hypothetical protein	9	9	0	0	133.116	7.68107	-0.030549	0.975778
