# Supplementary material for: A transcriptional network required for bradyzoite development in Toxoplasma gondii is dispensable for recrudescent disease
Source: Nat Commun. 2023 Sep 28;14:6078. doi: 10.1038/s41467-023-40948-w (PMC10539341; doi:10.1038/s41467-023-40948-w)
Supplement: Supplementary file 7 — Supplementary Data 4 [file 41467_2023_40948_MOESM7_ESM.xlsx]

## Sheet: ColumnDescriptors
Day30MouseBrainRNAseqMs
Mouse Gene Name	Mouse gene name or accession number if name unavailable
WT	TgVEG WT-infected mouse, D30 post-infection
ROCY1	TgVEG:ΔROCY1 infected mouse, D30 post-infection
BFD1	TgVEG:ΔBFD1 infected mouse, D30 post-infection
Day30ParasiteTranscriptome
Name	ToxoDB Gene Name
Description	Annotation from ToxoDB genbank flat file (gff)
shortName	Name from "Name=" field in genbank flat file if available
WT_A1	TgVEG WT-infected mouse, D29 post-infection	raw read count
WT_A2	TgVEG WT-infected mouse, D29 post-infection	raw read count
WT_A3	TgVEG WT-infected mouse, D29 post-infection	raw read count
ROCY1_A1	TgVEG:ΔROCY1 infected mouse, D30 post-infection (cage A)	raw read count
ROCY1_A2	TgVEG:ΔROCY1 infected mouse, D30 post-infection (cage A)	raw read count
ROCY1_B1	TgVEG:ΔROCY1 infected mouse, D30 post-infection (cage B)	raw read count
name	ToxoDB Gene Name
baseMean	average read count for gene across all samples (not log transformed)	DESeq2 output
log2FoldChange	Log2Fold Change of Wild type versus ΔROCY1 by DESeq	DESeq2 output
lfcSE	std error of Log2FoldChange	DESeq2 output
stat	Test statistic	DESeq2 output
pvalue	raw p value	DESeq2 output
padj	adjusted p value to control type I error	DESeq2 output
WT_A1	TgVEG WT-infected mouse, D29 post-infection	log2 transformed and normalized TPM
WT_A2	TgVEG WT-infected mouse, D29 post-infection	log2 transformed and normalized TPM
WT_A3	TgVEG WT-infected mouse, D29 post-infection	log2 transformed and normalized TPM
ROCY1_A1	TgVEG:ΔROCY1 infected mouse, D30 post-infection (cage A)	log2 transformed and normalized TPM
ROCY1_A2	TgVEG:ΔROCY1 infected mouse, D30 post-infection (cage A)	log2 transformed and normalized TPM
ROCY1_B1	TgVEG:ΔROCY1 infected mouse, D30 post-infection (cage B)	log2 transformed and normalized TPM

## Sheet: Day30MouseBrainRNAseqMs
Mouse Gene Name	WT	WT	WT	WT	WT	ROCY1	ROCY1	ROCY1	ROCY1	ROCY1	BFD1	BFD1	BFD1	BFD1	BFD1
0610007P14Rik	9.7938	9.71763	9.83609	9.84786	9.74422	9.78643	9.77344	9.72998	9.74613	9.69644	9.7144	9.65023	9.71785	9.71216	9.61952
0610009B22Rik	7.60511	7.56318	7.68713	7.70695	7.73593	7.53567	7.56887	7.55066	7.64375	7.56762	7.66974	7.61681	7.62213	7.58678	7.6628
0610009E02Rik	8.84931	8.88947	8.81284	8.8702	8.83714	8.94443	8.91404	8.98236	8.92531	8.93546	8.91138	8.84122	8.92943	8.85757	8.82516
0610009L18Rik	7.64285	7.71032	7.68939	7.62417	7.76391	7.61733	7.73221	7.64038	7.73044	7.66781	7.65895	7.65286	7.70691	7.6815	7.59251
0610009O20Rik	11.3507	11.3273	11.4039	11.3605	11.3225	11.3727	11.2632	11.2278	11.2132	11.3145	11.3108	11.2441	11.2324	11.2208	11.1902
0610010F05Rik	11.1026	11.1567	11.1225	11.0683	11.0403	11.0533	11.0055	11.0497	11.0006	11.0747	11.0404	11.0574	10.9944	10.9356	10.9829
0610010K14Rik	8.8919	8.82572	8.83506	8.98911	8.82954	8.76992	8.86969	8.84842	8.85597	8.78132	8.85178	8.82058	8.8414	8.92354	8.77148
0610011F06Rik	9.29583	9.2553	9.30418	9.36804	9.32391	9.14028	9.14792	9.12818	9.13384	9.26338	9.24299	9.19327	9.20554	9.20927	9.21545
0610012G03Rik	7.89752	7.75668	7.71108	7.8827	7.83418	7.69398	7.79757	7.77479	7.86671	7.75849	7.76674	7.72815	7.79256	7.91791	7.77004
0610030E20Rik	10.4561	10.3752	10.5462	10.5525	10.4714	10.6074	10.5479	10.5571	10.5727	10.4992	10.6321	10.399	10.5541	10.4919	10.455
0610037L13Rik	11.4381	11.5218	11.4482	11.5233	11.5083	11.3375	11.3612	11.3403	11.4842	11.4267	11.4495	11.3421	11.29	11.3157	11.2815
0610040B10Rik	6.80124	6.86901	6.84832	6.79792	6.87108	6.79769	6.77952	6.85927	6.83238	6.8052	6.78448	6.84096	6.77988	6.899	6.76549
0610040F04Rik	8.0182	7.96659	8.05964	7.98036	8.03845	8.04497	7.8586	7.97377	7.95399	8.14337	7.98851	8.0199	7.99326	7.91754	7.8893
0610040J01Rik	7.59975	7.58815	7.55705	7.58071	7.67102	7.42841	7.47684	7.39721	7.48236	7.38027	7.37006	7.45479	7.47475	7.42265	7.25373
0610043K17Rik	7.57969	7.82791	7.64497	7.65398	7.68781	7.6237	7.65883	7.70854	7.71238	7.72639	7.66798	7.66136	7.53405	7.59342	7.58204
1110001J03Rik	7.74648	7.73846	7.75544	7.83062	7.88634	7.52887	7.63077	7.48626	7.64782	7.69455	7.66154	7.6737	7.73383	7.66028	7.63688
1110002E22Rik	6.81854	6.97298	6.84163	6.8229	6.90251	6.91857	6.91557	6.79344	7.02782	6.76189	6.86474	6.89064	6.73692	6.77067	6.6593
1110002J07Rik	5.81381	5.90834	5.92797	5.83766	5.99675	6.00816	5.91038	5.93928	5.9679	5.9658	5.98497	5.95281	5.96088	5.99849	5.96074
1110002L01Rik	9.51303	9.51611	9.47957	9.4214	9.52605	9.58307	9.47481	9.51779	9.57199	9.54626	9.49693	9.49824	9.51898	9.48822	9.42559
1110004E09Rik	9.21898	9.36293	9.28708	9.24885	9.33771	9.2784	9.27498	9.35397	9.30098	9.23096	9.23474	9.13336	9.30785	9.35632	9.25023
1110004F10Rik	10.7607	10.761	10.7579	10.8078	10.8334	10.749	10.7648	10.7402	10.8101	10.7083	10.7367	10.7021	10.74	10.7028	10.7058
1110007C09Rik	9.40149	9.52649	9.54785	9.57009	9.54309	9.72878	9.44756	9.65466	9.53879	9.6847	9.67462	9.62991	9.74102	9.66088	9.77153
1110008F13Rik	10.1164	10.0903	10.1109	10.1392	10.184	10.1165	10.1674	10.1001	10.0996	10.1105	10.1163	9.96953	10.1394	10.1052	10.1977
1110008L16Rik	8.39527	8.42221	8.40127	8.23328	8.38363	8.40886	8.36596	8.43249	8.42834	8.38261	8.30897	8.47952	8.46676	8.47208	8.42891
1110008P14Rik	10.3687	10.7149	10.4528	10.582	10.5143	10.3017	10.4832	10.1997	10.3712	10.2929	10.3989	10.294	10.3364	10.3672	10.238
1110012L19Rik	6.78644	6.74752	6.79454	6.85956	6.8941	6.72515	6.82646	6.81738	6.79343	6.79075	6.77531	6.76304	6.97711	6.95713	6.87597
1110015O18Rik	4.15789	4.10226	4.10772	4.0848	4.12723	4.02787	4.12359	4.09189	4.11982	4.10026	4.15113	4.11999	4.10173	4.03606	4.14042
1110017D15Rik	8.45649	8.48892	8.48287	8.46953	8.42645	8.43823	8.35231	8.49819	8.49927	8.50665	8.25163	8.35103	8.27524	8.49674	8.38522
1110018N20Rik	8.89081	9.1498	8.97568	8.88919	9.04369	8.92359	9.14457	8.86265	9.02509	8.94235	8.85202	8.88532	8.88413	8.9236	8.71232
1110019D14Rik	7.7842	7.74871	7.7729	7.75067	7.71662	7.79485	7.70748	7.66762	7.71434	7.6223	7.70226	7.79078	7.60014	7.57929	7.61074
1110020A21Rik	5.50229	5.58422	5.54667	5.60812	5.55779	5.58914	5.54982	5.5828	5.58964	5.56315	5.6318	5.54818	5.63389	5.56515	5.48907
1110025M09Rik	6.01502	6.09359	6.06873	6.0612	6.0776	6.05774	5.98236	5.99069	6.03008	6.02023	6.08716	6.04249	6.08101	6.09883	6.09241
1110032A03Rik	9.0091	8.97369	8.97024	9.04394	9.00523	9.00546	8.91287	9.03401	9.0101	9.03111	9.01678	8.99826	9.05584	9.05857	9.01164
1110032F04Rik	6.97778	7.09366	6.99608	7.08962	7.04549	6.91725	7.10403	6.94744	7.05151	6.78248	7.05031	6.92157	7.00682	6.81915	7.01815
1110034G24Rik	8.93583	8.90179	8.94634	9.01996	8.86002	8.93493	8.90635	8.98031	9.0011	8.96985	8.96485	9.03546	8.96621	8.94095	8.85445
1110037F02Rik	11.2015	11.1726	11.2597	11.2601	11.177	11.3515	11.2797	11.281	11.2896	11.2896	11.2195	11.3368	11.2625	11.2571	11.3085
1110038B12Rik	8.76757	8.87734	8.81273	8.77764	8.86682	8.78027	8.85152	8.85644	8.8748	8.7354	8.77569	8.80447	8.89311	8.96023	8.86955
1110038F14Rik	8.83923	8.82735	8.85995	8.86584	8.87971	8.92525	8.87361	8.98613	8.88203	8.86241	8.96006	8.93204	9.01543	9.0912	9.04168
1110046J04Rik	6.84471	6.96385	6.93485	6.88663	6.92151	6.86796	6.84041	6.84413	6.91934	6.92985	6.8098	6.84917	6.83955	6.87079	6.78117
1110051M20Rik	11.3427	11.422	11.2731	11.308	11.2975	11.2922	11.2625	11.2887	11.259	11.3102	11.2984	11.3863	11.2552	11.2382	11.234
1110054M08Rik	6.73245	6.74337	6.76872	6.87193	6.81284	6.78625	6.83946	6.74116	6.78675	6.78637	6.85512	6.6407	6.80899	6.84185	6.75223
1110057K04Rik	10.2547	10.2312	10.2702	10.2752	10.2566	10.3164	10.2705	10.3235	10.3673	10.2728	10.258	10.3185	10.2792	10.27	10.2286
1110059E24Rik	8.8665	8.89571	8.80713	8.84662	8.84433	8.82855	8.78553	8.93904	8.81799	8.86217	8.84078	8.89399	8.93847	8.95794	8.88199
1110059G10Rik	7.87517	7.82353	7.87302	7.86387	7.78734	7.84242	7.87189	7.91525	7.98637	7.8173	7.88821	7.85682	7.9175	7.87428	7.91362
1110065P20Rik	9.05618	9.19851	9.0633	9.18974	9.17957	8.88167	9.09647	8.96163	8.99225	8.91684	8.98446	8.99689	9.03245	9.07541	8.99812
1190002F15Rik	4.73246	4.73285	4.7186	4.72229	4.7079	4.9691	4.83948	4.89683	4.89975	4.9153	4.87585	4.86465	4.94805	4.91438	4.93719
1190002N15Rik	10.3388	10.1922	10.4627	10.5462	10.269	10.3012	10.2142	10.0079	10.0555	10.1852	10.1483	10.0596	10.0263	9.71854	10.101
1190005I06Rik	7.8319	7.92038	7.80192	7.80767	7.95477	7.63712	7.72361	7.72074	7.70556	7.7499	7.72176	7.74163	7.68923	7.6991	7.80817
1190007I07Rik	6.88802	6.94017	6.94852	6.9347	6.8962	6.95834	6.88054	6.88221	7.00661	6.85632	6.91418	6.95211	6.88855	6.84111	6.87928
1200014J11Rik	10.2936	10.2889	10.3375	10.3662	10.2865	10.3793	10.3734	10.3101	10.3898	10.303	10.2959	10.3621	10.2991	10.3676	10.3398
1300002E11Rik	9.39114	9.49144	9.50332	9.46207	9.41629	9.6759	9.51496	9.61975	9.59105	9.52492	9.60833	9.46234	9.51653	9.414	9.45397
1300017J02Rik	5.9805	5.9551	6.02164	5.95265	6.02665	5.97934	5.93649	5.96572	5.96701	5.99736	5.98478	5.97964	5.90338	5.94515	5.94193
1500002C15Rik	5.77351	5.71429	5.83883	5.75739	5.707	5.69137	5.73309	5.66206	5.71501	5.74111	5.86185	5.68331	5.72257	5.68207	5.67835
1500002F19Rik	4.43943	4.5092	4.46084	4.51176	4.49667	4.48831	4.50668	4.46292	4.4788	4.52152	4.48245	4.50456	4.47779	4.48298	4.49812
1500004A13Rik	11.5668	11.5986	11.5556	11.5619	11.572	11.5795	11.5006	11.537	11.5425	11.5528	11.5734	11.4966	11.4647	11.38	11.3521
1500009C09Rik	10.9098	10.8344	10.7933	10.8358	10.9028	10.6131	10.8273	10.7304	10.831	10.694	10.8709	10.7828	10.7881	10.8609	10.7752
1500009L16Rik	8.55298	8.53831	8.55423	8.59222	8.4365	8.45473	8.57175	8.41598	8.47714	8.50714	8.38031	8.47314	8.43728	8.4431	8.37592
1500011B03Rik	10.4976	10.6108	10.4713	10.5702	10.5748	10.3815	10.4597	10.4203	10.3887	10.3658	10.4553	10.3897	10.4253	10.4177	10.3555
1500011K16Rik	7.42249	7.50831	7.62709	7.65497	7.6237	7.28706	7.4877	7.38538	7.48606	7.41683	7.47441	7.56193	7.55741	7.60514	7.55142
1500012F01Rik	9.72958	9.79246	9.66524	9.7859	9.77191	9.72827	9.80665	9.84632	9.79041	9.77196	9.78914	9.80075	9.9585	9.96113	10.0263
1500012K07Rik	5.09265	5.04882	5.11784	5.06553	5.03405	5.11979	5.05162	5.04113	5.03385	5.0906	5.06297	5.08061	5.0379	5.02275	5.02807
1500015A07Rik	7.57677	7.68243	7.62569	7.60628	7.60777	7.46893	7.53267	7.52007	7.62386	7.47579	7.61461	7.51732	7.55121	7.59108	7.52643
1500015O10Rik	6.71792	6.64116	6.72132	6.6422	6.69802	6.47112	6.43685	6.54143	6.64293	6.8316	6.6484	6.74424	6.6592	6.77041	6.67603
1500017E21Rik	5.46689	5.56927	5.52526	5.5249	5.61704	5.48752	5.54047	5.52806	5.50551	5.55017	5.47174	5.62243	5.42574	5.48055	5.43001
1500026H17Rik	7.39606	7.34004	7.43096	7.46649	7.37807	7.31211	7.2821	7.38646	7.32372	7.43875	7.34728	7.35949	7.26304	7.27673	7.33882
1500035N22Rik	5.97696	6.09166	6.02608	6.01265	6.04749	5.88253	5.99855	5.98642	5.97399	5.90545	5.88587	5.89109	5.86311	5.84799	5.85766
1520401A03Rik	4.68338	4.67316	4.74203	4.69052	4.72529	4.7157	4.80544	4.82065	4.70211	4.76279	4.71675	4.73428	4.73415	4.768	4.73082
1600002H07Rik	8.82222	8.98732	8.99871	8.96003	8.91658	8.92306	8.93235	8.82599	8.86442	8.92603	8.88291	8.80726	8.88389	8.87479	8.8983
1600002K03Rik	7.93688	7.87714	8.06694	8.09792	7.99582	7.96663	7.93392	7.79618	7.78967	7.787	7.9625	7.91091	8.00229	7.88646	7.80557
1600010M07Rik	6.79202	6.81581	6.721	6.74927	6.76493	6.69161	6.69434	6.70526	6.66891	6.72585	6.71343	6.64974	6.74645	6.64724	6.69437
1600012H06Rik	8.62224	8.75524	8.6443	8.585	8.55347	8.67711	8.71072	8.79235	8.76398	8.67001	8.69106	8.66082	8.7706	8.78988	8.71562
1600014C10Rik	9.97189	9.94099	10.0474	10.0242	9.98388	10.4382	10.3651	10.4816	10.3893	10.2619	10.3246	10.3362	10.5634	10.6477	10.4666
1600020E01Rik	8.8528	8.94554	8.85273	8.86049	8.96429	8.8786	8.91481	8.89024	8.89427	8.89378	8.92247	8.88468	8.87174	8.95139	8.89879
1600029O15Rik	5.90251	6.05031	5.92533	5.98694	5.95555	5.89193	5.98421	6.02622	6.05606	5.93995	5.95574	5.95727	5.93469	5.98325	5.94806
1700001C02Rik	4.46161	4.39191	4.49515	4.45648	4.38427	4.43918	4.34433	4.36312	4.41672	4.62084	4.39751	4.43523	4.45556	4.43338	4.49713
1700001J03Rik	4.66922	4.61702	4.62586	4.66612	4.66676	4.68167	4.60455	4.62342	4.64451	4.65276	4.67984	4.61656	4.65431	4.68901	4.68026
1700001L05Rik	6.98747	6.90215	6.90092	6.88743	6.90988	6.93454	6.93841	6.96811	6.91374	6.86494	6.88498	6.93649	6.83939	6.89979	6.81433
1700001L19Rik	7.04778	7.0432	6.98449	7.02184	7.03409	6.91966	6.94632	7.0072	6.9842	7.01625	7.0616	7.0383	6.95149	6.94343	6.93171
1700001O22Rik	7.94721	8.12022	7.97934	7.82293	7.98142	7.89945	7.93314	7.93456	7.96926	7.84607	7.92248	7.93429	7.83291	7.88092	7.90567
1700001P01Rik	6.29187	6.35317	6.39644	6.46788	6.35154	6.4004	6.3333	6.36706	6.39166	6.37322	6.4362	6.30463	6.2732	6.27257	6.30522
1700003E16Rik	9.01379	9.16686	8.95241	9.03682	9.06244	8.65447	8.96988	8.67118	8.80012	8.77083	8.89601	8.73128	8.7369	8.766	8.81415
1700003L19Rik	5.408	5.57275	5.41864	5.45598	5.5013	5.48662	5.42798	5.51748	5.46633	5.40184	5.45773	5.43766	5.47414	5.38937	5.3756
1700003M02Rik	6.8586	7.02563	6.87696	6.88065	6.87328	6.76371	6.81229	6.76822	6.78684	6.85038	6.7532	6.76184	6.70364	6.66448	6.70696
1700003M07Rik	7.56296	7.59254	7.42769	7.49155	7.63662	7.24222	7.42891	7.22725	7.34753	7.35898	7.33938	7.3223	7.32349	7.32073	7.27106
1700007B14Rik	4.61446	4.65572	4.60593	4.61344	4.58743	4.59776	4.59487	4.6208	4.59106	4.66295	4.6171	4.65824	4.64523	4.67302	4.61672
1700007G11Rik	5.31355	5.30889	5.30073	5.32781	5.29117	5.32837	5.24255	5.28908	5.31295	5.37231	5.26815	5.43547	5.29579	5.32661	5.31389
1700007K13Rik	6.42687	6.39683	6.45431	6.49621	6.51766	6.40081	6.30463	6.38122	6.45747	6.51786	6.42717	6.43752	6.37024	6.49268	6.44507
1700007L15Rik	3.941	3.92132	3.91844	3.8743	3.92627	3.94693	3.96732	3.95325	3.93476	3.93115	3.96726	3.91867	3.96811	3.949	3.97425
1700008J07Rik	6.27745	6.17483	6.22602	6.1382	6.21137	6.15853	6.15816	6.19183	6.15246	6.15449	6.24968	6.17143	6.15892	6.19216	6.2379
1700008O03Rik	6.46826	6.50476	6.39575	6.48644	6.47909	6.52205	6.48152	6.47906	6.52296	6.50867	6.46904	6.58283	6.48398	6.48505	6.40423
1700010I14Rik	6.65413	6.7254	6.716	6.74675	6.67918	6.79524	6.7659	6.86347	6.86515	6.75128	6.84406	6.89408	6.80823	6.9211	6.79854
1700010K24Rik	5.98291	6.10604	6.00711	6.07682	6.05402	5.94905	6.07644	5.98297	6.03434	5.97339	6.00274	5.93791	5.99128	5.9638	5.98132
1700011I03Rik	6.05075	5.97141	6.03909	6.01735	6.10595	5.93561	6.14308	6.01202	6.07115	6.0191	6.00866	5.99026	5.99236	6.05109	5.99213
1700011L22Rik	3.7161	3.67159	3.63835	3.61265	3.6288	3.67173	3.60203	3.62557	3.62488	3.5909	3.61797	3.67036	3.64798	3.64859	3.67931
1700012B09Rik	4.50519	4.48608	4.54887	4.53434	4.6885	4.48614	4.43887	4.51252	4.59007	4.66357	4.54943	4.57299	4.55601	4.54372	4.56392
1700013F07Rik	5.80173	5.78305	5.77869	5.74794	5.79532	5.74014	5.70841	5.77057	5.74356	5.79522	5.79099	5.68959	5.7653	5.78286	5.78377
1700015F17Rik	5.38893	5.37704	5.37738	5.27808	5.39315	5.37293	5.42137	5.40312	5.40544	5.38089	5.40663	5.45237	5.33732	5.4396	5.29064
1700016P03Rik	7.52652	7.75346	7.43167	7.58272	7.88444	7.29398	7.64427	7.39893	7.37319	7.3511	7.22299	7.27201	7.28234	7.31013	7.32714
1700017B05Rik	9.54741	9.68363	9.63806	9.59851	9.61192	9.71832	9.75682	9.6843	9.71724	9.65565	9.64297	9.62667	9.81598	9.78124	9.8443
1700018A04Rik	4.89827	4.86671	4.87895	4.75342	4.88383	4.88988	4.86105	4.91774	4.87372	4.86805	4.91734	4.83274	4.86162	4.80201	4.84725
1700018L02Rik	4.92083	4.97072	4.95444	4.92243	4.94922	4.92062	4.96037	4.94623	4.94429	4.93874	4.90944	4.96897	4.96895	4.93638	4.9274
1700019A02Rik	5.80854	5.85545	5.79362	5.9224	5.75976	5.80564	5.8185	5.76118	5.8059	5.74173	5.74459	5.75428	5.78018	5.62614	5.76946
1700019B03Rik	4.80965	4.81968	4.81084	4.82365	4.90833	4.88923	4.83579	4.84781	4.84612	4.88498	4.90652	4.89767	4.87701	4.91572	4.87064
1700019D03Rik	8.66961	8.6875	8.7432	8.76895	8.82716	8.59013	8.63828	8.67861	8.72232	8.65229	8.69671	8.69296	8.60703	8.47447	8.61265
1700019G17Rik	8.85969	8.75334	8.69735	8.73008	8.76487	8.55382	8.66954	8.54459	8.64421	8.59234	8.71102	8.50804	8.62703	8.54647	8.68288
1700019L03Rik	5.03977	5.03402	5.07388	5.12015	5.02414	5.00565	4.99191	5.04756	5.07128	5.05322	5.00556	5.04292	5.02817	5.02151	5.02206
1700020D05Rik	6.82752	6.97103	6.88194	6.85125	6.90478	6.97666	6.95648	6.91344	6.98864	6.96964	6.95404	6.93026	6.79698	6.90841	6.86743
1700020I14Rik	13.3772	13.3822	13.3261	13.4317	13.3474	13.1771	13.259	13.1126	13.2046	13.0537	13.2896	13.093	13.1323	12.9492	13.0532
1700020N18Rik	4.7305	4.69839	4.65578	4.73916	4.70256	4.68843	4.76445	4.67507	4.71268	4.75153	4.70492	4.68706	4.71682	4.72668	4.67368
1700021F05Rik	9.55834	9.61053	9.59258	9.61465	9.62756	9.50574	9.48969	9.51115	9.54675	9.53838	9.48584	9.57223	9.46993	9.40664	9.4438
1700021K19Rik	12.2497	12.2621	12.2466	12.2386	12.259	12.2058	12.2486	12.2046	12.1812	12.2509	12.2189	12.2214	12.1863	12.1414	12.1556
1700022I11Rik	3.75044	3.65608	3.61319	3.62772	3.61424	3.65328	3.62265	3.63453	3.67542	3.69734	3.60256	3.67278	3.69174	3.66884	3.70436
1700023F06Rik	7.9699	7.93089	8.13559	7.94721	7.9557	8.02747	7.97583	8.02233	7.97603	8.01509	7.97095	8.00876	8.05143	7.9574	7.8885
1700024P16Rik	7.36727	7.56324	7.47354	7.34749	7.50585	7.42058	7.58743	7.45113	7.44802	7.47807	7.41801	7.47188	7.48513	7.42344	7.38891
1700025G04Rik	11.5695	11.5872	11.6052	11.712	11.6096	11.5209	11.547	11.3646	11.4491	11.5314	11.5992	11.5882	11.4343	11.359	11.2978
1700026D08Rik	4.81309	4.83211	4.89093	4.91738	4.90128	4.8418	4.7726	4.76787	4.80135	4.92921	4.81599	4.78409	4.88599	4.84852	4.85846
1700026L06Rik	3.86782	3.91188	3.86633	3.89406	3.87986	3.86103	3.84651	3.87175	3.85895	3.89808	3.89271	3.85989	3.89913	3.91195	3.94159
1700027J19Rik	4.38448	4.39709	4.41684	4.42995	4.38185	4.43123	4.41084	4.41498	4.40794	4.37672	4.38349	4.43959	4.43989	4.43172	4.41756
1700028E10Rik	6.25462	6.23001	6.32657	6.32831	6.30078	6.4951	6.39329	6.47745	6.43394	6.4529	6.41196	6.39783	6.45794	6.41159	6.37644
1700028J19Rik	5.83538	5.87143	5.85491	5.85859	5.8133	5.9107	5.84121	5.81047	5.80751	5.78682	5.87679	5.83632	5.86569	5.81641	5.6812
1700028K03Rik	5.73176	5.74983	5.73713	5.80252	5.69776	5.61952	5.7587	5.82402	5.72976	5.76184	5.8026	5.68374	5.68374	5.66467	5.71803
1700028P14Rik	5.06799	5.08115	5.13176	5.10031	5.03525	5.12355	5.05857	5.12945	5.1836	5.23259	5.08181	5.15325	5.22014	5.20684	5.26057
1700029I15Rik	7.53817	7.36954	7.52416	7.56031	7.54274	7.52162	7.40241	7.44661	7.4623	7.49853	7.53834	7.43435	7.43298	7.52736	7.5064
1700029J07Rik	8.89177	8.76893	8.92692	8.80187	8.8622	8.81025	8.75313	8.87899	8.82824	8.86016	8.80953	8.84747	8.76788	8.78652	8.81693
1700030F04Rik	7.11729	7.10322	6.89613	6.9434	6.99577	6.96997	7.04096	6.94932	6.91451	6.97505	6.98655	6.92164	6.96559	6.82487	6.85837
1700030J22Rik	6.76846	6.93892	6.77145	6.81507	6.88098	6.62125	6.81649	6.63739	6.67115	6.67532	6.70118	6.80905	6.67204	6.67597	6.633
1700030K09Rik	9.22981	9.30532	9.31753	9.19303	9.22098	9.2872	9.22857	9.27114	9.22056	9.301	9.26164	9.2102	9.23517	9.34219	9.19791
1700034H15Rik	9.2703	9.48019	9.47412	9.33898	9.43755	9.47648	9.40271	9.44924	9.3456	9.43918	9.465	9.40245	9.37503	9.41113	9.28883
1700034P13Rik	4.51422	4.59757	4.49891	4.54988	4.55617	4.56775	4.49407	4.58951	4.511	4.51657	4.50356	4.54818	4.46344	4.58376	4.54162
1700037C18Rik	6.95837	6.91374	6.84756	6.89088	6.94966	6.8043	6.88867	6.81267	6.96499	6.94896	6.91309	6.80929	6.86598	6.91998	6.85757
1700037H04Rik	9.52613	9.58088	9.56931	9.46779	9.54348	9.29261	9.36875	9.36771	9.43442	9.41895	9.31451	9.37951	9.425	9.45411	9.28885
1700040D17Rik	5.90687	5.89679	5.90963	5.94896	5.98557	5.89618	5.90856	5.85994	5.9407	5.90404	5.94893	5.94102	5.83044	5.85853	5.81567
1700040L02Rik	5.10074	5.13931	5.1347	5.17636	5.18015	5.12379	5.10665	5.08653	5.12393	5.26183	5.16842	5.19401	5.24361	5.1637	5.17345
1700047I17Rik2	6.80039	6.77022	6.68779	6.68187	6.77028	6.78465	6.71756	6.7471	6.76916	6.84784	6.70873	6.78768	6.71165	6.86107	6.83551
1700047M11Rik	10.3817	10.2591	10.4162	10.394	10.3689	10.2808	10.2602	10.2959	10.324	10.3133	10.4565	10.4056	10.1475	10.3542	10.1577
1700048O20Rik	9.29044	9.36983	9.46767	9.1248	9.45271	9.36872	9.11162	9.28596	9.00631	9.48398	9.46795	9.43306	9.44037	9.31958	9.06628
1700049G17Rik	8.67688	8.67878	8.68782	8.60118	8.69702	8.73264	8.63918	8.78297	8.74154	8.61588	8.6573	8.72613	8.61904	8.60465	8.67443
1700052K11Rik	7.97901	7.92398	7.98895	8.04275	8.07941	7.92246	7.98275	7.82392	7.95093	7.92593	8.06896	7.87745	7.94816	7.96628	7.96404
1700052N19Rik	9.05501	9.08661	9.08057	9.03938	9.10296	9.0291	9.13153	9.04235	9.12773	9.02274	9.11624	9.02632	9.0562	8.97641	9.06091
1700055D18Rik	4.93003	4.9615	4.93778	4.94108	4.95251	4.97563	4.94085	5.02248	4.99466	4.98618	4.96573	4.96991	5.01338	4.98377	4.97042
1700056N10Rik	5.88849	5.90325	5.89142	5.90865	5.88631	5.86219	5.92652	5.87581	5.83452	5.90651	5.81109	5.85211	5.89322	5.88176	5.81531
1700057H15Rik	5.03734	5.03891	4.98059	4.92464	5.02573	4.95721	5.01564	5.03459	5.0014	4.93159	4.92854	5.06579	5.01023	4.93889	4.94427
1700063D05Rik	6.01518	5.9691	6.20365	6.17027	6.01707	6.05707	5.96052	6.02056	6.01725	6.08143	6.08355	5.97687	6.03317	6.02882	6.0135
1700064H15Rik	4.48297	4.49843	4.48588	4.39864	4.42493	4.40858	4.50319	4.45241	4.43395	4.41987	4.45469	4.4333	4.499	4.5261	4.44571
1700066M21Rik	8.76063	8.68766	8.66843	8.64328	8.72207	8.60074	8.62631	8.64769	8.68506	8.60991	8.60203	8.60445	8.55833	8.41007	8.59741
1700069L16Rik	5.81604	5.74468	5.93862	5.92666	5.76948	5.88538	5.77847	5.70775	5.82559	5.97621	5.82114	5.77845	5.7803	5.6644	5.77632
1700084C01Rik	9.76336	9.56577	9.66956	9.6503	9.67077	9.47687	9.49486	9.48484	9.60781	9.58273	9.60903	9.55494	9.52629	9.55219	9.76654
1700084C06Rik	7.93022	8.01004	7.98001	7.88765	7.97204	8.01863	7.97866	7.94023	7.92545	8.04861	7.93847	7.95508	8.04541	7.96658	7.91096
1700086L19Rik	7.84638	8.20047	7.99562	7.88948	8.04452	7.8699	7.96025	7.88184	8.00115	7.94601	7.85462	7.82846	7.86445	7.83957	7.73263
1700086O06Rik	8.56723	8.69051	8.5657	8.53803	8.56387	8.70236	8.6518	8.68895	8.62596	8.59842	8.58136	8.5591	8.59974	8.63628	8.52355
1700086P04Rik	6.53814	6.63134	6.65732	6.56344	6.65852	6.63824	6.57008	6.62056	6.53918	6.58974	6.57033	6.62701	6.5569	6.67101	6.54574
1700088E04Rik	8.22482	8.33105	8.2206	8.1739	8.15394	8.17964	8.23271	8.23473	8.2552	8.30552	8.22067	8.17521	8.27261	8.23977	8.13842
1700093J21Rik	7.882	7.83919	7.86478	7.73229	7.82227	7.80231	7.82109	7.69665	7.81941	7.70461	7.81479	7.79152	7.73684	7.76832	7.68099
1700093K21Rik	5.42849	5.45455	5.46849	5.35503	5.38338	5.44041	5.49358	5.62338	5.43179	5.53873	5.35297	5.47132	5.53305	5.5765	5.43826
1700095J03Rik	4.29296	4.31367	4.24972	4.28927	4.38548	4.25866	4.22412	4.28494	4.31203	4.34914	4.27638	4.31414	4.27135	4.29533	4.30565
1700096K18Rik	5.57088	5.57559	5.55891	5.5115	5.5477	5.51871	5.51589	5.53934	5.46571	5.48571	5.46788	5.52061	5.50503	5.56057	5.51439
1700097N02Rik	5.87305	5.87292	5.87298	5.80795	5.79749	6.15078	6.09702	6.31856	6.09104	6.03056	6.10338	6.07913	6.30954	6.39304	6.11938
1700101E01Rik	11.8455	11.7585	11.7435	11.8917	11.8289	11.6106	11.7799	11.746	11.7285	11.8247	11.7358	11.757	11.8888	11.948	11.8219
1700102P08Rik	6.27579	6.18484	6.18402	6.33748	6.22677	6.2248	6.16511	6.18442	6.28736	6.22747	6.17149	6.21052	6.10818	6.17646	6.26118
1700109H08Rik	10.3394	10.294	10.4304	10.3617	10.311	10.5131	10.3216	10.3698	10.2148	10.4488	10.3378	10.3104	10.284	10.3056	10.2865
1700110C19Rik	7.40021	7.53337	7.3898	7.34729	7.55404	7.39151	7.34428	7.39529	7.41051	7.39496	7.36215	7.32075	7.30125	7.31187	7.22457
1700112E06Rik	8.05683	7.92	8.06153	8.031	8.01325	8.70682	8.54037	8.83496	8.60171	8.65642	8.79231	9.9004	8.91731	8.97863	8.95558
1700112J16Rik	6.88418	6.76041	6.80839	6.77303	6.87639	6.78657	6.79516	6.80561	6.85977	6.93969	6.78274	6.76334	6.77035	6.92423	6.76715
1700113A16Rik	6.04703	6.15787	6.08425	6.08191	6.13406	5.98452	6.04471	6.04113	6.05142	6.01302	6.07308	5.97231	6.07545	6.06765	6.02887
1700120C14Rik	6.6029	6.6399	6.67815	6.57569	6.70424	6.59131	6.69818	6.63736	6.70419	6.60155	6.48872	6.60858	6.67864	6.6459	6.53988
1700120G11Rik	5.72083	5.75202	5.61361	5.73136	5.62393	5.68946	5.79388	5.70023	5.77867	5.65566	5.72295	5.78122	5.83337	5.78115	5.825
1700121C08Rik	8.05462	8.16979	7.91587	7.98291	8.03002	8.16317	8.18994	8.249	8.04059	8.18781	7.98217	8.19477	8.11878	8.26093	8.10304
1700123I01Rik	7.13517	7.0701	7.04733	7.04614	7.16511	7.47323	7.3014	7.46901	7.33783	7.39015	7.4394	7.34394	7.39591	7.36277	7.45724
1700123M08Rik	7.03143	7.07716	7.06647	6.93642	6.99638	7.02922	7.05579	7.01632	6.99312	7.06596	7.09139	7.02347	7.00013	7.05968	6.99065
1700123O20Rik	8.05239	8.06373	8.12451	8.1743	8.07645	8.11428	8.09341	8.19862	8.16886	8.17111	8.10351	8.11183	8.22562	8.23392	8.25053
1700123O21Rik	4.93586	4.90564	4.89163	4.94134	4.9988	4.9173	4.91466	4.9613	4.92956	4.95105	5.01296	5.56607	4.95802	4.99902	4.90575
1700124L16Rik	6.59331	6.59386	6.58457	6.66432	6.57977	6.6929	6.60274	6.58444	6.58816	6.64903	6.56603	6.60926	6.52305	6.61205	6.60992
1700129L04Rik	5.00751	5.03284	5.02182	4.99511	4.97956	5.07389	5.05585	5.05073	4.97325	5.00618	4.97652	5.15547	4.97761	5.02704	4.94483
1810009A15Rik	7.95485	8.12657	8.04494	8.04666	7.96473	7.90821	8.1077	8.06493	8.18472	8.06709	8.07354	8.11314	8.27793	8.26396	8.11483
1810010H24Rik	6.68337	6.64096	6.67207	6.67868	6.65853	6.60572	6.56569	6.58598	6.55247	6.69966	6.63522	6.60079	6.64969	6.5402	6.64828
1810011H11Rik	6.92031	6.99859	6.94077	6.87902	6.94641	6.81534	6.9523	6.88451	7.02931	6.89395	7.02808	6.95	6.93223	7.04653	7.06758
1810011O10Rik	4.66243	4.69457	4.64068	4.69801	4.7312	4.70881	4.73864	4.73846	4.66403	4.71272	4.73918	4.63094	4.71905	4.71945	4.86553
1810012K16Rik	4.52929	4.57144	4.51077	4.52375	4.4697	4.5258	4.463	4.51428	4.51844	4.52603	4.5053	4.51464	4.5338	4.54049	4.54097
1810013L24Rik	12.0021	11.9367	11.9354	11.9782	11.9287	12.0003	11.9862	12.0059	12.0477	11.882	11.9791	11.9294	11.9299	11.8493	11.8721
1810014B01Rik	7.33649	7.39235	7.30806	7.28257	7.27345	7.23638	7.25387	7.2428	7.30898	7.2984	7.24944	7.35986	7.25972	7.22751	7.32306
1810019N24Rik	5.02056	5.0839	5.03285	5.06839	5.07913	5.06874	5.12786	5.12857	5.16089	5.15311	5.07672	5.11013	5.08854	5.13948	5.09056
1810020O05Rik	6.61435	6.66831	6.70632	6.61258	6.67623	6.61211	6.57257	6.62173	6.6486	6.67851	6.53306	6.6084	6.67162	6.68948	6.56682
1810021B22Rik	6.38311	6.2925	6.33698	6.34897	6.42165	6.2734	6.36678	6.26885	6.27466	6.39938	6.34407	6.39298	6.37568	6.42357	6.40059
1810022K09Rik	9.46166	9.44891	9.47819	9.55807	9.45496	9.42406	9.35671	9.49765	9.54031	9.46143	9.44331	9.47227	9.47513	9.46054	9.52172
1810024B03Rik	6.1884	6.15036	6.21418	6.0756	6.31287	6.12484	6.16222	6.18708	6.22654	6.24439	6.24169	6.23296	6.16746	6.15727	6.24564
1810026B05Rik_1	10.2089	10.2041	10.2976	10.3063	10.257	10.4054	10.3232	10.5058	10.4613	10.2952	10.3908	10.4483	10.419	10.2896	10.3045
1810026J23Rik	10.3647	10.3601	10.3236	10.3465	10.3375	10.2143	10.2477	10.208	10.2139	10.179	10.2937	10.2213	10.3027	10.3133	10.2483
1810030O07Rik	10.1715	10.2391	10.2014	10.2803	10.1587	10.252	10.2603	10.3205	10.2996	10.2165	10.2277	10.2606	10.2764	10.3065	10.2197
1810032O08Rik	7.79211	7.82592	7.83658	7.84844	7.86109	7.903	7.85665	7.86971	7.94325	7.96304	7.9014	7.90222	7.90607	8.04878	7.85486
1810034E14Rik	4.69198	4.66529	4.68225	4.69449	4.65129	4.809	4.78537	4.72431	4.73907	4.68856	4.70951	4.77369	4.80977	4.78439	4.76678
1810037I17Rik	9.61605	9.49406	9.5509	9.64461	9.63331	9.42149	9.53626	9.50775	9.62765	9.45614	9.59932	9.51604	9.63071	9.75998	9.61445
1810041L15Rik	11.0124	11.0626	10.9093	10.8268	11.056	10.4727	10.7927	10.6076	10.8848	10.7645	10.82	10.7398	10.7401	10.7286	10.6325
1810043G02Rik	10.4621	10.529	10.4859	10.4712	10.5314	10.4354	10.4582	10.4795	10.525	10.5417	10.4709	10.4451	10.511	10.6038	10.5287
1810043H04Rik	7.25569	7.26091	7.2793	7.42663	7.36061	7.2393	7.37057	7.2279	7.34772	7.27531	7.29859	7.34635	7.35852	7.44891	7.30987
1810044D09Rik	4.70378	4.7364	4.77245	4.69427	4.78733	4.69823	4.78371	4.73574	4.80853	4.72424	4.75898	4.7251	4.76016	4.82359	4.74605
1810055G02Rik	9.7917	9.81687	9.81535	9.75992	9.83194	9.79228	9.8774	9.76746	9.75654	9.785	9.76726	9.71031	9.80249	9.67145	9.78091
1810058I24Rik	8.8708	8.92497	8.83532	8.90386	8.84475	8.93856	8.97038	8.96921	8.97845	8.94027	8.98815	8.94895	9.08355	9.06287	8.9922
1810059H22Rik	5.22389	5.27693	5.27748	5.25962	5.32155	5.22166	5.2441	5.31282	5.30527	5.26386	5.27204	5.3149	5.22164	5.2706	5.20121
1810062O18Rik	7.54605	7.54835	7.58724	7.54436	7.5013	7.51358	7.51799	7.56619	7.58208	7.53872	7.46831	7.54248	7.5435	7.39042	7.40089
2010001A14Rik	7.94937	7.91912	8.00601	7.95683	7.92787	7.99043	7.96435	8.07541	8.06108	7.89963	8.0161	7.98636	8.01147	8.07144	8.0478
2010002M12Rik	6.01048	6.02518	6.02304	6.06724	6.0197	6.14704	6.16784	6.27839	6.26606	6.14168	6.24013	6.25253	6.24693	6.33493	6.20507
2010005H15Rik	3.71985	3.72187	3.73965	3.69418	3.76446	3.76529	3.69756	3.76819	3.82358	3.81946	3.75425	3.75097	3.77226	3.83993	3.79697
2010007H06Rik	6.84991	6.9396	6.83014	6.81579	6.77298	6.92152	6.84605	6.8726	6.83506	6.75715	6.89463	6.79436	6.72747	6.70998	6.74351
2010012O05Rik	10.1001	10.0337	10.0296	10.0193	10.1116	10.0739	10.0512	9.98626	10.0159	10.0927	10.048	9.9986	9.99129	9.89968	9.88928
2010015M23Rik	6.74191	6.76893	6.76358	6.78399	6.76754	6.75849	6.78642	6.7422	6.74571	6.92387	6.90217	6.77709	6.87872	6.92944	6.77212
2010016I18Rik	7.63457	7.61595	7.87406	7.79777	7.68071	8.69063	8.48169	8.83037	8.57878	8.3865	8.66039	8.34457	8.80964	8.84266	8.72127
2010107E04Rik	9.94524	9.90704	9.80348	9.95628	10.0196	9.70356	9.81928	9.79321	9.80226	9.81069	9.88523	9.81762	9.97388	10.0078	9.91575
2010107G12Rik	6.16375	6.24493	6.21798	6.14326	6.23979	6.29417	6.21821	6.29647	6.28816	6.27391	6.18951	6.26258	6.24388	6.2239	6.01536
2010107G23Rik	9.40455	9.41957	9.41981	9.47917	9.3248	9.36617	9.34108	9.3217	9.34784	9.33958	9.29802	9.2623	9.39185	9.30687	9.23371
2010109I03Rik	4.88963	4.94881	4.95046	4.90566	4.9086	5.17447	5.00482	5.02664	4.95297	5.00353	5.05228	5.03406	5.0983	5.13223	5.05139
2010111I01Rik	11.8151	11.7881	11.8536	11.8103	11.7505	12.0975	11.9555	12.039	11.9124	11.9939	11.9787	12.1475	12.1118	12.1113	12.0412
2010204K13Rik	6.90121	7.08482	6.8779	6.90747	7.09378	6.81233	6.85716	6.79801	6.89378	6.9087	6.83068	6.85844	6.88274	6.90344	6.77956
2010300C02Rik	12.6999	13.1425	12.7549	12.6544	12.9088	12.5672	12.9255	12.6913	12.7005	12.5565	12.6081	12.6007	12.5676	12.557	12.4508
2010308F09Rik	6.28067	6.34348	6.30364	6.18308	6.27378	6.26978	6.18739	6.27211	6.23791	6.31715	6.25857	6.25496	6.25682	6.2762	6.1757
2010315B03Rik	9.60691	9.69363	9.61593	9.55149	9.48679	9.82688	9.7767	9.81628	9.8298	9.7351	9.81654	9.73877	9.68309	9.61822	9.68415
2010320M18Rik	6.4994	6.4572	6.40782	6.49767	6.539	6.38677	6.40798	6.47023	6.47422	6.37366	6.46022	6.42934	6.5635	6.59877	6.53278
2010320O07Rik	6.76132	6.84379	6.75237	6.73524	6.76039	6.79705	6.80365	6.75614	6.7852	6.77813	6.78565	6.72153	6.73643	6.68214	6.72911
2210008F06Rik	5.9519	5.95266	5.90028	5.87407	5.98172	5.92764	5.9927	5.95682	5.92629	5.88035	5.90341	5.8274	5.93291	5.91277	5.86338
2210013O21Rik	10.3466	10.2561	10.4175	10.3824	10.2938	10.4318	10.2663	10.3347	10.364	10.382	10.3844	10.2844	10.2313	10.1677	10.279
2210015D19Rik	9.91317	9.92494	9.95709	10.0016	9.94799	9.84176	9.89367	9.81835	9.85437	9.86813	9.8897	9.84483	9.78442	9.78532	9.77241
2210016F16Rik	7.67095	7.72774	7.67577	7.69395	7.67977	7.82165	7.84577	7.76206	7.85833	7.78059	7.85338	7.84016	7.94136	7.99861	7.89716
2210016L21Rik	10.8795	10.9411	10.9398	10.991	10.9364	10.8282	10.8752	10.9024	10.8246	10.9553	10.8862	10.8538	10.9269	10.9814	10.8409
2210018M11Rik	10.9857	11.035	11.0325	11.0501	10.9877	11.0633	11.0831	11.0019	11.0124	11.0429	10.9817	10.9755	10.9179	10.8566	10.9391
2210404O09Rik	8.58644	8.63157	8.47641	8.64873	8.46302	8.59977	8.59077	8.66555	8.53479	8.53376	8.50992	8.38271	8.48789	8.35314	8.55703
2210406O10Rik	6.02094	6.05779	5.96837	6.02556	6.02933	5.96619	6.04665	6.02058	6.05684	6.10867	5.92334	5.95944	5.99647	6.04119	5.9947
2210408F21Rik	9.29854	9.47727	9.24187	9.33621	9.41737	9.26308	9.43236	9.33679	9.35675	9.39298	9.44043	9.66403	9.45132	9.41498	9.31579
2210408I21Rik	9.38157	9.39967	9.34308	9.49938	9.30353	9.38946	9.36979	9.49852	9.3869	9.45332	9.43439	9.74838	9.29812	9.25132	9.33936
2210418O10Rik	7.05119	7.0499	7.25827	7.11404	6.41361	7.02115	6.96525	7.15639	7.16903	7.20861	7.1197	6.95347	6.96274	6.66703	7.33919
2300009A05Rik	9.37282	9.28252	9.4468	9.5077	9.31475	9.32381	9.24772	9.28896	9.35995	9.24046	9.35145	9.19487	9.25427	9.04362	9.25617
2310001H17Rik	7.443	7.55085	7.6023	7.44866	7.44346	8.13519	7.83866	8.27011	8.11474	7.95516	8.25889	8.03461	8.3264	8.34817	8.13076
2310002F09Rik	7.8891	7.95285	7.88617	7.88933	7.84093	8.0522	7.87034	8.2974	8.06741	8.09726	8.01993	8.03313	8.07763	7.99771	8.0083
2310003H01Rik	9.84611	9.82884	9.93233	9.8898	9.82352	9.80368	9.74388	9.67343	9.77149	9.72448	9.77619	9.78608	9.82069	9.79331	9.72421
2310009A05Rik	6.81641	6.73081	6.73081	6.67488	6.71683	6.66813	6.70403	6.69605	6.74898	6.6987	6.77478	6.7057	6.75277	6.73611	6.67961
2310009B15Rik	7.88756	7.90262	7.81169	7.8551	7.85103	7.66417	7.75316	7.776	7.90058	7.73065	7.80017	7.75652	7.84343	7.79874	7.85295
2310010G23Rik	4.57436	4.54654	4.59215	4.53422	4.50245	4.58032	4.59004	4.60853	4.61201	4.61768	4.53278	4.59522	4.56743	4.60002	4.5568
2310010J17Rik	5.6896	5.73708	5.75641	5.80836	5.68044	5.74448	5.72185	5.72021	5.69779	5.71744	5.7462	5.74543	5.72001	5.72287	5.70666
2310011J03Rik	8.67392	8.71346	8.60652	8.69222	8.70203	8.57547	8.7251	8.6328	8.64497	8.56042	8.74116	8.74993	8.79368	8.76324	8.70701
2310014F06Rik	6.25832	6.22939	6.32764	6.35317	6.30187	6.33442	6.26813	6.30466	6.26192	6.32333	6.30764	6.30734	6.30196	6.26241	6.21192
2310014L17Rik	5.60445	5.61434	5.62692	5.56496	5.62053	5.62965	5.58825	5.50995	5.59034	5.65115	5.62943	5.61668	5.56352	5.59009	5.58652
2310015A10Rik	9.71552	9.69933	9.73943	9.58395	9.72973	9.83129	9.64031	9.73045	9.7325	9.77097	9.72657	9.62832	9.75355	9.72173	9.71141
2310022A10Rik	9.78405	9.866	9.82195	9.88872	9.74239	9.83415	9.82119	9.83968	9.8287	9.85999	9.83722	9.82841	9.91618	9.85583	9.83192
2310022B05Rik	12.1268	11.9048	12.0243	11.9556	12.1438	11.2158	11.7056	11.5541	11.7878	11.882	11.7476	11.7349	11.7146	11.6499	11.5046
2310026I22Rik	6.67055	6.65084	6.79925	6.71846	6.64254	6.68924	6.70991	6.58294	6.55746	6.67286	6.62579	6.54945	6.64442	6.58348	6.60289
2310030G06Rik	5.93882	6.01567	5.97541	5.97011	6.01813	6.05841	5.9099	6.00581	5.9137	5.95549	5.98411	5.98788	6.0041	5.97768	5.97463
2310031A07Rik	5.2374	5.22121	5.2182	5.24867	5.18812	5.55843	5.33668	5.57329	5.51025	5.38756	5.39117	5.47987	5.58422	5.67889	5.64171
2310033P09Rik	8.56027	8.6545	8.63035	8.66674	8.63705	8.60169	8.61546	8.69235	8.67335	8.65027	8.60788	8.6147	8.61518	8.75317	8.56644
2310035C23Rik	11.6591	11.6689	11.7173	11.7321	11.6402	11.7889	11.5951	11.6867	11.6699	11.6527	11.6338	11.6794	11.63	11.56	11.5992
2310036O22Rik	11.3327	11.3976	11.3525	11.3888	11.3445	11.4183	11.4159	11.4013	11.4283	11.3754	11.4011	11.3513	11.4896	11.5381	11.4054
2310039H08Rik	6.0008	5.97526	6.0375	6.04143	6.12165	6.07497	6.02779	6.0221	6.0821	6.08251	6.05073	6.02999	6.08374	6.15916	6.06048
2310040G07Rik	6.7965	6.79698	6.76007	6.90912	6.76654	6.97767	6.94058	7.01448	6.94867	6.87396	6.9099	6.84315	6.99161	6.98955	6.90657
2310040G24Rik	5.4821	5.421	5.45616	5.52732	5.46688	5.47433	5.48341	5.47629	5.56041	5.43469	5.53314	5.50342	5.53507	5.54493	5.4642
2310045N01Rik	10.0918	10.0527	10.116	10.0625	10.1063	10.109	10.112	10.1152	10.0699	10.0582	10.1351	10.1247	10.166	10.132	10.0614
2310047D07Rik	6.25777	6.26849	6.25126	6.32092	6.28547	6.24222	6.22361	6.31754	6.35755	6.3019	6.34754	6.27619	6.19249	6.16922	6.30373
2310047M10Rik	8.7019	8.74127	8.67309	8.72205	8.68206	8.49079	8.66859	8.55015	8.60687	8.55664	8.76076	8.66269	8.72211	8.7609	8.74479
2310057M21Rik	7.98976	7.9066	8.01541	7.99235	7.98965	8.06812	7.95572	7.91948	8.03162	7.99694	7.95894	7.99852	8.03773	7.90567	8.01091
2310058D17Rik	8.43428	8.4562	8.59289	8.61085	8.52928	8.53428	8.48564	8.51366	8.60696	8.43779	8.5757	8.45621	8.58302	8.49605	8.36715
2310061I04Rik	10.627	10.6445	10.6292	10.6687	10.642	10.5781	10.5509	10.5582	10.4666	10.5823	10.5149	10.5301	10.5428	10.567	10.5054
2310061J03Rik	6.37598	6.38079	6.34801	6.33837	6.374	6.32897	6.45023	6.39806	6.30799	6.3505	6.37579	6.3384	6.37846	6.49486	6.35762
2310067B10Rik	12.4922	12.5575	12.5235	12.4316	12.4756	12.5014	12.4367	12.4689	12.3357	12.4327	12.4111	12.4179	12.5056	12.4742	12.3714
2310069G16Rik	6.23272	6.15136	6.23989	6.13885	6.21299	6.21523	6.23096	6.17947	6.18925	6.18908	6.25156	6.28391	6.15075	6.22464	6.15204
2410002F23Rik	11.1399	11.1992	11.2228	11.2031	11.2617	11.2169	11.1443	11.2574	11.2358	11.2052	11.2504	11.2338	11.2802	11.3098	11.1813
2410004B18Rik	8.99993	9.0853	9.00957	9.02448	9.04848	8.91663	9.02574	8.89017	8.94208	8.97661	9.04912	8.95066	9.02507	8.89852	9.05094
2410004N09Rik	7.24675	7.28963	7.25546	7.393	7.35351	7.16947	7.20091	7.15483	7.17494	7.21904	7.23595	7.30212	7.37803	7.36368	7.38562
2410004P03Rik	6.36552	6.32612	6.45366	6.44126	6.45691	6.30882	6.16503	6.36188	6.4339	6.65782	6.40361	6.39952	6.50401	6.37671	6.48783
2410006H16Rik	9.09334	9.06107	8.96666	9.07171	9.09842	9.02001	9.17241	9.15605	9.18512	9.1919	9.06509	9.19143	9.29826	9.41429	9.22366
2410015M20Rik	9.00683	8.88011	8.78568	8.94046	9.03335	8.7433	8.8683	8.7908	8.93578	8.79257	8.89392	8.8731	8.95035	9.09929	8.86141
2410016O06Rik	7.30243	7.43202	7.35088	7.39685	7.39278	7.32495	7.43396	7.37556	7.36321	7.38622	7.35818	7.4238	7.59518	7.38572	7.43023
2410017I17Rik	4.65604	4.66338	4.70449	4.67661	4.69657	4.81355	4.7248	4.81565	4.78255	4.73023	4.7901	4.77902	4.73286	4.81903	4.87075
2410018L13Rik	5.68345	5.60661	5.50001	5.57725	5.60353	5.61809	5.52066	5.58532	5.64445	5.56402	5.66688	5.64016	5.51462	5.60375	5.52033
2410022M11Rik	6.85792	6.84122	6.9117	6.90111	6.9411	6.83984	6.82327	6.79031	6.89841	6.82688	6.85908	6.82543	6.9525	6.85101	6.83929
2410089E03Rik	13.0694	13.0343	13.0761	12.9611	13.052	13.0898	13.0077	13.0936	13.0105	13.1462	12.98	13.067	12.9556	13.0158	12.9118
2410127L17Rik	9.18941	9.00299	9.08248	9.03651	9.02875	9.19436	9.10275	9.12231	9.0877	9.11278	9.08912	9.03598	9.02682	8.9628	9.02396
2410131K14Rik	9.68472	9.66991	9.75598	9.78447	9.69553	9.73295	9.64488	9.63145	9.69961	9.67149	9.69791	9.65264	9.64573	9.65357	9.68452
2500002B13Rik	5.48252	5.50456	5.51297	5.56966	5.5431	5.49338	5.53785	5.54449	5.49203	5.53068	5.50861	5.47657	5.47488	5.49122	5.61345
2500004C02Rik	7.98789	8.10473	8.13042	8.14381	8.08333	8.05804	8.11508	8.08644	8.0907	8.1264	8.14092	8.08236	7.99786	8.06708	7.97084
2510002D24Rik	9.35092	9.42682	9.47061	9.48991	9.43477	9.35795	9.37264	9.45912	9.31342	9.46895	9.42794	9.35125	9.47872	9.4488	9.30111
2510003E04Rik	11.4702	11.43	11.4695	11.4558	11.4464	11.3461	11.4187	11.3708	11.3546	11.381	11.3524	11.4003	11.3762	11.3866	11.3329
2510009E07Rik	10.9889	10.9918	10.951	10.9721	10.9804	10.8224	10.8954	10.8984	10.978	10.888	11.0029	10.9249	10.8711	10.8059	10.8642
2510039O18Rik	10.3073	10.3492	10.3656	10.4171	10.3911	10.4341	10.5073	10.4518	10.4509	10.3709	10.461	10.4254	10.5831	10.52	10.5585
2600014E21Rik	8.41333	8.28188	8.33947	8.28603	8.29478	8.27498	8.27339	8.28198	8.33164	8.31425	8.26998	8.37118	8.23521	8.29924	8.24993
2610001J05Rik	8.5683	8.5372	8.46534	8.57531	8.542	8.40977	8.61322	8.52596	8.54289	8.54611	8.54836	8.52313	8.60129	8.58201	8.67151
2610002J02Rik	10.1653	10.1242	10.2335	10.4005	10.2059	10.3622	10.2028	10.1299	10.0548	10.1707	10.2962	10.052	10.2234	10.1345	10.2187
2610002M06Rik	9.81634	9.75857	9.77168	9.83954	9.72642	9.68734	9.74818	9.77036	9.87523	9.73585	9.81427	9.80602	9.81065	9.70137	9.72303
2610005L07Rik	12.8127	12.8684	12.8384	12.8701	12.831	12.9058	12.7433	12.7278	12.7674	12.8859	12.74	12.7075	12.6975	12.684	12.6242
2610008E11Rik	10.5324	10.5612	10.422	10.4867	10.5924	10.5033	10.4924	10.5338	10.461	10.414	10.4029	10.4622	10.4151	10.3227	10.4991
2610015P09Rik	9.56016	9.57102	9.67399	9.56616	9.60853	9.60814	9.56612	9.62315	9.59185	9.70992	9.59649	9.67422	9.54606	9.47731	9.49973
2610020C07Rik	7.71639	7.64996	7.6913	7.58385	7.65359	7.62432	7.57033	7.6766	7.6169	7.65146	7.64697	7.59525	7.52878	7.64826	7.56935
2610020H08Rik	7.6114	7.53643	7.68998	7.70543	7.59234	7.98473	7.73876	8.03396	7.96184	7.8454	7.87307	7.8694	8.02472	7.89899	7.98085
2610021A01Rik	9.49967	9.51254	9.52476	9.62445	9.49587	9.53129	9.40584	9.45319	9.49062	9.49313	9.45639	9.49114	9.45091	9.39493	9.47252
2610027F03Rik	3.34301	3.29387	3.40129	3.36121	3.33569	3.32296	3.33781	3.31271	3.35537	3.38771	3.35437	3.38831	3.38404	3.34177	3.39899
2610028E06Rik	6.36545	6.33085	6.34145	6.1962	6.40436	6.66219	6.58365	6.55381	6.6764	6.48269	6.47449	6.48052	6.60943	6.63545	6.6735
2610034B18Rik	8.99178	8.9305	8.96226	9.03311	9.05252	8.88303	9.00846	8.9299	8.96554	8.96278	9.04901	9.04944	9.0206	9.01536	9.03578
2610035D17Rik	8.94685	8.86845	8.86427	8.82011	8.98129	8.92721	8.87093	9.0102	8.94055	9.01101	9.0768	9.16519	8.94791	8.90079	8.88479
2610035F20Rik	7.08706	6.97922	7.2288	7.21953	7.10369	7.22059	7.06466	6.99549	6.95186	7.24347	7.13463	7.08492	7.15125	7.04804	6.99771
2610037D02Rik	10.38	10.309	10.4071	10.4826	10.4306	10.483	10.3727	10.3376	10.3831	10.4157	10.415	10.3561	10.2835	10.1963	10.2647
2610042L04Rik	6.30125	6.23011	6.30933	6.31073	6.12397	6.30617	6.29592	6.19733	6.24801	6.31842	6.20302	6.2065	6.30019	6.22473	6.42527
2610044O15Rik8	9.32954	9.35052	9.22393	9.34091	9.30939	9.28338	9.28714	9.31207	9.31522	9.33011	9.2639	9.28792	9.23032	9.10232	9.30512
2610203C20Rik	12.6347	12.4639	12.5796	12.4366	12.563	12.6581	12.4412	12.7438	12.6969	12.7497	12.6104	12.7168	12.5348	12.5268	12.6113
2610203C22Rik	6.34802	6.38974	6.33272	6.42763	6.3839	6.36173	6.50656	6.4203	6.46793	6.3487	6.35579	6.39386	6.50612	6.35197	6.43781
2610301B20Rik	9.91734	9.90327	9.91664	9.95791	10.0169	9.82662	9.76614	9.88393	9.94073	9.89734	9.79163	9.85824	9.83943	9.84615	9.80032
2610305D13Rik	6.97651	6.93022	6.98672	6.9695	6.92793	7.38079	7.20549	7.45459	7.42959	7.17868	7.26902	7.26118	7.332	7.16088	7.26533
2610306M01Rik	6.57781	6.62183	6.60601	6.59037	6.63575	6.55674	6.51604	6.60749	6.58304	6.56563	6.66457	6.58165	6.64191	6.67368	6.60883
2610307P16Rik	5.1327	5.10995	5.03033	5.14118	5.12478	5.05098	5.08583	5.016	5.01469	5.17434	5.10198	5.33563	5.11915	5.15055	5.09587
2610316D01Rik	8.57779	8.60102	8.54996	8.477	8.66496	8.41242	8.58209	8.62417	8.71577	8.62583	8.53595	8.61899	8.49257	8.45354	8.45032
2610318N02Rik	5.95951	5.94625	6.05132	5.94969	6.05941	6.12483	6.05913	6.1179	6.16562	6.09998	6.14333	6.08205	6.18718	6.34199	6.161
2610507B11Rik	13.9264	13.8975	13.906	13.8905	13.8989	13.9723	14.0387	13.9262	13.9683	13.9042	13.96	13.9131	13.9417	13.9794	14.0672
2610507I01Rik	6.21526	6.31095	6.26506	6.27286	6.31843	6.26661	6.17583	6.16481	6.25647	6.29149	6.32066	6.21763	6.27893	6.21587	6.25925
2610524H06Rik	8.12419	8.07309	8.10921	8.18279	8.10316	8.05531	8.06723	8.1701	8.16895	8.05934	8.01653	8.01952	8.1302	8.1916	8.05698
2700029M09Rik	10.6873	10.7137	10.6209	10.6491	10.5882	10.7513	10.685	10.7357	10.6422	10.6261	10.6411	10.6093	10.6464	10.6481	10.6491
2700038G22Rik	6.50545	6.59309	6.51239	6.53322	6.53445	6.6246	6.61678	6.5629	6.56265	6.53093	6.6409	6.62172	6.63298	6.67927	6.55029
2700046G09Rik	7.3428	7.38084	7.37941	7.32707	7.43557	7.38256	7.41419	7.48017	7.37058	7.42088	7.47053	7.36183	7.47188	7.56271	7.32084
2700049A03Rik	9.91512	9.92166	9.89046	9.83425	9.86235	9.98611	9.91319	9.86861	9.87161	9.92243	9.84931	9.95358	9.8418	9.83125	9.81812
2700060E02Rik	10.3815	10.3762	10.4048	10.4715	10.4792	10.4036	10.4408	10.4895	10.4336	10.4609	10.4976	10.4203	10.5489	10.5781	10.5186
2700062C07Rik	9.15078	9.23055	9.09687	9.1914	9.21204	9.23132	9.12525	9.1169	9.20088	9.091	9.17595	9.1491	9.11412	9.24834	9.08145
2700069I18Rik	6.02034	5.87325	6.01725	5.89124	5.96934	5.85435	5.9306	5.96334	6.01488	6.11575	6.09356	6.00151	5.97628	6.03209	6.00214
2700081O15Rik	10.4173	10.5495	10.421	10.4588	10.5055	10.3785	10.4784	10.349	10.4464	10.307	10.4671	10.4188	10.4431	10.4017	10.3298
2700089E24Rik	10.8777	10.7311	10.7344	10.8925	10.714	10.5374	10.6611	10.53	10.6682	10.5015	10.7234	10.6051	10.5964	10.4703	10.6174
2700094K13Rik	7.47042	7.43939	7.4293	7.58015	7.50935	7.40498	7.50356	7.46082	7.49176	7.47277	7.50391	7.50334	7.65793	7.63684	7.57548
2700097O09Rik	10.1398	10.1115	10.134	10.1375	10.1349	10.1707	10.0814	10.0666	10.0909	10.1168	10.1347	10.0907	10.0252	9.95783	10.0515
2700099C18Rik	6.7806	6.73451	6.68153	6.76413	6.74004	7.15314	7.03069	7.10756	6.97324	6.99967	7.0135	6.91548	7.07849	7.16527	7.02362
2810001G20Rik	8.33032	8.43118	8.32034	8.45136	8.33713	8.50543	8.36318	8.38825	8.47562	8.42787	8.46229	8.34024	8.47707	8.38004	8.45241
2810002D19Rik	5.43768	5.41241	5.39559	5.49643	5.45559	5.40106	5.45259	5.47549	5.47766	5.50786	5.5297	5.45052	5.42077	5.39135	5.51497
2810004N23Rik	8.72488	8.73429	8.75707	8.81611	8.7584	8.77246	8.76808	8.77803	8.73832	8.78221	8.83237	8.72976	8.85063	8.74754	8.81154
2810006K23Rik	7.69401	7.75179	7.67137	7.78882	7.73996	7.68664	7.70238	7.6769	7.68996	7.77005	7.72126	7.59765	7.66268	7.65809	7.62686
2810008D09Rik	10.3991	10.4789	10.4534	10.5049	10.5092	10.391	10.3471	10.4399	10.3926	10.4069	10.4558	10.2966	10.4378	10.5523	10.4257
2810021J22Rik	8.58066	8.8057	8.70459	8.76027	8.79862	8.74198	8.72072	8.70948	8.75151	8.74755	8.75462	8.6779	8.78341	8.73557	8.74848
2810025M15Rik	7.59807	7.71283	7.61125	7.6383	7.70315	7.68252	7.69145	7.65735	7.63643	7.70383	7.77162	7.63619	7.75111	7.72406	7.65404
2810029C07Rik	8.27125	8.48344	8.33359	8.19578	8.38018	8.20294	8.30989	8.41927	8.20169	8.27173	8.2393	8.26894	8.31756	8.38267	8.1829
2810030D12Rik	3.2057	3.20632	3.18132	3.18428	3.19442	3.18447	3.16788	3.19107	3.1598	3.16981	3.21867	3.18356	3.18994	3.16132	3.24002
2810032G03Rik	7.82075	7.90322	7.78726	7.81871	7.81665	7.63269	7.77912	7.68521	7.64952	7.70454	7.72494	7.74193	7.64184	7.60176	7.5447
2810039B14Rik	6.87981	6.75837	6.86377	6.91777	6.81846	6.87186	6.77319	6.85943	6.83204	6.83106	6.88351	6.88289	6.89741	6.97953	6.8218
2810049E08Rik	8.45666	8.52132	8.27599	8.20405	8.38278	8.49008	8.52408	8.70012	8.43401	8.51718	8.41471	8.53848	8.40563	8.56473	8.29733
2810402E24Rik	6.60049	6.66039	6.63551	6.70464	6.65001	6.73251	6.63262	6.7476	6.73533	6.69898	6.77474	6.61287	6.73902	6.69854	6.78006
2810403A07Rik	12.5452	12.5148	12.5731	12.536	12.4905	12.7226	12.501	12.6162	12.5598	12.5904	12.5629	12.577	12.5774	12.5342	12.6026
2810403D21Rik	7.18788	7.20473	7.21036	7.18737	7.21063	7.34511	7.20951	7.41474	7.23986	7.31198	7.26147	7.33593	7.33386	7.34797	7.30975
2810405F17Rik	5.69748	5.77926	5.75555	5.75328	5.81119	5.72107	5.78437	5.7134	5.75377	5.68737	5.80767	5.69442	5.74214	5.71374	5.64303
2810407A14Rik	5.1789	5.15843	5.13383	5.19065	5.23842	5.20868	5.20785	5.19325	5.25552	5.19475	5.22288	5.16724	5.19447	5.1368	5.11781
2810408A11Rik	4.84269	4.88252	4.84631	4.81233	4.81371	4.81924	4.82887	4.84188	4.81258	4.87377	4.83227	4.85162	4.82796	4.92066	4.85373
2810408M09Rik	8.50351	8.59613	8.61997	8.60802	8.60487	8.50479	8.50411	8.49355	8.58396	8.54741	8.58687	8.55013	8.61382	8.56488	8.5273
2810410L24Rik	9.41037	9.34281	9.4138	9.53455	9.49013	9.26832	9.27969	9.31971	9.35182	9.40217	9.43637	9.38468	9.42526	9.46841	9.48195
2810414N06Rik	5.02017	4.99099	4.95597	4.9756	4.98118	4.97178	5.01203	4.9557	4.98662	5.00441	4.96799	5.0284	4.97988	5.01109	5.0117
2810417H13Rik	5.53204	5.54687	5.53461	5.5723	5.49191	5.79634	5.71587	5.80034	5.74216	5.6892	5.68997	5.65168	5.87751	6.0059	5.76258
2810428I15Rik	9.40197	9.44856	9.35261	9.47448	9.50079	9.2777	9.43343	9.38142	9.35439	9.33129	9.39297	9.36375	9.41944	9.48223	9.43634
2810429I04Rik	8.00509	7.9014	8.08065	7.99878	7.99614	8.07512	7.9087	7.93101	8.0681	8.09773	7.98255	7.99658	7.94479	8.01136	8.00714
2810433D01Rik	4.10096	4.13479	4.07185	4.08751	4.17352	4.11729	4.07448	4.08244	4.1112	4.15205	4.16523	4.08942	4.1499	4.15901	4.15459
2810455O05Rik	7.95275	8.21288	8.05165	8.08833	8.09817	7.99337	8.11966	7.99409	7.93888	7.91881	7.95193	7.81462	7.96413	7.87285	7.88441
2810459M11Rik	8.92951	8.93417	8.82265	8.90601	8.98511	8.83148	8.95069	8.94162	9.00214	8.81731	9.00823	8.97047	9.00703	8.99126	8.92627
2810468N07Rik	10.1407	10.348	10.1888	10.1471	10.2822	10.0816	10.1018	10.1458	10.2056	10.0752	10.1211	10.1204	10.0165	10.2005	9.9925
2810474O19Rik	9.81346	9.84165	9.83868	9.92236	9.76622	10.1976	10.0761	10.2413	10.171	10.0212	10.1341	10.1005	10.2151	10.128	10.2531
2900005J15Rik	8.81622	9.01536	8.90891	8.82717	8.78185	8.96463	8.92799	8.96346	8.93454	8.92525	8.96739	8.93912	8.9326	9.03748	8.85221
2900009J06Rik	6.55228	6.6787	6.59892	6.48173	6.56118	6.55769	6.5761	6.60187	6.52921	6.61878	6.62091	6.60472	6.50522	6.43311	6.52282
2900011O08Rik	11.4438	11.56	11.3738	11.482	11.4719	11.1248	11.3787	11.2881	11.3355	11.3168	11.3973	11.4152	11.353	11.3963	11.2042
2900026A02Rik	10.6236	10.8345	10.6947	10.6321	10.6643	10.629	10.7645	10.7236	10.7035	10.5869	10.7145	10.6901	10.6989	10.5748	10.6439
2900052L18Rik	8.48775	8.46393	8.63226	8.54681	8.51715	8.38393	8.38922	8.39564	8.47311	8.47193	8.51828	8.40955	8.34528	8.45031	8.33677
2900052N01Rik	11.3195	11.5243	11.1096	11.0828	11.3628	10.6137	11.3116	10.773	10.846	10.7929	10.8578	10.6065	10.5679	10.5815	10.8882
2900055J20Rik	5.01329	5.07621	5.06699	5.07417	5.12995	5.02065	5.12462	5.0134	5.04884	5.01688	5.0302	5.02395	4.93676	4.91836	4.96553
2900072N19Rik	5.82215	5.78516	5.78419	5.79641	5.84764	5.77927	5.66836	5.71395	5.70628	5.76713	5.71743	5.74793	5.74343	5.72921	5.73002
2900076A07Rik	10.0881	10.2252	10.1906	10.0545	10.1486	10.2091	10.0754	10.1883	10.2146	10.1608	10.1957	10.1652	10.1108	10.1891	10.2044
2900079G21Rik	6.76894	6.77308	6.71278	6.68437	6.99161	6.66659	6.88869	6.6977	6.81201	6.69829	6.65833	6.83866	6.73373	6.80756	6.64306
2900089D17Rik	8.11367	8.28742	8.16393	8.12973	8.18685	8.18869	8.36482	8.18042	8.18641	8.17806	8.27973	8.19998	8.20515	8.05705	8.08558
2900092C05Rik	5.02625	4.95521	4.98353	4.98074	4.98445	4.94147	4.93108	4.85088	4.91238	4.97476	4.9261	4.88056	4.91654	4.83067	4.87258
2900093K20Rik	5.66113	5.67038	5.69289	5.63072	5.70088	5.62906	5.58742	5.58342	5.65994	5.5575	5.62247	5.62631	5.6483	5.6836	5.58641
2900097C17Rik	11.7186	11.8538	11.6763	11.7724	11.7907	11.4157	11.677	11.445	11.5856	11.4906	11.7109	11.5645	11.6382	11.5728	11.5382
3000002C10Rik	5.5829	5.66249	5.68502	5.57279	5.65741	5.63316	5.7002	5.63097	5.61348	5.58939	5.6146	5.5796	5.69552	5.62177	5.56035
3010001F23Rik	10.4228	10.4156	10.5811	10.5153	10.3772	10.5818	10.3437	10.3932	10.3758	10.5081	10.517	10.3235	10.379	10.258	10.2523
3010026O09Rik	9.3321	9.35619	9.31663	9.1765	9.27771	9.23561	9.21973	9.36099	9.22277	9.36442	9.1962	9.35131	9.28729	9.3709	9.17904
3110001I22Rik	5.56745	5.66774	5.73815	5.72061	5.65901	5.72883	5.80083	5.80357	5.78664	5.69954	5.75473	5.72288	5.7141	5.82664	5.79291
3110002H16Rik	10.5942	10.589	10.6247	10.5542	10.5274	10.7231	10.5638	10.6888	10.6298	10.7083	10.5826	10.6668	10.735	10.7396	10.6859
3110009E18Rik	8.37182	8.4534	8.37558	8.38498	8.33718	8.40392	8.35365	8.29834	8.39231	8.3247	8.41656	8.4097	8.38035	8.32971	8.27829
3110021N24Rik	4.55552	4.48324	4.52121	4.47028	4.49402	4.45289	4.46875	4.44858	4.47615	4.50698	4.50168	4.51394	4.46951	4.45018	4.46576
3110035E14Rik	11.2584	11.6349	11.3012	11.3539	11.3091	11.1494	11.3772	11.1103	11.2449	11.0133	11.2147	11.1259	11.0582	10.9994	10.9426
3110039M20Rik	6.787	6.92149	6.85681	6.62362	6.82758	6.75532	6.88824	6.82029	6.6112	6.70191	6.67269	6.70018	6.63832	6.59251	6.59756
3110040N11Rik	7.79751	7.75811	7.8494	7.8177	7.88621	7.80751	7.92358	7.84706	7.91627	7.89986	7.85388	7.87327	7.81646	7.92209	7.97346
3110043O21Rik	11.0806	11.2328	11.0601	11.167	11.151	11.0625	11.1309	11.1569	11.0963	11.0263	11.1367	11.1096	11.1706	11.171	11.0996
3110045C21Rik	3.64519	3.69374	3.64305	3.67042	3.62712	3.63938	3.62911	3.67155	3.61014	3.69834	3.66345	3.68015	3.65819	3.67492	3.69545
3110052M02Rik	8.59301	8.52803	8.66979	8.61454	8.49124	8.54315	8.473	8.49293	8.56919	8.5903	8.60405	8.47651	8.50641	8.33614	8.44564
3110053B16Rik	6.26129	6.34923	6.26562	6.22528	6.20663	6.18561	6.18236	6.23832	6.22161	6.19533	6.24969	6.18763	6.13387	6.18115	6.07832
3110056K07Rik	10.0405	10.1025	10.0923	10.1995	10.085	10.1536	10.0358	10.1572	10.1814	10.0354	10.1981	9.99198	10.0315	10.036	9.99071
3110057O12Rik	11.1611	11.084	11.1699	11.044	11.0762	11.2143	11.0728	11.1959	11.1246	11.1484	11.0719	11.0707	10.9757	10.9605	10.9724
3110062M04Rik	7.80684	7.95744	7.90632	7.88747	7.91927	7.83332	7.84392	7.84395	7.791	7.84283	7.89359	7.81725	7.86057	7.88065	7.84668
3110082I17Rik	8.41824	8.53039	8.43528	8.47385	8.45458	8.55762	8.58877	8.66437	8.56008	8.64835	8.6625	8.68563	8.57455	8.61989	8.6529
3110082J24Rik	6.1351	6.1962	6.16526	6.14597	6.14361	6.03332	6.04958	6.05334	5.99769	6.06517	6.07704	6.10178	6.01957	6.07735	6.00011
3110083C13Rik	5.75509	5.76332	5.75149	5.77158	5.74484	5.75115	5.70808	5.77518	5.79517	5.77506	5.80407	5.70721	5.78822	5.72767	5.7707
3300002A11Rik	6.65922	6.70861	6.81149	6.85597	6.70706	6.59865	6.37111	6.62709	6.7321	7.03758	6.60419	6.75901	6.83261	6.64647	6.76148
3300002I08Rik	9.67059	9.74383	9.6709	9.65506	9.64425	9.661	9.64307	9.68103	9.74458	9.68471	9.61767	9.69841	9.54662	9.57194	9.58251
3300005D01Rik	3.97636	3.95766	3.99651	4.00631	3.95528	4.01829	4.03201	4.06679	4.12597	4.08395	4.13382	4.08483	4.04729	4.07518	4.0656
3425401B19Rik	3.60038	3.64571	3.57732	3.57535	3.61876	3.58286	3.54101	3.58822	3.58143	3.57573	3.55048	3.5356	3.60987	3.56168	3.62893
3632451O06Rik	9.9953	9.73358	9.97695	10.1119	9.74505	9.69988	9.57041	9.44461	9.47827	9.69907	9.6471	9.65158	9.63119	9.28522	9.71691
3632454L22Rik	7.22775	7.06714	7.17681	7.21347	7.20929	7.16008	7.07931	7.04966	6.98018	7.23706	7.16895	7.02687	7.0937	6.90944	6.95766
3830406C13Rik	9.50996	9.51731	9.59134	9.5102	9.51634	9.64874	9.51799	9.65129	9.6485	9.54205	9.60487	9.51334	9.54553	9.50564	9.65288
3830408C21Rik	5.979	6.09338	6.00738	6.03842	6.00691	5.98485	6.04231	6.15158	5.93101	6.08592	5.94663	5.97977	6.00955	5.90745	6.04183
4430402I18Rik	7.92228	7.9052	7.87132	7.86873	7.93944	7.87937	7.83756	8.00033	7.97192	7.93804	7.82301	7.95039	7.89564	7.85562	7.89857
4632404H12Rik	9.59768	9.63415	9.61037	9.55892	9.65513	9.53268	9.55451	9.45146	9.62433	9.51567	9.60022	9.42664	9.4842	9.53061	9.36308
4632415L05Rik	9.55233	9.5022	9.52792	9.61725	9.50115	9.4128	9.49665	9.50901	9.50617	9.49078	9.49159	9.49644	9.48535	9.41553	9.46963
4632427E13Rik	8.46131	8.38968	8.52795	8.35086	8.33218	8.46327	8.27923	8.45923	8.6036	8.57587	8.38139	8.53162	8.35496	8.22833	8.42776
4632428C04Rik	6.78525	6.76539	6.81435	6.80402	6.81467	6.85548	6.80551	6.85587	7.01251	6.97875	6.99817	6.94128	6.85477	6.82453	6.92219
4632428N05Rik	10.9316	11.1244	10.9714	11.071	10.9978	11.0527	11.1539	11.0373	11.1611	11.0906	10.9221	11.0492	11.1826	11.1483	11.1991
4632433K11Rik	6.27591	6.45902	6.42119	6.36228	6.40858	6.43104	6.34253	6.40468	6.32818	6.32356	6.36167	6.36894	6.41354	6.37058	6.45649
4731419I09Rik	4.54148	4.43696	4.43349	4.42966	4.39227	4.43026	4.43277	4.40223	4.40694	4.4302	4.43355	4.39919	4.44558	4.45855	4.44932
4732414G09Rik	5.02041	5.03951	4.99658	4.96411	4.9912	4.94943	4.99797	5.01989	5.04319	4.98598	5.0249	4.98708	4.97399	5.01593	4.92523
4732419C18Rik	5.96177	5.9503	5.92828	5.9343	5.94494	6.04346	5.93783	6.09753	6.00873	5.91497	6.04669	6.01947	5.92292	5.97151	6.04272
4732440D04Rik	7.92281	7.9379	8.02826	8.01481	7.85404	7.96053	7.88908	8.0093	8.1024	7.9462	8.05745	7.87841	7.99177	7.82832	7.89667
4732463B04Rik	6.42482	6.36381	6.32892	6.26465	6.43045	6.31387	6.22339	6.31724	6.35485	6.32191	6.27779	6.30064	6.29757	6.21484	6.24449
4732471J01Rik	5.5599	5.49218	5.52235	5.54656	5.47717	5.51136	5.45166	5.42964	5.49921	5.54954	5.46078	5.47075	5.43654	5.5035	5.46013
4732491K20Rik	7.31306	7.2454	7.32461	7.22659	7.26687	7.2908	7.20136	7.24322	7.20696	7.38195	7.33663	7.34009	7.25979	7.23557	7.2604
4831440E17Rik	6.72847	6.75816	6.79512	6.75376	6.81149	6.69189	6.64436	6.57253	6.64432	6.68891	6.69635	6.56886	6.55689	6.68854	6.59769
4833417C18Rik	5.41065	5.39089	5.44062	5.3967	5.49885	5.50445	5.43974	5.50057	5.5211	5.45537	5.54384	5.47867	5.38488	5.41537	5.45203
4833418N02Rik	6.26711	6.42168	6.23313	6.30401	6.43457	6.27532	6.28897	6.29097	6.34675	6.3445	6.36913	6.27075	6.29315	6.29091	6.32963
4833420G17Rik	10.9143	10.9553	10.974	10.9947	10.8509	11.0921	11.0078	11.0749	10.956	11.0129	10.9629	10.8929	10.9612	10.9993	10.9842
4833422C13Rik	7.17268	7.24523	7.18303	7.05826	7.31277	7.14883	7.25248	7.31307	7.20614	7.21853	7.21786	7.18105	7.22162	7.23737	7.23623
4833422M21Rik	6.51172	6.67812	6.55476	6.55269	6.53275	6.60319	6.46975	6.45635	6.50224	6.44257	6.49219	6.29449	6.41905	6.49199	6.41055
4833427G06Rik	5.19215	5.18717	5.22216	5.22587	5.1544	5.11154	5.05995	5.11861	5.16019	5.21805	5.16254	5.15139	5.2941	5.17377	5.197
4833428L15Rik	4.58186	4.52834	4.55923	4.57809	4.56833	4.58162	4.54279	4.62791	4.56743	4.55178	4.56523	4.49517	4.54412	4.56391	4.55457
4833439L19Rik	12.0405	11.969	12.0119	12.1128	12.0567	11.8731	12	11.8276	11.8982	11.9153	11.9694	11.8433	11.8935	11.8792	11.8794
4833445I07Rik	7.37118	7.41987	7.46415	7.46033	7.44629	7.35035	7.40511	7.38258	7.36387	7.37963	7.33318	7.42756	7.47379	7.36466	7.39669
4921504A21Rik	8.23993	8.08208	8.24654	8.24048	8.19643	8.23599	8.05934	8.23484	8.08574	8.13892	8.17294	8.13036	8.18456	8.04984	8.07814
4921506M07Rik	5.00735	4.85342	4.91023	4.79943	4.81936	4.81102	4.7953	4.9491	4.94674	4.94094	4.85475	4.95335	4.87222	4.87297	4.92486
4921507P07Rik	7.03494	6.85481	6.988	6.95421	6.86626	6.91233	6.71444	6.82363	6.86911	6.89392	6.90235	6.95948	6.84662	6.85271	6.94331
4921524J17Rik	7.4887	7.50156	7.47917	7.47235	7.50016	7.51053	7.53917	7.44194	7.54964	7.42839	7.42456	7.48364	7.57794	7.5695	7.52447
4921531C22Rik	6.79328	6.84298	6.82332	6.91115	6.83215	6.76407	6.79238	6.83728	6.78389	6.76922	6.75428	6.77195	6.82126	6.79665	6.72961
4921536K21Rik	4.7297	4.68357	4.71787	4.80886	4.68976	4.72891	4.67016	4.69533	4.73235	4.71939	4.70287	4.71432	4.76248	4.7068	4.71212
4930402H24Rik	13.3409	13.3331	13.3071	13.3007	13.3346	13.2218	13.26	13.2214	13.2292	13.362	13.2896	13.3029	13.2047	13.1833	13.1685
4930404N11Rik	4.38416	4.39241	4.39556	4.36259	4.35982	4.42058	4.34785	4.39292	4.37441	4.41592	4.41191	4.42891	4.45571	4.42586	4.42152
4930405A21Rik	5.43127	5.43626	5.44242	5.46497	5.50544	5.52632	5.48665	5.43739	5.4247	5.48369	5.55043	5.3768	5.51621	5.44011	5.42719
4930408O17Rik	4.65061	4.69697	4.69375	4.69814	4.70855	4.63889	4.65642	4.67315	4.72966	4.61271	4.65832	4.61979	4.67028	4.6957	4.633
4930412C18Rik	7.59282	7.63861	7.70936	7.70235	7.6529	7.60378	7.57777	7.59757	7.60558	7.59308	7.62188	7.50946	7.60651	7.55628	7.58406
4930412L05Rik	4.71715	4.73132	4.7499	4.74134	4.72643	4.81129	4.73842	4.7487	4.75828	4.785	4.78813	4.79781	4.82044	4.80637	4.84721
4930415F15Rik	5.50725	5.44533	5.46104	5.47898	5.51449	5.50444	5.46449	5.487	5.52746	5.43179	5.49031	5.42731	5.45254	5.46692	5.44983
4930417H01Rik	6.04656	5.94095	6.04184	5.90543	5.96684	5.96399	5.86539	6.02004	5.97648	5.98836	5.91149	6.01958	5.94653	5.99299	5.87298
4930426D05Rik	7.35793	7.17032	7.30895	7.25533	7.35655	7.19458	7.12331	7.43299	7.38004	7.37246	7.35347	7.2891	7.3142	7.44254	7.36049
4930426L09Rik	4.29235	4.28289	4.23586	4.2237	4.22127	4.24254	4.23689	4.20662	4.29776	4.21931	4.33744	4.25215	4.31265	4.29879	4.26501
4930427A07Rik	6.42673	6.48979	6.46932	6.42453	6.42361	6.52543	6.47239	6.5159	6.55986	6.47783	6.52596	6.62059	6.65264	6.7338	6.60783
4930430E12Rik	5.00893	5.07572	5.01248	5.06253	5.02094	5.19094	5.1772	5.20697	5.13057	5.15998	5.19575	5.23997	5.41431	5.33879	5.69905
4930430F08Rik	9.95792	9.88579	9.95198	9.92089	9.9118	9.86903	9.7481	9.88709	9.83697	9.86298	9.81166	9.83223	9.83809	9.7922	9.80867
4930431P03Rik	5.16684	5.1313	5.21236	5.18432	5.21035	5.46574	5.2115	5.46437	5.38617	5.3482	5.36262	5.30951	5.48034	5.42888	5.49655
4930432B10Rik	7.63692	7.52432	7.59752	7.69056	7.66184	7.68327	7.55991	7.66086	7.64315	7.64416	7.62008	7.66626	7.59025	7.51121	7.48481
4930432K21Rik	6.93538	7.06581	7.05138	7.05388	7.03257	6.97922	7.0191	7.01928	6.94914	7.04762	6.93485	7.01678	6.94549	7.02361	6.96607
4930432L08Rik	3.89891	3.84339	3.88267	3.88791	3.90744	3.84571	3.89432	3.91223	3.84647	3.91639	3.86927	3.87915	3.89875	3.87091	3.90193
4930435H24Rik	4.54514	4.5958	4.52472	4.56476	4.56069	4.52952	4.58098	4.58864	4.53684	4.57917	4.52368	4.5741	4.64263	4.57185	4.54273
4930440I19Rik	3.71893	3.70025	3.69753	3.71139	3.71036	3.7936	3.75216	3.79025	3.80606	3.74195	3.80977	3.82486	3.75942	3.83976	3.84492
4930444M15Rik	4.442	4.40573	4.47981	4.44578	4.38589	4.44897	4.41713	4.48051	4.44601	4.42266	4.42171	4.43593	4.43938	4.49159	4.43946
4930444P10Rik	8.17539	8.52177	8.26457	8.22353	8.35338	8.42925	8.3792	8.42178	8.3373	8.30465	8.25973	8.33055	8.31889	8.39001	8.18825
4930447C04Rik	10.0254	10.0526	10.0514	9.9563	9.93082	9.96289	9.80023	10.0692	10.0276	9.97624	9.78625	9.9992	9.7442	9.81899	9.76069
4930447F24Rik	6.21062	6.09823	6.43898	6.23344	6.17166	6.30894	6.16878	6.07076	6.02637	6.26637	6.23266	6.07938	6.16135	6.1143	6.32539
4930447M23Rik	7.28362	7.46567	7.29619	7.24883	7.34374	7.29915	7.41193	7.42547	7.13208	7.21943	7.30043	7.33192	7.22525	7.34918	7.22615
4930448N21Rik	6.58672	6.76557	6.49712	6.54797	6.74454	6.52365	6.72922	6.76391	6.72885	6.66297	6.71065	7.14493	6.77327	6.74981	6.6368
4930451G09Rik	7.53704	7.51424	7.58598	7.46322	7.47657	7.32271	7.45271	7.52129	7.51487	7.49738	7.50021	7.52055	7.50436	7.48271	7.38501
4930452B06Rik	7.81033	7.86248	7.76192	7.67631	7.80174	7.85217	7.85273	7.92688	7.80332	7.77474	7.73727	7.84816	7.69619	7.82556	7.59859
4930453N24Rik	9.25762	9.18043	9.10818	9.283	9.14289	9.26363	9.20083	9.22216	9.30936	9.22041	9.24596	9.22588	9.27124	9.18325	9.24222
4930455G09Rik	4.95532	4.88693	4.93721	4.94533	4.89612	5.00857	5.02363	5.0537	5.00523	5.04705	4.94334	5.054	5.04934	5.00867	4.99539
4930456G14Rik	5.20745	5.1996	5.17605	5.2078	5.15601	5.21285	5.19962	5.20557	5.18273	5.19211	5.1537	5.14707	5.13899	5.19353	5.08416
4930467D21Rik	6.27247	6.32508	6.15701	6.30774	6.20634	6.36817	6.26267	6.32088	6.20216	6.23807	6.22042	6.55788	6.31365	6.23326	6.18934
4930467E23Rik	4.80638	5.01557	5.04474	4.89415	4.77627	4.81425	4.92449	4.9575	4.76507	4.86634	4.83352	5.17339	4.78421	5.11543	4.99943
4930470G03Rik	4.38403	4.44262	4.32253	4.33383	4.31943	4.32429	4.34446	4.3234	4.34552	4.41689	4.29745	4.37026	4.36146	4.34629	4.40029
4930471C04Rik	6.70481	6.77917	6.8358	6.9387	6.78582	7.06013	6.79096	6.79013	6.74706	6.7042	6.75201	6.62677	6.72401	6.60482	6.65634
4930478K11Rik	4.69078	4.69623	4.71863	4.64833	4.72279	4.71172	4.73139	4.7457	4.73311	4.72015	4.69259	4.79058	4.72103	4.79088	4.67315
4930479D17Rik	6.01836	6.10441	6.06389	5.96272	6.14067	6.06015	6.09042	5.99954	5.96321	5.95476	5.9684	5.96186	6.00748	5.8918	5.97965
4930480K23Rik	8.18799	8.22884	8.21486	8.16622	8.24014	8.10259	8.10882	8.14567	8.10786	8.13003	8.13215	8.18929	8.01111	7.95757	8.08347
4930481A15Rik	5.8463	5.84995	5.82212	6.0351	5.85683	5.82432	5.82248	5.89677	5.82914	5.72705	5.76664	5.76863	5.74281	5.864	5.86095
4930481B07Rik	6.39244	6.39736	6.33468	6.37148	6.4004	6.43106	6.29061	6.35086	6.38856	6.37823	6.32443	6.36224	6.33122	6.38377	6.27855
4930486L24Rik	4.97804	4.96212	4.93893	4.96817	4.9707	5.11616	5.12546	5.09816	5.05897	5.07756	5.11773	5.08462	5.17251	5.19883	5.12402
4930500F10Rik	5.00864	5.06923	5.0815	5.02078	5.07741	5.04858	5.05318	5.08631	5.09401	5.10535	5.00776	4.98421	5.03579	5.05246	4.98593
4930500J02Rik	4.8217	4.73635	4.79706	4.75798	4.76479	4.7325	4.72881	4.7484	4.78031	4.78425	4.84021	4.83193	4.82645	4.83558	4.76592
4930502E18Rik	4.6747	4.59996	4.64968	4.5988	4.59524	4.6543	4.58153	4.62858	4.64872	4.64758	4.65153	4.56785	4.63126	4.61359	4.64783
4930503L19Rik	9.5757	9.63938	9.61264	9.74051	9.5656	9.72095	9.58069	9.60295	9.68984	9.57561	9.62216	9.56767	9.49274	9.51384	9.56642
4930505A04Rik	3.80783	3.78583	3.79002	3.79411	3.7684	3.79045	3.77584	3.81296	3.78222	3.8704	3.82775	3.89497	3.81125	3.77957	3.84673
4930505N22Rik	5.47685	5.58071	5.50282	5.62684	5.51415	5.4827	5.45474	5.48471	5.47198	5.56306	5.46355	5.46158	5.44951	5.49853	5.48154
4930506C21Rik	5.81133	5.7798	5.83029	5.86487	5.82458	5.78311	5.7324	5.81782	5.83353	5.84767	5.84279	5.94038	5.81723	5.86989	5.74058
4930506M07Rik	11.5291	11.5316	11.5224	11.4868	11.5884	11.5786	11.529	11.5852	11.5916	11.593	11.5426	11.5944	11.4692	11.5635	11.4926
4930509G22Rik	6.12977	6.20353	6.15093	6.11255	6.11686	6.20194	6.27351	6.14378	6.15777	6.08384	6.19479	6.12663	6.0875	6.10648	6.10339
4930511M06Rik	4.59538	4.53192	4.42747	4.54408	4.52871	4.44667	4.41849	4.50831	4.49564	4.50926	4.47128	4.51019	4.44908	4.47865	4.49885
4930512B01Rik	4.85688	4.90159	4.79729	4.77826	4.84293	4.76772	4.79047	4.75698	4.78411	4.87896	4.79297	4.79913	4.82105	4.83412	4.78193
4930513N10Rik	4.4942	4.41897	4.48498	4.48624	4.45461	4.5016	4.51998	4.60025	4.51441	4.48628	4.4902	4.52992	4.57635	4.46099	4.5211
4930518I15Rik	6.79471	6.6975	6.77386	6.76968	6.73817	6.82649	6.7639	6.81592	6.78533	6.77826	6.77482	6.64375	6.82129	6.7244	6.72225
4930519F16Rik	4.74146	4.69033	4.72649	4.73642	4.71567	4.6427	4.62137	4.71729	4.69917	4.74354	4.68597	4.76179	4.68145	4.65513	4.6756
4930520O04Rik	7.15854	7.0458	7.09177	6.91565	6.97985	7.2053	7.0758	7.24182	7.23569	7.13468	7.09938	7.10397	7.15959	7.2453	7.0669
4930522L14Rik	6.97356	6.9755	7.09826	6.99131	6.95971	7.15876	6.99602	7.07168	7.106	7.09429	7.08841	7.02561	7.04512	6.96672	7.09737
4930523C07Rik	8.18889	8.15148	8.3484	8.24816	8.1345	8.91519	8.68688	8.86982	8.79441	8.69334	8.6742	8.73038	8.95736	9.02286	8.71795
4930524O07Rik	4.46546	4.33952	4.30553	4.36243	4.33074	4.37704	4.3605	4.34084	4.37948	4.39346	4.29689	4.35108	4.38934	4.37687	4.35742
4930525G20Rik	5.91065	5.94151	5.8953	5.89173	5.8195	5.77238	5.83934	5.90464	5.88785	5.80856	5.82849	5.8156	5.81142	5.73039	5.80689
4930534D22Rik	6.01696	6.0875	6.13758	6.07255	6.05422	6.05811	5.99764	6.0228	6.02865	6.11588	6.01489	6.02173	5.98914	6.02236	5.96076
4930538K18Rik	5.50169	5.53223	5.59462	5.50812	5.62846	5.53857	5.48003	5.50102	5.48832	5.49968	5.54361	5.50116	5.45021	5.44612	5.49718
4930539E08Rik	8.00281	8.06811	8.03882	7.98209	8.11795	7.97606	8.12061	8.13816	8.09395	7.97068	8.1333	8.18486	8.24238	8.14651	8.11544
4930539J05Rik	6.59133	6.54156	6.58303	6.64034	6.67782	6.60465	6.5462	6.59547	6.64483	6.51595	6.67797	6.55549	6.59558	6.59609	6.50298
4930547M16Rik	5.37009	5.43468	5.42361	5.34969	5.37852	5.29754	5.29469	5.35758	5.36553	5.45636	5.43498	5.38367	5.37888	5.38284	5.24516
4930550C14Rik	4.62294	4.61122	4.63004	4.62137	4.61201	4.7293	4.59793	4.66195	4.63279	4.66493	4.64696	4.62974	4.64806	4.65397	4.61535
4930556J24Rik	6.20267	6.04132	6.08099	6.04421	6.14852	6.04581	6.11904	6.12095	6.14721	6.07898	6.08583	6.12033	6.04237	6.09398	6.05488
4930556M19Rik_1	6.08572	6.00689	6.21871	5.95541	6.06717	6.20996	6.06533	6.25728	6.19485	6.16984	6.20202	6.1064	6.27734	6.13305	6.45008
4930563E22Rik	7.28795	7.30727	7.34179	7.26687	7.27354	7.28549	7.18606	7.31187	7.25475	7.3067	7.31893	7.27155	7.26029	7.19702	7.20162
4930565D16Rik	5.21396	5.18985	5.28073	5.23174	5.19523	5.14714	5.15727	5.22422	5.23212	5.2092	5.21367	5.1989	5.28405	5.21849	5.24591
4930568G15Rik	4.06321	4.03543	4.01999	4.05359	4.03925	4.02434	4.04312	4.06072	4.05378	4.0583	4.02338	4.07769	4.05292	4.05561	4.05595
4930570G19Rik	10.4582	10.4637	10.5322	10.4458	10.4737	10.6659	10.4977	10.6196	10.5057	10.4606	10.4865	10.4904	10.4131	10.421	10.3724
4930577N17Rik	3.98197	3.98356	3.98243	3.91821	3.95171	3.93847	3.92948	3.93729	3.95435	3.98204	3.97598	3.98901	4.00471	3.98451	3.98487
4930578C19Rik	7.03481	7.08855	6.96977	6.97616	7.06975	7.12683	7.15555	7.1728	6.95368	6.9195	7.12062	7.13145	7.06061	7.00478	7.27557
4930578G10Rik	6.45234	6.48395	6.38699	6.36305	6.40455	6.56994	6.58527	6.55016	6.49306	6.48621	6.59965	6.62233	6.48583	6.57971	6.65739
4930578M01Rik	5.67066	5.64724	5.72384	5.63829	5.66457	5.63917	5.55742	5.63133	5.75036	5.73947	5.64963	5.73657	5.63675	5.58973	5.6655
4930579C12Rik	5.0815	5.07139	5.0592	5.04545	5.01306	5.26609	5.11163	5.19035	5.11691	5.09026	5.08215	5.14372	5.12054	5.22814	5.08785
4930579G24Rik	5.15983	5.07974	5.10369	5.06531	5.13391	5.16525	5.17448	5.06158	5.17041	5.11013	5.11146	5.07551	5.14367	5.13702	5.15111
4930581F22Rik	10.1199	10.0337	10.1487	10.0886	10.0266	10.2818	10.0438	10.2691	10.239	10.2576	10.3875	10.3062	10.3298	10.4035	10.3327
4930590J08Rik	6.36267	6.17002	6.21398	6.1596	6.25773	6.41186	6.17824	6.36917	6.39227	6.36585	6.28043	6.37717	6.30431	6.30293	6.33352
4930594M22Rik	7.86872	7.88878	8.02019	8.00283	7.92387	8.0551	7.84816	7.87426	7.89625	7.9784	7.94397	7.98271	7.84887	7.74225	7.95725
4930599N23Rik	7.26386	7.24624	7.18628	7.28971	7.26101	7.51438	7.49611	7.55495	7.59079	7.37692	7.5812	7.54566	7.45527	7.517	7.59435
4931403E22Rik	4.59827	4.48599	4.43826	4.48957	4.45228	4.47789	4.53031	4.43325	4.4615	4.51592	4.40093	4.48657	4.47192	4.49194	4.49239
4931406C07Rik	10.7344	10.8159	10.7587	10.6942	10.7745	10.7918	10.7625	10.8538	10.8284	10.808	10.749	10.7608	10.6965	10.7057	10.7564
4931406P16Rik	11.325	11.3157	11.3436	11.2909	11.2531	11.3292	11.3353	11.3924	11.3101	11.3119	11.3495	11.3404	11.3135	11.2735	11.3956
4931414P19Rik	7.22095	7.35888	7.2816	7.31475	7.35924	7.29986	7.32737	7.23879	7.39153	7.35295	7.23918	7.34298	7.27606	7.36317	7.20823
4931415C17Rik	6.71947	6.92554	6.72229	6.79877	6.79639	6.6902	6.73611	6.83011	6.76961	6.78055	6.75539	6.79989	6.7959	6.82678	6.70081
4931422A03Rik	5.51739	5.46512	5.41013	5.51544	5.47475	5.44473	5.38185	5.4997	5.46254	5.50179	5.47859	5.49281	5.48035	5.44222	5.4201
4931423N10Rik	6.79198	6.72211	6.74346	6.74392	6.83466	6.86139	6.79787	7.02316	6.68327	6.76958	6.79534	6.75078	6.82771	6.72365	6.78669
4931428F04Rik	10.669	10.7101	10.7017	10.7142	10.6907	10.6875	10.615	10.666	10.6215	10.7951	10.7138	10.6933	10.6728	10.6269	10.5107
4931429I11Rik	6.54379	6.38627	6.55466	6.50433	6.48893	6.51396	6.3684	6.54946	6.49682	6.62656	6.45349	6.55107	6.48134	6.58161	6.52883
4931440J10Rik	6.32508	6.34585	6.44276	6.37233	6.46138	6.28322	6.39142	6.35178	6.35204	6.37495	6.39554	6.42636	6.30592	6.30167	6.22042
4931440P22Rik	5.96008	5.96561	6.03564	6.04023	6.04846	6.04209	6.04183	6.08406	6.00412	6.10526	6.04482	6.02028	6.05593	6.04866	6.07661
4932411E22Rik	6.54918	6.65938	6.54573	6.55917	6.69757	6.59714	6.63401	6.60882	6.61604	6.7626	6.50334	6.5923	6.54428	6.54061	6.56739
4932418E24Rik	7.11573	7.11559	7.2162	6.90899	7.21972	7.04145	7.05982	7.12389	7.07732	7.22028	7.03096	7.04137	7.00117	7.1971	6.96872
4932438A13Rik	13.1441	13.0834	13.1517	13.1336	13.1148	13.127	13.0446	13.0399	13.0752	13.1052	13.0603	13.0772	13.0525	12.9488	13.1091
4932438H23Rik	5.65812	5.56008	5.67717	5.66667	5.6401	5.62566	5.59882	5.55629	5.62459	5.68584	5.66284	5.59841	5.53666	5.59213	5.65271
4932441J04Rik	7.94047	8.07153	7.9187	7.95602	7.9733	7.80113	7.90005	7.82092	7.86768	7.90908	7.90595	7.84743	7.79812	7.77549	7.7546
4932443I19Rik	7.19879	7.03137	7.06527	6.94337	7.14599	6.99486	6.92666	7.08945	7.15311	7.15498	7.05229	7.13709	7.09678	7.05131	7.06515
4932443L11Rik	4.74022	4.6821	4.68359	4.68585	4.73465	4.71999	4.70255	4.65315	4.66918	4.747	4.67291	4.73662	4.73353	4.72217	4.66916
4932702P03Rik	3.79565	3.66371	3.69302	3.70328	3.70657	3.67791	3.67868	3.67402	3.70343	3.71834	3.67852	3.69952	3.69687	3.69286	3.72924
4933402J07Rik	3.9534	3.93373	3.95852	3.92336	3.98327	3.98729	3.90546	3.99406	3.95877	3.93059	3.94578	3.96334	3.93475	3.94095	3.97679
4933404O12Rik	9.21644	9.35891	9.30076	9.28291	9.26758	9.20246	9.28497	9.17655	9.17439	9.23233	9.24717	9.22599	9.1815	9.11455	9.04636
4933405D12Rik	4.96779	5.08584	5.03096	4.98527	5.0165	4.9947	5.04021	5.07039	4.9747	4.95472	4.96141	5.00954	5.01582	4.96431	4.9451
4933406C10Rik	9.40119	9.50036	9.41646	9.24787	9.35165	9.49819	9.405	9.48161	9.39563	9.45857	9.3836	9.38348	9.3337	9.42367	9.3801
4933406I18Rik	9.14329	9.11388	9.10596	9.10354	9.085	9.20365	9.17738	9.20959	9.12504	9.1972	9.27041	9.27642	9.08959	8.98605	9.01092
4933407K13Rik	9.88927	9.93157	9.92399	9.90793	9.86185	10.0441	9.99539	10.1038	9.90679	9.9552	9.94706	9.97567	9.93709	9.94501	9.88067
4933407L21Rik	7.58242	7.71621	7.61883	7.501	7.73592	7.49237	7.52322	7.40059	7.55567	7.58019	7.46869	7.43514	7.52158	7.55894	7.47912
4933408B17Rik	7.75938	7.82983	7.64021	7.69313	7.74607	7.87368	7.73147	7.77769	7.67983	7.71743	7.64166	7.80402	7.72006	7.79799	7.67892
4933413G19Rik	6.55309	6.37878	6.48527	6.42459	6.39722	6.37365	6.36397	6.44603	6.47812	6.47114	6.46809	6.39554	6.455	6.45215	6.47798
4933415A04Rik	4.04982	4.03023	4.03507	4.08	4.02139	3.99106	3.98757	4.04859	4.00703	4.00935	4.04543	3.97017	4.00047	4.022	4.04247
4933421O10Rik	8.38679	8.45753	8.52457	8.46764	8.52922	8.45495	8.404	8.50225	8.46699	8.48683	8.48251	8.42797	8.42323	8.4324	8.31296
4933424G06Rik	4.13261	4.12655	4.10486	4.09145	4.16288	4.12844	4.16895	4.16834	4.12715	4.15575	4.09055	4.17495	4.10296	4.18454	4.16073
4933427D06Rik	4.90981	4.98843	4.884	4.86026	4.86162	4.83919	4.88662	4.88437	4.9042	4.9389	4.83032	4.93452	4.87043	4.93334	4.93848
4933427D14Rik	12.1949	12.2599	12.2272	12.1262	12.2139	12.2701	12.2384	12.2504	12.2089	12.2476	12.1934	12.2024	12.1611	12.1948	12.0688
4933427G17Rik	4.76637	4.80178	4.76296	4.77617	4.80392	4.80458	4.80195	4.83233	4.82505	4.79689	4.83771	4.82157	4.78077	4.8021	4.74871
4933427G23Rik	5.07493	5.05697	5.03913	4.94763	5.09295	5.01695	4.96138	5.01617	4.99807	5.04349	5.01678	5.00989	5.03374	5.01557	4.99718
4933430I17Rik	5.8906	5.82209	5.84069	5.71781	5.80516	5.94839	5.863	5.86478	5.813	5.82235	5.86192	5.83488	5.89618	5.91938	6.1217
4933431E20Rik	11.6443	11.7461	11.6303	11.6605	11.66	11.3092	11.4435	11.3626	11.4796	11.4653	11.4724	11.4139	11.38	11.341	11.3308
4933431K14Rik	6.10876	6.0803	6.12924	6.19498	6.26343	6.07783	6.08087	6.10608	6.16135	6.24064	6.15184	6.13518	6.17154	6.2239	6.13498
4933433G15Rik	6.44585	6.42218	6.49915	6.42191	6.4467	6.41817	6.34484	6.37544	6.34511	6.47332	6.43707	6.4271	6.43177	6.45814	6.37556
4933434E20Rik	11.174	11.2274	11.2436	11.2579	11.2249	11.2404	11.2125	11.2172	11.2017	11.1966	11.2258	11.15	11.163	11.2216	11.2575
4933439C10Rik	10.5063	10.5962	10.5449	10.4708	10.5259	10.4829	10.3625	10.5083	10.4603	10.502	10.3929	10.3925	10.3786	10.436	10.4147
4933439K11Rik	6.9643	7.01029	7.01178	6.95764	6.96604	6.98476	6.909	7.07257	7.07027	7.04951	6.9982	7.05645	7.00864	7.07604	7.02467
5031414D18Rik	7.76141	7.87041	7.85562	7.92823	7.8155	8.10027	8.06105	8.15639	8.19036	7.99238	7.98635	8.08427	8.19262	8.22471	8.14259
5031425E22Rik	11.4454	11.5647	11.4691	11.5254	11.4664	11.5341	11.4128	11.4891	11.4919	11.5105	11.5473	11.4692	11.416	11.2992	11.3498
5031425F14Rik	4.21993	4.20951	4.25766	4.26265	4.23035	4.32295	4.30163	4.26983	4.29223	4.33469	4.32956	4.3234	4.44848	4.34246	4.32351
5031434O11Rik	10.0396	10.1119	10.1784	10.1603	10.0676	10.1234	10.0832	10.0459	10.0871	10.1131	10.1339	10.0409	10.0392	10.03	9.99141
5031439G07Rik	13.4854	13.3154	13.4729	13.4093	13.3973	13.2951	13.2753	13.3555	13.3326	13.4816	13.3975	13.4181	13.3874	13.4338	13.3768
5033404E19Rik	4.71592	4.71972	4.7239	4.73293	4.73339	4.7386	4.78331	4.68481	4.73321	4.67097	4.78715	4.68434	4.70477	4.66787	4.70814
5033417F24Rik	7.88019	7.96097	7.86151	7.96606	7.84994	7.79842	7.76199	7.7406	7.73402	7.77239	7.82232	7.75472	7.83204	7.77884	7.70375
5033430I15Rik	6.37352	6.38392	6.29216	6.37915	6.44187	6.31543	6.3337	6.37983	6.41615	6.29184	6.36995	6.29392	6.35602	6.47858	6.2976
5330413P13Rik	6.2636	6.29783	6.21988	6.19741	6.33515	6.29319	6.25777	6.31127	6.26068	6.29523	6.2381	6.26466	6.2272	6.3701	6.24532
5330417C22Rik	11.3771	11.5134	11.3687	11.1866	11.3648	11.2334	11.4169	11.3484	11.3318	11.2695	11.2484	11.3118	11.2247	11.2535	11.2258
5330426P16Rik	9.14555	9.22419	9.15274	9.15901	9.19463	9.46712	9.41934	9.47672	9.54657	9.22871	9.53377	9.37041	9.51306	9.38737	9.58548
5330434G04Rik	8.7329	8.45993	8.56733	8.57472	8.5526	8.61418	8.47063	8.56322	8.59854	8.72424	8.53967	8.93888	8.55852	8.52249	8.56909
5330438D12Rik	8.14183	8.13022	8.18418	8.3362	8.20535	8.11862	8.06142	8.13041	8.14564	7.99668	8.26306	8.0095	8.14002	7.85037	8.0115
5330439A09Rik	4.59917	4.58443	4.64779	4.6242	4.72273	4.60277	4.66971	4.74689	4.6132	4.58267	4.61117	4.65184	4.61212	4.57064	4.60188
5330439K02Rik	7.04163	7.16091	7.1538	7.0846	7.01143	7.03222	7.0664	7.03472	7.0614	7.08785	7.10443	7.09106	7.08144	7.10051	6.95383
5430400D12Rik	5.92877	6.00354	5.90547	5.99694	5.91319	5.96587	5.97475	5.9302	5.90362	5.9168	5.87567	5.93397	5.89663	5.90152	5.83344
5430402O13Rik	6.45248	6.48993	6.46114	6.49125	6.60275	6.48938	6.48021	6.44325	6.50373	6.39808	6.466	6.39546	6.41504	6.34377	6.38076
5430403G16Rik	8.34688	8.39692	8.4236	8.3193	8.34455	8.43323	8.35469	8.48996	8.41926	8.46592	8.32466	8.3706	8.27752	8.22915	8.29113
5430405H02Rik	9.62067	9.64556	9.7283	9.65569	9.67431	9.85178	9.70164	9.77581	9.70937	9.74612	9.84106	9.64637	9.76415	9.65526	9.73336
5430416N02Rik	9.17299	9.21005	9.20369	9.23707	9.24044	9.26474	9.25688	9.15853	9.25161	9.22834	9.33454	9.09697	9.23821	9.24769	9.18496
5430416O09Rik	4.99755	5.07936	4.92207	5.03054	4.95815	4.92589	4.94577	4.971	4.90806	4.88353	4.97674	4.92251	4.92949	4.90141	5.11319
5430427O19Rik	6.22032	6.24747	6.28636	6.26856	6.30847	6.52813	6.37567	6.51972	6.57823	6.41332	6.4287	6.5689	6.69199	6.62337	6.4999
5430435G22Rik	7.09661	7.05243	7.12716	7.1414	7.03052	7.42392	7.30678	7.32286	7.35514	7.38796	7.35584	7.43424	7.52914	7.55935	7.77084
5530601H04Rik	10.415	10.4135	10.2865	10.3261	10.2584	10.3295	10.3439	10.3713	10.3783	10.3661	10.3215	10.3263	10.2707	10.2442	10.3305
5730405O15Rik	5.9354	5.95499	6.0142	6.0331	6.0105	5.95018	5.91089	5.97052	6.05474	5.99239	6.05346	5.94872	5.95559	5.89922	5.94256
5730409E04Rik	10.3793	10.3481	10.4178	10.4867	10.4082	10.1755	10.3462	10.2638	10.192	10.2808	10.3755	10.2623	10.3167	10.3321	10.2983
5730422E09Rik	7.66134	7.54619	7.57901	7.69748	7.6392	7.62836	7.60123	7.58684	7.66902	7.62842	7.69429	7.86169	7.62805	7.57958	7.46459
5730455P16Rik	11.1302	11.0901	11.0501	11.1028	11.0762	11.0162	10.9812	11.0051	10.9774	11.0298	11.0323	10.9709	11.0077	10.994	10.9287
5730508B09Rik	6.98987	7.08589	7.09553	7.04415	7.01956	7.23304	7.30468	7.34087	7.40887	7.06034	7.14055	7.25473	7.23043	7.30684	7.31122
5730522E02Rik	9.1177	9.24443	9.01228	8.83522	9.02072	9.0221	9.16915	9.17949	9.17414	9.06979	9.12177	9.61624	8.98362	9.09134	8.94204
5730559C18Rik	7.00846	7.14389	7.05289	7.01009	7.137	7.02229	7.03068	7.07326	7.11494	6.97688	7.00382	7.07957	6.98497	7.1697	7.17141
5830411N06Rik	5.72206	5.75311	5.75806	5.77359	5.73348	6.16364	6.00702	6.15419	6.035	5.94205	6.08809	6.09609	6.14227	6.12697	5.9577
5830415F09Rik	6.23821	6.26177	6.19889	6.29553	6.31797	6.28357	6.27991	6.32542	6.33774	6.27119	6.35576	6.25874	6.33466	6.34378	6.32713
5830416P10Rik	8.83712	8.80103	9.06464	9.02057	8.82404	9.35434	8.94328	9.159	9.03536	9.1003	9.13523	9.01244	9.13077	9.04093	8.90879
5830417I10Rik	10.5542	10.5576	10.5975	10.6209	10.535	10.6815	10.6415	10.584	10.5944	10.715	10.6164	10.6022	10.6199	10.6256	10.61
5830418P13Rik	6.92575	7.05718	6.86521	6.7676	6.90999	6.98022	7.0193	6.99704	7.02852	6.92652	6.93527	6.99993	6.95642	6.90887	6.91356
5830428H23Rik	11.545	11.6516	11.5114	11.6042	11.5963	11.5086	11.5346	11.5384	11.5787	11.4592	11.5186	11.3972	11.3706	11.2318	11.3871
5830432E09Rik	6.1638	6.25702	6.22806	6.18633	6.10349	6.66332	6.56716	6.64226	6.5936	6.65155	6.53374	6.54902	6.6809	6.70637	6.51445
5930403N24Rik	4.68974	4.65167	4.66306	4.69835	4.69324	4.63377	4.58329	4.64565	4.69865	4.71066	4.65867	4.65235	4.69724	4.65233	4.62281
5930409G06Rik	6.61303	6.66944	6.50332	6.50205	6.56276	6.45982	6.58981	6.50708	6.46155	6.44342	6.46423	6.54479	6.42011	6.35065	6.33077
5930412G12Rik	7.61761	7.65613	7.6418	7.5292	7.63257	7.48752	7.56269	7.57214	7.59432	7.55167	7.551	7.578	7.57534	7.46254	7.46425
6030407O03Rik	6.41329	6.31697	6.35817	6.2886	6.5102	6.25107	6.39757	6.34184	6.53498	6.36454	6.27512	6.38073	6.18601	6.39365	6.31302
6030419C18Rik	11.8987	11.9971	11.8392	11.9553	11.9806	11.4122	11.8073	11.4095	11.5998	11.4661	11.6376	11.4907	11.5119	11.4378	11.479
6030442K20Rik	6.34712	6.41372	6.37001	6.31964	6.43807	6.47415	6.33369	6.33719	6.34195	6.38216	6.38214	6.33799	6.34334	6.30443	6.27757
6030443J06Rik	7.81954	7.76917	7.69514	7.75378	7.77591	7.78716	7.70809	7.78079	7.81112	7.80705	7.84198	7.99078	7.77701	7.84542	7.66452
6030445D17Rik	4.03966	4.05368	4.06596	4.06608	4.09075	4.04743	4.1171	4.07318	4.12201	4.05756	4.05325	4.01872	4.03631	4.09368	4.07416
6030458C11Rik	11.6606	11.8257	11.726	11.6801	11.6734	11.7394	11.8116	11.7311	11.7641	11.6727	11.7112	11.6525	11.6058	11.6041	11.6724
6230400D17Rik	7.68023	7.72403	7.69593	7.69763	7.73843	7.76724	7.61012	7.6713	7.70146	7.79836	7.74832	7.7542	7.68266	7.72738	7.6535
6230415J03Rik	7.85044	7.8639	7.91597	7.90954	7.91113	7.88135	7.73303	7.76488	7.91071	7.80686	7.81868	7.77786	7.7105	7.70857	7.69224
6330403A02Rik	12.3779	12.6952	12.2932	12.4317	12.4014	12.0068	12.4446	12.0655	12.2119	12.0955	12.3069	12.0739	12.1756	12.0785	12.0393
6330403K07Rik	10.7059	10.6659	10.5429	10.6303	10.9979	10.3913	10.6867	10.5894	10.8613	10.8072	10.57	10.766	10.7008	10.9237	10.6275
6330403L08Rik	9.29932	9.4024	9.28155	9.31946	9.33149	9.10559	9.25714	9.05236	9.1942	9.10277	9.26487	9.13736	9.18056	9.13129	9.08893
6330403N20Rik	5.28481	5.21519	5.22806	5.19484	5.28819	5.35374	5.27232	5.34646	5.24916	5.32341	5.20374	5.22936	5.3081	5.26185	5.31121
6330408A02Rik	9.62317	9.64049	9.56044	9.6189	9.59984	9.56576	9.56816	9.54307	9.58328	9.51273	9.57615	9.53117	9.54204	9.48098	9.52433
6330409D20Rik	7.31129	7.22882	7.2523	7.30733	7.13973	7.27664	7.2828	7.32057	7.32084	7.4105	7.39266	7.31832	7.25545	7.40191	7.18826
6330416G13Rik	9.78752	9.81299	9.82658	9.76041	9.7876	10.199	10.009	10.2194	10.0673	10.0027	10.0754	10.1262	10.2524	10.2963	10.4156
6330418K02Rik	6.95416	6.98559	7.0019	7.0671	7.01071	7.09769	7.03444	7.14086	7.09877	7.07969	7.08771	7.05975	7.23758	7.21134	7.06639
6330419J24Rik	8.53579	8.56729	8.50168	8.51037	8.55	8.25403	8.34195	8.26199	8.3966	8.44051	8.49824	8.44967	8.40302	8.32783	8.27032
6330549D23Rik	6.99188	6.99539	7.00788	6.95003	6.99497	7.0198	6.9305	6.94869	6.90271	6.96651	7.03895	6.90444	6.98927	6.88784	6.91912
6330562C20Rik	7.49737	7.5315	7.56091	7.45354	7.51294	7.7518	7.63161	7.72057	7.70577	7.72902	7.6424	7.66216	7.68216	7.74661	7.68258
6430531B16Rik	5.34265	5.39486	5.40967	5.33553	5.25016	5.33295	5.27623	5.49554	5.27683	5.45654	5.31723	5.35214	5.39423	5.40377	5.3567
6430548M08Rik	13.2249	13.3008	13.2505	13.3358	13.353	12.9947	13.1929	12.8614	13.0082	13.025	13.099	12.9849	13.0091	12.9499	12.9762
6430550D23Rik	7.42433	7.44668	7.48683	7.40888	7.50519	7.43803	7.37862	7.41897	7.5402	7.54634	7.44774	7.50016	7.44876	7.45525	7.4356
6430571L13Rik	9.38788	9.11126	9.54669	9.54216	9.48751	9.39237	9.32012	8.98508	9.14291	9.22958	9.30641	9.18575	9.21794	9.07778	9.19662
6430573F11Rik	10.5376	10.2493	10.6406	10.7494	10.5375	10.6038	10.2471	10.1145	10.1475	10.4439	10.3468	10.2492	10.2325	9.98433	10.3583
6530401F13Rik	6.10277	6.09313	6.07856	5.99218	6.10429	6.02356	6.08591	6.00537	5.96883	6.09915	6.0381	6.03422	5.98091	5.84531	5.91193
6530402F18Rik	9.22845	9.35149	9.19798	9.24	9.22311	9.26673	9.31407	9.30923	9.31476	9.15669	9.29039	9.27457	9.26478	9.24124	9.25999
6530403H02Rik	9.78959	9.82715	9.72875	9.88834	9.74882	9.9351	9.91345	9.81604	9.73043	9.85578	9.95711	9.99745	9.72528	9.67009	9.64515
6530409C15Rik	6.98869	6.95603	7.01723	6.98071	6.9942	7.14745	6.96589	6.94684	6.92691	6.89373	6.98819	6.99449	6.90441	7.02621	6.91498
6530411M01Rik	5.3636	5.41339	5.40788	5.30706	5.40559	5.33522	5.36489	5.35692	5.39923	5.31426	5.36616	5.36143	5.35779	5.36295	5.24482
6720427I07Rik	7.57578	7.50488	7.4887	7.61862	7.56579	7.57144	7.50416	7.46409	7.55373	7.48286	7.63888	7.42329	7.44412	7.3196	7.56166
6720483E21Rik	6.28989	6.16274	6.29302	6.28013	6.23565	6.22166	6.257	6.28463	6.2234	6.3773	6.38286	6.35415	6.27789	6.31845	6.25629
6820408C15Rik	8.54095	8.50649	8.59554	8.55843	8.61284	8.54423	8.47482	8.49821	8.52554	8.69815	8.51797	8.56588	8.53481	8.50877	8.45836
6820431F20Rik	12.3938	12.3441	12.3806	12.4529	12.3854	12.3908	12.3134	12.2953	12.366	12.3738	12.3017	12.2509	12.2546	12.2058	12.2059
8030451A03Rik	5.41344	5.36396	5.43127	5.38043	5.43465	5.8572	5.60155	5.87105	5.65366	5.55368	5.6965	5.72044	5.78255	5.73439	5.82516
8030453O22Rik	7.83268	7.94706	7.98203	7.91414	7.83495	7.95491	7.86212	7.86423	7.76161	7.84173	7.87808	7.83101	7.83112	7.81623	7.82526
8030462N17Rik	10.8764	10.8033	10.9108	10.9337	10.8419	10.9254	10.8833	10.8362	10.8936	10.7817	10.8299	10.7887	10.6703	10.6676	10.6844
8430408G22Rik	6.18357	6.43583	6.32224	6.32465	6.1745	6.44788	6.55632	6.3639	6.32084	6.36012	6.39127	6.26352	6.33117	6.44703	6.49765
8430419K02Rik	5.12046	5.0377	5.10306	5.16385	5.07302	5.19369	5.10327	5.04241	5.01268	5.0561	5.10674	5.12089	5.034	5.1201	5.03678
8430419L09Rik	12.0458	12.1166	11.9993	11.9981	12.0416	11.9236	12.0461	11.9182	11.9409	11.9282	11.9338	11.9116	11.9331	11.8799	11.9603
8430429K09Rik	8.08312	8.14863	8.14389	8.11171	8.1878	8.16542	8.0388	8.09683	8.14035	8.17083	8.16937	8.08386	8.06727	8.07225	8.02693
8430432A02Rik	4.58401	4.56422	4.52087	4.52781	4.58777	4.49985	4.48378	4.55746	4.56127	4.50967	4.54269	4.55387	4.53261	4.56605	4.53749
9030407P20Rik	7.55325	7.53303	7.57281	7.52533	7.57212	7.46616	7.53796	7.63048	7.6663	7.56369	7.56448	7.55448	7.60522	7.65716	7.45237
9030612E09Rik	5.60328	5.61491	5.52716	5.49724	5.50039	5.45894	5.51123	5.43125	5.47197	5.52081	5.46875	5.58044	5.5589	5.46848	5.48285
9030617O03Rik	9.18759	9.12665	9.19649	9.11345	9.17059	9.35808	9.28516	9.40243	9.37975	9.39951	9.40141	9.40778	9.36552	9.49755	9.37077
9030624G23Rik	7.80942	7.90586	7.78114	7.70084	7.75258	8.0272	7.82034	8.00071	7.9263	7.8861	7.90887	7.94852	8.00822	7.96701	7.99565
9030624J02Rik	11.7495	11.7353	11.7688	11.7183	11.7559	11.7581	11.75	11.7548	11.7475	11.788	11.7444	11.7531	11.7628	11.8081	11.8178
9130011E15Rik	9.85702	9.80459	9.75884	9.79306	9.7935	9.80175	9.7567	9.88046	9.76073	9.89386	9.82769	10.0934	9.84729	9.88593	9.85955
9130019O22Rik	7.15052	7.18142	7.19245	7.18473	7.17886	7.1309	7.0352	7.15171	7.10838	7.11581	7.16474	7.0956	7.15534	7.18806	7.13768
9130019P16Rik	6.56633	6.62429	6.45579	6.62432	6.49413	6.46472	6.48208	6.51863	6.48122	6.59149	6.50022	6.44186	6.43092	6.59986	6.45766
9130023H24Rik	6.9822	6.88507	6.94264	6.93545	6.86125	6.98779	6.95889	6.95619	6.98382	7.04982	7.04812	7.04197	7.01827	7.14673	7.04892
9130024F11Rik	8.70104	9.12231	8.67362	8.69255	8.65227	8.65861	8.85	8.69568	8.67483	8.42556	8.51857	8.606	8.48262	8.41824	8.30084
9130208D14Rik	7.60019	7.55002	7.68893	7.6511	7.51184	8.20039	8.17295	8.24825	8.17133	8.0076	7.92161	8.07873	8.21852	8.1174	8.14544
9130213A22Rik	4.90291	4.97994	4.96094	4.90501	5.00008	4.85636	4.85331	4.92337	4.91071	4.93912	4.91877	4.86825	4.95122	4.90883	4.87537
9130221H12Rik	7.85191	7.87331	7.85501	7.88678	7.85539	7.80579	7.91291	7.80229	7.74569	7.70937	7.82019	7.70987	7.84272	7.80776	7.81436
9130230N09Rik	5.33547	5.33864	5.3332	5.38023	5.37274	5.24962	5.26574	5.31317	5.36618	5.29768	5.34292	5.23878	5.39279	5.31239	5.3311
9130401M01Rik	9.46396	9.49274	9.44066	9.49017	9.5106	9.32525	9.41354	9.36963	9.39623	9.35577	9.40349	9.33993	9.36208	9.41548	9.42237
9230110C19Rik	9.06499	9.24881	9.1663	9.13553	9.14746	9.07882	9.04414	9.16822	9.11314	9.18807	9.12143	9.06901	9.07183	9.13355	9.01442
9230111E07Rik	5.79159	5.88124	5.82751	5.84599	5.79272	5.94273	5.91168	5.96022	5.97457	5.90332	6.06107	5.96654	5.90808	6.16682	5.98863
9230112E08Rik	8.68545	8.82967	8.74479	8.76406	8.66533	8.72774	8.70696	8.59425	8.65554	8.60225	8.63657	8.65077	8.63474	8.60031	8.61098
9230114K14Rik	8.22139	8.31776	8.20732	8.34243	8.2849	8.30599	8.30267	8.2399	8.30935	8.20476	8.2082	8.29908	8.23763	8.14008	8.23549
9230116N13Rik	4.96068	4.9948	4.95902	4.99482	4.93123	4.97775	4.99533	5.02832	4.97395	4.96789	5.00257	4.9983	5.01419	5.01284	4.91815
9330020H09Rik	5.4671	5.4774	5.45117	5.54488	5.44738	5.46315	5.51646	5.45165	5.4743	5.40347	5.42037	5.48384	5.42181	5.52948	5.46696
9330111N05Rik	5.78668	5.70078	5.81831	5.80992	5.8531	5.84505	5.81472	5.91519	5.88953	5.89747	5.86235	5.94248	5.85078	5.87716	5.74568
9330121J05Rik	5.17336	5.25956	5.11894	5.14428	5.24679	5.16855	5.22868	5.11365	5.08388	5.16271	5.16274	5.20905	5.18464	5.12192	5.16485
9330132A10Rik	9.61575	9.80106	9.49724	9.62505	9.60749	9.40666	9.63806	9.51357	9.59988	9.25608	9.58299	9.46473	9.41975	9.22445	9.29759
9330133O14Rik	7.09594	7.17965	7.16867	7.1533	7.14799	7.12235	7.10811	7.11564	7.03449	7.12991	7.08183	7.11416	7.1131	7.27305	7.14387
9330136K24Rik	6.56595	6.57117	6.58721	6.588	6.58346	6.5797	6.53547	6.48122	6.63789	6.58416	6.60521	6.55606	6.57369	6.42851	6.55104
9330151L19Rik	10.0433	10.154	10.1034	10.0558	10.1398	9.93789	9.99772	10.0977	10.1265	9.98226	10.0747	9.98721	10.0359	9.9834	9.98092
9330154J02Rik	5.7498	5.71053	5.82732	5.70127	5.74109	5.67637	5.71265	5.75287	5.74508	5.76292	5.73618	5.71768	5.71913	5.69242	5.74019
9330158H04Rik	6.51393	6.42574	6.52332	6.51422	6.64643	6.48269	6.51981	6.40162	6.55075	6.51928	6.47613	6.66268	6.48299	6.56419	6.46204
9330159F19Rik	11.8947	11.9787	11.8962	11.9191	11.8695	11.8511	11.9332	11.9027	11.9155	11.8364	11.8573	11.7913	11.7036	11.5815	11.7768
9330159M07Rik	7.76027	7.65409	7.75844	7.61906	7.76685	7.87764	7.81487	7.83825	7.92764	7.96216	7.86448	7.90947	7.86916	7.76615	7.87367
9330159N05Rik	5.48377	5.45083	5.46535	5.47728	5.44608	5.4263	5.42215	5.30936	5.38162	5.33086	5.35781	5.25121	5.33841	5.24992	5.26581
9330160F10Rik	5.14069	5.19008	5.11577	5.16731	5.14104	5.12395	5.16052	5.13863	5.1206	5.14402	5.2038	5.12182	5.11918	5.14562	5.191
9330162012Rik	7.17614	7.10937	7.15463	7.11709	7.19966	7.17353	7.16145	7.18724	7.11795	7.26973	7.08963	7.12575	7.09308	7.15284	7.02349
9330171B17Rik	4.68705	4.73467	4.68939	4.70317	4.74015	4.63185	4.65205	4.70515	4.68136	4.73657	4.75326	4.68397	4.71295	4.69842	4.66442
9330175E14Rik	8.74833	8.8321	8.9619	8.83418	8.92416	9.73459	9.48261	9.79525	9.62046	9.40572	9.63735	9.58385	9.70088	9.82581	9.72362
9330175M20Rik	6.35225	6.34341	6.31416	6.39499	6.32799	6.39793	6.35808	6.35611	6.28856	6.28998	6.28332	6.29701	6.28578	6.21608	6.19597
9330179D12Rik	7.47543	7.62864	7.51023	7.34297	7.53138	7.56321	7.5007	7.65528	7.58365	7.51978	7.48441	7.68453	7.58156	7.48478	7.41056
9330182L06Rik	9.98686	9.94791	9.97614	10.001	9.84799	9.79858	9.79006	9.748	9.91439	9.8303	9.85882	10.1043	9.71837	9.62943	9.94128
9330185C12Rik	5.96012	5.89125	5.89486	5.85102	5.81933	5.91952	5.9105	5.86893	5.96071	5.92852	5.88037	5.94031	5.85892	5.84814	5.82738
9330198N18Rik	7.17143	7.28867	7.24819	7.18334	7.155	7.28161	7.26048	7.37692	7.35589	7.33526	7.29271	7.32873	7.28717	7.37326	7.16209
9430008C03Rik	9.90808	9.99201	10.1053	9.96187	10.0752	10.0934	10.063	10.1476	10.0835	10.0709	10.1418	10.0905	10.1636	10.1627	10.1149
9430015G10Rik	11.4262	11.4976	11.4002	11.3841	11.4186	11.3547	11.3748	11.3272	11.3397	11.354	11.321	11.3218	11.316	11.2991	11.2592
9430016H08Rik	8.87709	8.84607	8.78861	8.88654	8.82098	8.76252	8.73997	8.79037	8.79354	8.80753	8.7815	8.76363	8.76514	8.75074	8.79497
9430020K01Rik	11.8874	12.0956	11.8332	11.8804	11.8788	11.6107	11.9248	11.7714	11.7026	11.5646	11.9073	11.7244	11.6015	11.5546	11.8822
9430021M05Rik	7.54974	7.50257	7.552	7.4325	7.50692	7.6436	7.59286	7.39326	7.53082	7.72128	7.50154	7.41813	7.43858	7.35129	7.38001
9430025C20Rik	6.05577	6.06821	5.94668	6.07122	6.03123	6.05249	6.04168	6.00784	6.09311	6.02424	6.10428	6.00584	5.99291	5.95433	6.0455
9430038I01Rik	7.63206	7.67332	7.62813	7.50738	7.56643	7.77838	7.66592	7.71598	7.68211	7.69613	7.5814	7.64142	7.7508	7.74312	7.65082
9430041J12Rik	8.74498	8.6287	8.69748	8.58534	8.74736	8.60527	8.61284	8.65974	8.71362	8.6997	8.57895	8.68759	8.5633	8.50896	8.47842
9430053O09Rik	4.76709	4.75721	4.73478	4.72619	4.78574	4.7111	4.74844	4.81935	4.78621	4.76986	4.77825	4.74086	4.73645	4.72457	4.72995
9430065F17Rik	4.55258	4.55026	4.51843	4.47315	4.57504	4.54867	4.52836	4.48619	4.57495	4.5198	4.55649	4.56344	4.55759	4.54924	4.53505
9430091E24Rik	9.18789	9.17414	9.22192	9.25247	9.24112	9.29454	9.04141	9.1585	9.19084	9.2798	9.30849	9.06404	9.20545	9.12341	9.03655
9530026P05Rik	8.28911	8.29223	8.28991	8.20935	8.27365	8.29723	8.30114	8.50541	8.35879	8.43898	8.50353	8.82159	8.41041	8.39076	8.45871
9530036O11Rik	7.53744	7.46666	7.4844	7.43822	7.51399	7.44258	7.45006	7.5698	7.51781	7.5848	7.47964	7.53627	7.41572	7.54897	7.36134
9530051G07Rik	5.35662	5.2878	5.28076	5.38028	5.34938	5.35832	5.29997	5.25753	5.29248	5.30767	5.27389	5.34209	5.31613	5.21358	5.23365
9530052C20Rik	4.67364	4.61051	4.65696	4.64935	4.67157	4.6725	4.64506	4.67857	4.67672	4.66432	4.65821	4.63488	4.67537	4.58555	4.61157
9530052E02Rik	9.28942	9.23869	9.19173	9.1267	9.25606	9.29377	9.22939	9.26446	9.33426	9.51922	9.32224	9.3963	9.30619	9.29484	9.14082
9530053A07Rik	3.19653	3.21834	3.2273	3.21677	3.20351	3.28288	3.23134	3.27921	3.27831	3.23338	3.27707	3.24052	3.26579	3.35813	3.32462
9530056K15Rik	4.38116	4.3549	4.39819	4.36099	4.39111	4.42519	4.35593	4.34464	4.37267	4.40869	4.38767	4.42162	4.39965	4.3734	4.39856
9530059O14Rik	8.38179	8.50394	8.30946	8.36205	8.40698	8.55974	8.56778	8.62241	8.45259	8.57316	8.50954	9.0697	8.60399	8.68036	8.41074
9530068E07Rik	10.8015	10.71	10.7417	10.7986	10.785	10.7829	10.9123	10.8726	10.8627	10.851	10.8256	10.8347	10.8936	10.8981	11.0611
9530077C05Rik	9.07467	9.07971	9.01271	8.98164	9.06519	8.98438	8.91563	8.99509	8.99066	9.07598	8.91931	8.97225	8.933	8.90195	8.95885
9530082P21Rik	8.43664	8.47583	8.54664	8.3818	8.51107	8.71716	8.84612	8.76167	8.7562	8.60647	8.83503	8.74454	8.67106	8.85732	8.96926
9630001P10Rik	6.47734	6.4635	6.50003	6.40388	6.44297	6.33066	6.39512	6.34096	6.45976	6.35343	6.36581	6.36049	6.22809	6.21235	6.23072
9630013D21Rik	5.30273	5.35582	5.36858	5.30599	5.33581	5.5634	5.40404	5.55879	5.49103	5.42739	5.46301	5.45119	5.47451	5.46519	5.57149
9630028H03Rik	4.7852	4.74235	4.79943	4.7568	4.73062	4.87076	4.74684	4.71313	4.75154	4.78426	4.75475	4.80864	4.71667	4.73288	4.76273
9630033F20Rik	9.27577	9.42382	9.3968	9.4006	9.39267	9.29824	9.36026	9.40692	9.41163	9.27053	9.34632	9.3737	9.39982	9.43195	9.36924
9830144P21Rik	4.80355	4.62881	4.61797	4.69231	4.64353	4.6966	4.61383	4.66006	4.65868	4.70196	4.63372	4.76716	4.7601	4.79391	4.71282
9830147E19Rik	7.44702	7.51193	7.48457	7.52002	7.48285	7.36265	7.49355	7.46501	7.48302	7.46884	7.52624	7.57736	7.42016	7.37514	7.53518
9930012K11Rik	7.06901	7.03646	7.14543	7.10496	7.1107	7.06292	7.0389	7.09375	7.0954	7.19079	7.05258	7.13652	7.15534	7.32458	7.19297
9930014A18Rik	6.26998	6.21088	6.22566	6.21914	6.19636	6.21625	6.24166	6.26664	6.26684	6.22008	6.25715	6.20754	6.24713	6.29061	6.20588
9930021J03Rik	11.1839	11.2073	11.1497	11.2348	11.2017	11.1351	11.1508	11.1454	11.0925	11.1205	11.1078	11.1122	11.0775	11.0305	11.0643
9930104L06Rik	9.92297	9.89836	9.94462	9.94645	9.96199	10.0072	9.90882	9.92161	9.89415	9.93915	9.95384	9.90095	9.94669	9.99923	9.86969
9930111J21Rik1	8.79264	8.85673	8.92032	8.93964	8.95346	9.67008	9.53308	9.66292	9.66378	9.33029	9.20834	9.46989	9.6934	9.69538	9.61066
9930111J21Rik2	10.547	10.5825	10.6076	10.6366	10.6845	11.3838	11.2162	11.59	11.3948	11.0892	11.2243	11.315	11.3395	11.301	11.3556
a	8.1079	7.81266	8.02877	8.12473	7.8699	7.97711	7.81793	7.94058	7.85695	8.08067	7.92364	7.89884	8.01088	7.91104	8.02445
A130010J15Rik	6.99892	7.02673	6.94788	6.95242	6.98458	6.95311	6.96343	6.96926	6.97846	7.03687	6.91677	7.01003	6.99218	7.0242	6.97711
A230006K03Rik	10.0478	10.0026	9.86691	9.78866	9.99628	9.96738	10.0189	10.1986	10.0752	10.1103	10.0544	10.313	9.91116	9.94606	9.92512
A230009B12Rik	6.54824	6.37947	6.39835	6.42666	6.45283	6.4942	6.47424	6.55119	6.43574	6.47708	6.56529	6.50593	6.36335	6.45245	6.38602
A230046K03Rik	11.3279	11.186	11.2911	11.3243	11.2317	11.3713	11.2625	11.3576	11.3479	11.344	11.2895	11.3351	11.2805	11.2088	11.3699
A230050P20Rik	12.9007	13.0015	12.9957	12.8693	12.9521	13.0669	13.0313	13.0983	12.9983	13.0365	12.993	13.0265	13.0161	13.1287	12.9779
A230056P14Rik	5.41241	5.45918	5.46592	5.43064	5.43903	5.48514	5.42752	5.52111	5.44615	5.41416	5.40734	5.46017	5.3984	5.51937	5.41299
A230065H16Rik	5.75284	5.71234	5.80637	5.68302	5.92742	5.69558	5.70175	5.69113	5.85089	5.7231	5.70485	5.70838	5.71647	5.75896	5.68217
A230072C01Rik	8.41501	8.35233	8.35435	8.3417	8.4089	8.34598	8.29592	8.5109	8.38239	8.40735	8.42828	8.38078	8.31584	8.23834	8.33773
A230072E10Rik	7.72204	7.75727	7.87297	7.70535	7.66191	7.87106	7.69436	7.96945	7.79483	7.92361	7.73123	7.83654	7.66931	7.71854	7.8199
A230077H06Rik	9.32094	9.48126	9.35371	9.16459	9.46828	9.27805	9.3629	9.39325	9.4368	9.46456	9.3298	9.41267	9.27109	9.37531	9.31235
A230083G16Rik	7.77341	7.59626	7.71129	7.6704	7.6282	7.62581	7.58221	7.57037	7.59928	7.68171	7.59599	7.61572	7.58874	7.43763	7.39332
A230087F16Rik	5.22955	5.17687	5.21735	5.20391	5.18789	5.18451	5.2031	5.24233	5.21969	5.20755	5.23146	5.19734	5.23305	5.17423	5.20727
A230103J11Rik	7.4843	7.5585	7.42697	7.42579	7.44498	7.41271	7.33443	7.35959	7.49452	7.48863	7.42431	7.38504	7.43736	7.40264	7.32754
A230107N01Rik	5.98877	6.0479	5.96275	5.97982	5.97083	5.92625	5.897	5.99285	6.04583	5.94632	6.06511	5.97887	5.96423	5.93276	5.9167
A2m	10.1366	9.65909	10.1893	10.1739	9.86638	10.4924	10.1867	10.2254	10.3101	10.2214	10.3593	10.1526	10.2321	10.4581	10.9942
A330008L17Rik	9.25021	9.25176	9.20849	9.23526	9.23271	9.15463	9.15959	9.20295	9.10579	9.18761	9.22236	9.30881	8.96579	8.85805	8.96485
A330009N23Rik	6.80207	6.93708	6.78784	6.77245	6.78691	6.58937	6.76961	6.57631	6.64989	6.59316	6.7334	6.73076	6.63012	6.68657	6.60424
A330015K06Rik	4.76169	4.66345	4.68989	4.74132	4.6935	4.68151	4.61955	4.71615	4.73086	4.75333	4.71216	4.76607	4.66247	4.78466	4.77178
A330017A19Rik	5.29042	5.26651	5.25897	5.24972	5.26445	5.28745	5.33167	5.29379	5.30629	5.26396	5.32209	5.271	5.33345	5.17638	5.17173
A330023F24Rik	12.3345	12.1603	12.1712	12.0812	12.0879	12.3751	12.2649	12.2344	12.227	12.4228	12.2402	12.2872	12.1284	12.0624	12.5944
A330032B11Rik	7.41764	7.37541	7.48736	7.45284	7.47971	7.44039	7.31722	7.2706	7.28232	7.39893	7.48924	7.262	7.3503	7.19073	7.2498
A330033J07Rik	7.61879	7.44337	7.50061	7.55322	7.51363	7.37818	7.37236	7.41884	7.38708	7.5588	7.44467	7.50668	7.37625	7.41459	7.39388
A330035P11Rik	4.71714	4.68502	4.69568	4.67143	4.73596	4.68427	4.70356	4.65017	4.69931	4.66043	4.70231	4.68599	4.74535	4.66991	4.69959
A330041J22Rik	7.51446	7.4661	7.44439	7.40272	7.4478	7.42244	7.42166	7.56568	7.53447	7.5554	7.44176	7.45441	7.42437	7.38665	7.33009
A330048O09Rik	4.88074	4.93202	4.88462	4.87848	4.93939	4.83858	4.86702	4.89676	4.89479	4.87199	4.87089	4.86094	4.83351	4.90954	4.85824
A330050F15Rik	7.8366	7.69323	7.85901	8.0367	7.87441	7.74381	7.71835	7.62069	7.70791	7.71522	7.81421	7.77731	7.69156	7.78809	7.6957
A330069E16Rik	4.51024	4.51285	4.48399	4.47629	4.44491	4.4546	4.4469	4.44419	4.41389	4.45462	4.46344	4.43654	4.43629	4.46341	4.47845
A330074K22Rik	9.20562	8.91487	9.1492	9.08023	9.12369	8.99304	9.02968	9.0879	9.08742	9.22893	9.10151	9.17927	9.03987	9.01219	8.99173
A330102I10Rik	10.9882	10.9392	11.0149	10.7699	11.02	10.9482	10.8489	11.0011	11.0755	11.0803	10.9525	10.9605	10.8121	10.8169	10.8222
A3galt2	7.12083	7.12831	7.24857	7.40265	7.25522	7.33784	7.02314	7.02121	7.07925	7.13512	7.07895	6.98428	7.11381	6.87211	7.04819
A430005L14Rik	8.51047	8.49995	8.52826	8.6047	8.57512	8.42569	8.44338	8.50123	8.50865	8.53987	8.52196	8.40682	8.60502	8.47993	8.50959
A430010J10Rik	7.2924	7.17695	7.29749	7.25634	7.2281	7.32937	7.17888	7.19516	7.31725	7.37829	7.27166	7.34983	7.33089	7.18996	7.18845
A430018G15Rik	5.21528	5.10441	5.10612	5.17757	5.11088	5.07791	5.12229	5.11853	5.15798	5.12346	5.09251	5.12466	5.14613	5.12629	5.16749
A430027H14Rik	6.43799	6.45295	6.37571	6.36538	6.35031	6.27608	6.34311	6.28333	6.34522	6.33613	6.31854	6.27006	6.36707	6.29856	6.31506
A430033K04Rik	8.01206	8.05344	8.02733	7.9585	7.98806	7.93396	7.96774	8.00645	8.00637	8.02157	7.99857	8.04667	7.9718	7.92467	7.87999
A430035B10Rik	6.40948	6.45354	6.41368	6.48611	6.50338	6.43786	6.40409	6.35062	6.35137	6.38989	6.4419	6.41082	6.38743	6.39738	6.34533
A430046D13Rik	9.68012	9.70705	9.70989	9.70116	9.66868	9.71526	9.59107	9.76398	9.69156	9.74643	9.7868	9.62771	9.66368	9.64062	9.57919
A430057M04Rik	6.5468	6.53662	6.51789	6.46349	6.4748	6.5154	6.55266	6.57271	6.65805	6.57929	6.59278	6.56453	6.53299	6.61966	6.6046
A430078G23Rik	6.12629	6.11232	6.13801	6.14572	6.11151	6.51979	6.44859	6.55048	6.54169	6.40738	6.4054	6.44581	6.6357	6.56087	6.37635
A430093F15Rik	7.1586	7.20588	7.17285	7.13245	7.07053	7.80713	7.67554	7.81275	7.70397	7.52713	7.61967	7.51437	7.84718	7.77623	7.48038
A430105I19Rik	9.83642	9.77881	9.88493	9.57394	9.86125	9.77077	9.75137	9.75604	9.66537	9.83496	9.82748	9.80417	9.73076	9.91787	9.86041
A430105J06Rik	5.55867	5.5304	5.54873	5.54787	5.5457	5.51602	5.49611	5.58999	5.59646	5.5065	5.57827	5.53606	5.6307	5.56168	5.58365
A430108G06Rik	5.55663	5.58128	5.55818	5.48295	5.55674	5.46281	5.537	5.50601	5.47827	5.58878	5.48988	5.40376	5.46117	5.45025	5.41799
A430110L20Rik	7.0524	7.14268	7.01101	7.0691	7.17574	7.17677	7.06144	7.12937	7.10387	7.07853	7.03108	7.05481	6.96436	6.92918	7.0461
A4galt	7.25777	7.39425	7.09013	7.31886	7.16795	7.25588	7.32949	7.28114	7.2753	7.23529	7.46232	7.22722	7.22104	7.204	7.52109
A530013C23Rik	4.60268	4.54397	4.53171	4.54923	4.52882	4.64117	4.60359	4.55652	4.56653	4.59199	4.57008	4.53026	4.6808	4.55495	4.61849
A530016L24Rik	4.88067	4.95376	4.88999	4.87948	4.87441	4.78614	4.86226	4.85996	4.85822	4.90312	4.82286	4.88114	4.84052	4.90896	4.8534
A530017D24Rik	9.70808	9.76806	9.72597	9.81771	9.70976	9.5966	9.6414	9.63297	9.63292	9.68842	9.63948	9.6348	9.648	9.58562	9.59131
A530020G20Rik	3.67668	3.61663	3.642	3.64546	3.62571	3.67847	3.66115	3.65238	3.68709	3.64531	3.66827	3.61845	3.68052	3.70511	3.77277
A530032D15Rik	7.23045	7.22874	7.28837	7.30248	7.31631	7.75397	7.64486	7.78173	7.77191	7.66779	7.72666	7.73396	7.99852	7.92486	7.83831
A530040E14Rik	6.01756	6.0695	6.06938	6.17753	6.09613	6.29574	6.28566	6.3224	6.3221	6.19902	6.28346	6.28875	6.42856	6.46562	6.39814
A530058N18Rik_1	9.95607	9.60237	9.92055	9.89128	9.79345	9.87239	9.63004	9.88802	9.86615	9.92073	9.80413	9.83822	9.66385	9.63138	9.7361
A530072M11Rik	6.7944	6.82965	6.69052	6.79293	6.71298	6.88309	6.80724	6.9262	6.88266	6.85671	6.88241	6.95893	6.90315	6.84462	6.78609
A530083I20Rik	6.17071	6.03825	6.26532	6.23815	6.14918	6.13257	6.07056	6.06661	6.11977	6.23915	6.16312	6.14892	6.16131	6.10402	6.08028
A530084C06Rik	4.52001	4.54262	4.5425	4.52894	4.53043	4.5545	4.57488	4.53067	4.51796	4.51839	4.54348	4.53769	4.48266	4.53677	4.50246
A630001G21Rik	6.82372	6.86306	6.90814	6.876	6.80334	7.39746	7.12097	7.44234	7.30198	7.18353	7.25688	7.20911	7.45318	7.3893	7.47316
A630023P12Rik	7.25171	7.27034	7.24802	7.22765	7.20647	7.89249	7.66926	7.84486	7.70873	7.54117	7.75631	7.6515	7.95694	7.87501	7.61672
A630052C17Rik	7.35211	7.51581	7.4465	7.41384	7.45342	7.26219	7.35217	7.44231	7.4858	7.37964	7.51024	7.39016	7.34706	7.44961	7.40096
A630072M18Rik	7.89169	7.89349	7.89713	7.94554	7.90386	7.98372	8.03773	7.98389	7.99854	7.97059	8.0708	7.97481	8.08665	8.03694	7.98308
A630081J09Rik	8.10837	8.3395	8.11766	8.00316	8.15593	8.18887	8.30385	8.26215	8.17549	8.10276	8.01526	8.15611	8.02759	8.20767	7.87733
A730011C13Rik	8.51176	8.3775	8.57359	8.67451	8.5175	8.80544	8.50507	8.59862	8.51081	8.64616	8.669	8.5633	8.63482	8.70058	8.61987
A730017C20Rik	9.98498	10.0513	9.99409	9.89276	10.0534	9.88905	9.91249	10.0915	10.0843	10.0374	9.96215	10.0165	10.0591	10.1287	9.93433
A730017L22Rik	8.12118	8.13694	8.25	8.11833	8.16563	8.25541	8.24441	8.14125	8.21817	8.25109	8.27256	8.25098	8.19268	8.19177	8.13555
A730020E08Rik	5.72761	5.68699	5.69493	5.68193	5.75116	5.6542	5.67828	5.69011	5.7109	5.69822	5.67363	5.69996	5.65594	5.65806	5.62325
A730020M07Rik	4.88775	4.78335	4.9076	4.86215	4.90825	4.83513	4.82514	4.81971	4.81252	4.83197	4.84371	4.79511	4.91305	4.83103	4.99678
A730035I17Rik	4.30758	4.26837	4.36478	4.32889	4.287	4.26252	4.24146	4.21572	4.2567	4.25399	4.29449	4.2674	4.27871	4.24425	4.29997
A730036I17Rik	5.60625	5.58508	5.60744	5.66858	5.73421	5.62883	5.59054	5.43954	5.49895	5.59084	5.54741	5.52601	5.5132	5.46905	5.54897
A730049H05Rik	3.89477	3.92885	3.95908	3.94213	3.93379	3.9824	3.93322	3.97793	3.94229	3.97029	3.93513	3.9262	3.91805	3.9814	3.98668
A730056A06Rik	6.742	6.61279	6.65707	6.54404	6.6536	6.55122	6.64137	6.6905	6.63967	6.72531	6.62162	6.75545	6.65571	6.61927	6.58462
A730060N03Rik	8.83286	8.79658	8.81027	8.84391	8.8904	8.8593	8.79368	8.59081	8.63493	8.75189	8.70969	8.64041	8.60015	8.37759	8.46147
A730081D07Rik	8.58723	8.53566	8.47524	8.53599	8.6658	8.57429	8.46593	8.63154	8.46625	8.61355	8.59368	8.52617	8.55007	8.42728	8.44417
A730090H04Rik	6.71427	6.58076	6.85624	6.81901	6.60388	6.77964	6.52033	6.46429	6.53337	6.75419	6.59447	6.53972	6.61339	6.35652	6.49943
A730090N16Rik	4.31773	4.29961	4.29566	4.27673	4.29799	4.39977	4.31308	4.41325	4.31247	4.35968	4.3773	4.36057	4.35674	4.33056	4.36541
A730098A19Rik	4.91758	4.79875	4.82929	4.87527	4.9005	4.86903	4.85277	4.82817	4.88609	4.89357	4.86762	4.88906	4.81993	4.82885	4.83908
A830008E24Rik	6.45235	6.70613	6.51053	6.55617	6.60927	6.51303	6.72707	6.5572	6.74369	6.54881	6.53878	6.59513	6.54562	6.46824	6.35105
A830009L08Rik	6.96862	7.23875	7.07064	7.06452	7.01297	6.952	7.07389	7.04754	7.07201	6.93834	7.03432	6.98626	6.91546	6.80308	6.79655
A830010M20Rik	11.8488	12.0234	11.8623	11.7851	11.7607	11.8056	11.8195	11.7774	11.7687	11.7437	11.7439	11.8183	11.7049	11.6607	11.5955
A830011K09Rik	5.50287	5.58608	5.5044	5.52677	5.57729	5.5099	5.57573	5.63024	5.57616	5.50034	5.52368	5.53545	5.57875	5.54696	5.54339
A830018L16Rik	9.40141	9.65831	9.37476	9.41754	9.49308	9.29188	9.50483	9.39435	9.4545	9.35468	9.39855	9.76497	9.3033	9.31721	9.22824
A830019P07Rik	6.41215	6.34898	6.40157	6.3518	6.42748	6.29506	6.36525	6.37792	6.46705	6.40539	6.42977	6.47368	6.36255	6.40716	6.41911
A830031A19Rik	6.68041	6.79063	6.5728	6.62252	6.69382	6.61609	6.64832	6.61951	6.6431	6.68013	6.64845	6.68707	6.67058	6.67067	6.51994
A830036E02Rik	11.3779	11.8045	11.3255	11.272	11.6071	11.3562	11.8065	11.4738	11.535	11.1888	11.2598	11.3939	11.166	11.3851	11.0047
A830052D11Rik	7.1386	7.30635	7.26074	7.04623	7.24634	7.19288	7.10993	7.19364	7.23585	7.20463	7.10556	7.14146	7.17057	7.1396	7.08845
A830073O21Rik	7.14108	7.26367	7.25332	7.0724	7.27982	7.13554	7.0685	7.14185	7.19535	7.13952	7.14521	7.00188	7.1489	7.12063	6.92099
A830080D01Rik	9.57216	9.5572	9.5731	9.55797	9.45202	9.56499	9.53444	9.67372	9.71933	9.47921	9.6008	9.58736	9.53114	9.4665	9.57417
A830082K12Rik	10.5045	10.6862	10.3648	10.4563	10.4265	10.4002	10.4237	10.2976	10.4058	10.2019	10.3315	10.2918	10.1088	10.1163	10.0819
A830092H15Rik	4.43087	4.49006	4.46855	4.46507	4.51939	4.40238	4.44712	4.48354	4.53004	4.47233	4.49593	4.4291	4.44167	4.47857	4.45432
A930001C03Rik	4.74231	4.76119	4.78062	4.81607	4.74532	4.86898	4.77946	4.79042	4.84305	4.84477	4.80305	4.75443	4.87235	4.84743	4.92302
A930004D18Rik	6.35984	6.33634	6.3983	6.35121	6.37741	6.31326	6.3769	6.32543	6.37694	6.30329	6.37936	6.35357	6.42957	6.34415	6.40338
A930005H10Rik	8.32382	8.34414	8.39304	8.3347	8.37713	8.29574	8.26204	8.35631	8.25388	8.3274	8.37715	8.27222	8.32805	8.2405	8.26233
A930006K02Rik	5.61907	5.64954	5.65012	5.69787	5.51937	5.64032	5.60654	5.7692	5.69837	5.7371	5.68474	5.61241	5.67262	5.6447	5.68788
A930007I19Rik	8.52602	8.58104	8.58834	8.49002	8.56805	8.85135	8.72012	8.94408	8.84665	8.63584	8.71586	8.77626	8.84004	8.80375	8.83782
A930009A15Rik	6.38839	6.31941	6.35598	6.27267	6.35917	6.26292	6.27771	6.19019	6.31974	6.22658	6.33417	6.12729	6.24421	6.26015	6.29901
A930011G23Rik	8.49422	8.66964	8.47049	8.40539	8.57331	8.42488	8.49115	8.60759	8.47912	8.57717	8.54464	9.21919	8.44614	8.55672	8.40346
A930011O12Rik	14.4752	14.5429	14.5817	14.6128	14.4935	14.5532	14.4508	14.3091	14.3331	14.3984	14.4149	14.2614	14.2644	14.2071	14.1904
A930012L18Rik	8.88794	8.83784	8.99613	9.07381	8.89865	9.07256	8.7723	8.55477	8.62544	8.8511	8.91024	8.6897	8.64681	8.48399	8.56672
A930012O16Rik	5.76242	5.71178	5.70441	5.69313	5.73941	5.76901	5.69355	5.79758	5.76664	5.75928	5.83342	5.79685	5.73598	5.83912	5.68779
A930015D03Rik	8.60151	8.55208	8.55652	8.60138	8.54197	9.03778	8.80961	8.94225	8.96874	8.964	8.94727	9.03701	9.05632	9.09099	9.01192
A930016O22Rik	5.68495	5.84126	5.74332	5.72682	5.73739	5.74784	5.76822	5.73988	5.6832	5.74445	5.76472	5.70923	5.72032	5.66156	5.5615
A930017K11Rik	8.14337	8.01862	8.30098	8.3059	8.07684	8.12298	8.1036	7.87457	7.69781	8.14069	8.12339	7.88914	8.07666	7.86585	7.97754
A930017M01Rik	8.51467	8.39995	8.54712	8.40877	8.47512	8.39213	8.33821	8.52946	8.477	8.58629	8.39274	8.53087	8.51315	8.55929	8.48659
A930018M24Rik	7.47133	7.33887	7.54537	7.58563	7.34267	7.40937	7.3434	7.28803	7.28596	7.41973	7.46795	7.36485	7.39262	7.29903	7.30958
A930024E05Rik	8.81731	8.73267	8.89693	8.93867	8.82903	8.99423	8.76216	8.82504	8.84911	8.84202	8.90672	8.63955	8.83292	8.71823	8.8166
A930024N18Rik	7.7103	7.56322	7.68167	7.54083	7.62919	7.54523	7.59975	7.63746	7.67533	7.72758	7.57561	7.68802	7.68646	7.76718	7.52629
A930029G22Rik	6.43278	6.43476	6.49004	6.49046	6.45534	6.46071	6.43863	6.37473	6.47157	6.47292	6.47333	6.44425	6.38571	6.3716	6.37267
A930033H14Rik	6.83288	6.91621	6.90342	6.80752	6.89947	6.81308	6.79383	6.89147	6.90744	6.80913	6.86492	6.92481	6.84263	6.82961	6.81763
A930035D04Rik	3.83422	3.83385	3.81204	3.81081	3.8085	3.8207	3.81905	3.81182	3.82851	3.79288	3.83277	3.80651	3.83348	3.80621	3.85734
AA414768	5.71411	5.76319	5.66606	5.78421	5.77549	5.67949	5.7671	5.70176	5.80266	5.70172	5.75282	5.70876	5.79128	5.82204	5.68724
AA415398	8.94606	9.14559	8.90499	9.052	9.06363	8.77721	8.92156	8.89471	8.87611	8.90657	8.92118	8.85532	8.91767	8.83995	8.7892
AA465934	9.55661	9.54508	9.54303	9.62843	9.55846	9.47856	9.5004	9.55587	9.59999	9.39326	9.56727	9.44478	9.5121	9.52887	9.50192
AA467197	6.58998	6.67219	6.66923	6.70413	6.61611	7.35052	7.06108	7.36884	7.27462	7.0722	7.17736	7.20818	7.79002	7.72956	8.13605
AA474331	9.74925	9.88956	9.85013	9.71635	9.83485	9.87834	9.89778	9.89705	9.86253	9.83118	9.78471	9.80738	9.77068	9.82936	9.70638
AA543186	5.56644	5.57334	5.61089	5.66694	5.62281	5.58575	5.57226	5.58733	5.52958	5.52317	5.59961	5.52452	5.56789	5.53439	5.55735
AA619741	3.89112	3.87269	3.8698	3.87749	3.88871	3.98879	3.96133	4.01297	3.95574	3.94055	3.95987	3.92808	4.0155	4.00732	4.07151
AA914427	3.84322	3.8631	3.82467	3.84611	3.90492	3.8315	3.83284	3.83509	3.89794	3.86712	3.85665	3.84184	3.88581	3.84147	3.89761
AA986860	7.46799	7.55336	7.39677	7.46701	7.57476	7.48241	7.39005	7.50972	7.35033	7.46645	7.46825	7.4499	7.41439	7.47621	7.47541
Aaas	9.81374	9.89708	9.85891	9.85972	9.77209	9.92449	9.85545	9.93909	9.83109	9.93999	9.87394	9.90387	9.87144	9.97911	9.79199
Aacs	10.6265	10.6477	10.7385	10.715	10.6344	10.5714	10.5915	10.5881	10.5835	10.5538	10.6101	10.6257	10.6235	10.632	10.6415
Aaed1	8.75366	8.75394	8.84862	8.81911	8.73849	8.77462	8.68543	8.74579	8.70364	8.81439	8.82876	8.80697	8.70277	8.62417	8.65817
Aagab	11.4245	11.4706	11.4503	11.4657	11.4329	11.4879	11.495	11.4924	11.4981	11.4556	11.4763	11.4962	11.4833	11.4987	11.4187
Aak1	13.2477	13.2312	13.2208	13.239	13.1643	13.1799	13.127	13.0013	13.062	13.1701	13.1171	13.1597	13.0393	12.9881	13.0086
Aamdc	8.81148	8.75301	8.81435	8.84889	8.83594	8.57884	8.73791	8.67808	8.67159	8.7991	8.78859	8.80423	8.76444	8.75104	8.755
Aamp	11.3977	11.3603	11.3584	11.4524	11.4255	11.3544	11.405	11.3765	11.3629	11.4045	11.3881	11.3972	11.448	11.5408	11.5392
Aanat	8.00634	8.1552	8.07163	7.99346	8.09009	7.98521	8.01445	7.9943	8.09613	8.03359	8.03756	8.02186	7.93576	7.99148	7.949
Aar2	9.52356	9.54263	9.52663	9.51029	9.55881	9.40337	9.45992	9.48243	9.45513	9.43082	9.47451	9.48919	9.41434	9.55176	9.5375
Aard	7.01782	6.94258	6.996	7.01023	7.09797	6.87245	6.85778	6.95609	6.91372	7.06041	6.98641	7.03448	7.02401	6.8568	6.98066
Aars	12.0985	12.0294	12.1209	12.1006	12.052	12.1315	12.1234	12.1345	12.0776	12.1354	12.0349	12.1666	12.1734	12.2517	12.2646
Aars2	10.4632	10.4759	10.5111	10.4717	10.3946	10.4393	10.3454	10.3973	10.3081	10.4448	10.4773	10.4539	10.444	10.4159	10.3873
Aarsd1	10.1449	10.2759	10.2146	10.1585	10.1464	10.1249	10.1417	10.1744	10.1633	10.2382	10.2275	10.1965	10.1595	10.2107	10.2111
Aasdh	9.57688	9.62622	9.64449	9.55982	9.59085	9.65899	9.61309	9.66209	9.68381	9.60683	9.63746	9.59313	9.59733	9.64123	9.65038
Aasdhppt	8.85748	8.74097	8.75912	8.77598	8.77071	8.7032	8.712	8.71361	8.81486	8.79613	8.64232	8.76815	8.73039	8.55747	8.74784
Aass	7.78666	7.9712	7.8315	7.8851	7.90518	7.71721	7.83663	7.69364	7.79579	7.74248	7.74607	7.62837	7.64346	7.69416	7.82942
Aatf	10.7272	10.6808	10.7259	10.7216	10.694	10.8711	10.6831	10.7724	10.7217	10.8286	10.758	10.7536	10.7371	10.6533	10.67
Aatk	13.8861	13.8346	13.9216	13.9151	13.8706	13.7409	13.7259	13.6875	13.7058	13.8002	13.7955	13.7661	13.7299	13.6946	13.7243
AB041806	5.40886	5.44853	5.47529	5.36324	5.44144	5.33232	5.42365	5.42256	5.39988	5.35988	5.39654	5.40689	5.42302	5.45129	5.40001
AB124611	9.02045	8.8196	9.16309	9.18018	9.00158	10.4754	10.0996	10.4778	10.3076	9.97684	10.2787	10.2385	10.6259	10.6881	10.8445
Abat	13.8615	13.6363	13.6928	13.7094	13.7672	13.3087	13.5655	13.4684	13.5392	13.632	13.5903	13.5784	13.55	13.538	13.5386
Abca1	11.8536	11.7987	11.8434	11.8532	11.9371	12.4586	12.0457	12.4238	12.3008	12.2163	12.4959	12.4242	12.6862	12.3976	13.215
Abca13	4.54742	4.51828	4.48598	4.56005	4.53974	4.59792	4.56354	4.67417	4.61531	4.56019	4.60219	4.59181	4.60866	4.641	4.64612
Abca17	6.54893	6.63688	6.59188	6.42349	6.58825	6.56452	6.57636	6.61368	6.56212	6.6314	6.59488	6.54354	6.48414	6.59914	6.48946
Abca2	14.5111	14.3877	14.5672	14.515	14.4303	14.5514	14.4142	14.387	14.3277	14.4791	14.4377	14.3903	14.4446	14.4097	14.4531
Abca3	12.5906	12.6073	12.6645	12.6056	12.5286	12.6214	12.5388	12.5472	12.5261	12.67	12.5622	12.5898	12.6009	12.56	12.7029
Abca4	8.9447	8.87791	8.93538	8.82247	8.81465	8.80837	8.95334	8.8065	8.9352	8.95928	8.87602	8.80899	8.90234	9.03511	8.95926
Abca5	11.123	10.9451	11.0511	11.0685	10.9622	10.9497	10.8095	10.8759	10.9283	10.9082	10.9222	10.9656	10.821	10.652	10.9606
Abca6	6.86666	6.80134	6.73836	6.71545	6.65273	6.70316	6.62433	6.6615	6.64893	6.65749	6.69436	6.70401	6.65388	6.74232	6.75983
Abca7	11.9754	11.8961	12.0517	12.1351	11.9497	12.1695	11.9696	11.9917	11.9547	12.0392	12.0062	11.9163	12.0516	12.0147	12.0636
Abca8a	8.18349	8.09501	7.91408	7.83594	8.16261	7.86449	8.00299	7.81486	7.98618	7.89754	7.90858	8.03379	7.85713	7.92065	7.9862
Abca8b	11.3212	11.2697	11.305	11.2706	11.2285	11.3743	11.2609	11.346	11.2427	11.3666	11.3197	11.2746	11.2342	11.2376	11.2652
Abca9	9.79777	9.9347	9.65072	9.84117	9.74662	9.55303	9.73527	9.55131	9.75367	9.68018	9.47231	9.60596	9.49312	9.39347	9.4485
Abcb10	10.4946	10.4592	10.4961	10.5369	10.5182	10.286	10.3408	10.3191	10.3636	10.4886	10.347	10.3833	10.4028	10.3927	10.4246
Abcb1a	10.9689	11.1271	10.9237	10.8885	10.9427	10.9913	11.058	11.1478	10.8489	10.8239	11.1061	10.938	10.9509	10.9248	11.2984
Abcb1b	9.10286	9.18224	9.12497	9.02753	8.97983	9.29987	9.19826	9.38445	9.26936	9.26298	9.177	9.28129	9.25474	9.38963	9.33985
Abcb4	8.8191	8.96548	8.80536	8.61774	8.81786	8.71384	8.69759	8.81897	8.67536	8.67326	8.66001	8.74692	8.63395	8.68691	8.52031
Abcb6	10.2727	10.3491	10.3209	10.2263	10.3317	10.3053	10.3763	10.3332	10.3256	10.3569	10.2594	10.3623	10.3578	10.4809	10.4012
Abcb7	10.116	9.98224	9.97234	10.1383	9.98331	9.89247	9.97786	9.95458	9.93999	9.92271	9.94356	9.93968	9.8963	9.78374	9.98042
Abcb8	11.0046	11.0378	10.9552	10.9486	11.0098	10.9265	10.9378	10.9055	10.8902	10.9635	10.8846	10.8836	10.9357	10.9666	10.9291
Abcb9	11.2376	11.2791	11.1944	11.1727	11.1161	11.0625	11.1405	11.0254	11.0104	11.0545	11.0353	11.0039	10.9889	10.9052	11.0195
Abcc1	10.3178	10.2687	10.3195	10.3669	10.2478	10.4331	10.296	10.4081	10.2955	10.448	10.3614	10.4669	10.4187	10.5228	10.5657
Abcc10	10.8271	10.7982	10.876	10.7838	10.8115	10.8784	10.7442	10.8053	10.7861	10.8713	10.8196	10.8168	10.8155	10.8572	10.7033
Abcc12	7.84354	7.7428	8.00967	7.9215	7.89718	7.93924	7.79063	7.6954	7.695	7.85892	7.88143	7.70897	7.75082	7.6693	7.79176
Abcc2	4.03248	4.00251	4.01628	4.01576	3.99586	4.00878	4.0121	4.06845	4.01006	4.01238	4.01453	4.05717	4.03243	4.05501	4.05541
Abcc3	7.67621	7.8442	7.59848	7.79012	7.63108	8.19929	7.88558	8.20637	8.05735	8.08427	8.09728	8.06987	8.56218	8.33339	9.03158
Abcc4	10.0596	10.0486	9.97874	10.0439	10.0309	10.3007	10.1994	10.3092	10.1599	10.2387	10.2547	10.2846	10.2337	10.2667	10.5145
Abcc5	14.0938	14.1779	14.1063	14.0844	14.1154	14.083	14.0763	13.9951	14.0916	14.0917	14.072	14.024	13.9886	13.9903	13.9826
Abcc6	7.57371	7.56906	7.60598	7.62114	7.66372	7.71275	7.93041	7.72492	7.59508	7.68927	7.86592	7.74109	7.64944	7.66305	7.65245
Abcc8	11.7599	11.7961	11.8318	11.8638	11.7238	11.7296	11.6421	11.4938	11.4745	11.687	11.638	11.5394	11.5322	11.4169	11.5083
Abcc9	8.94307	8.81575	8.87211	8.75495	8.89365	8.89531	9.10264	8.90235	8.82035	8.83403	9.12438	8.93463	8.6479	8.81035	9.19962
Abcd1	10.6851	10.7205	10.7854	10.6169	10.6629	10.9069	10.8149	10.9399	10.8385	10.8389	10.8294	10.8006	10.9603	10.9762	10.8901
Abcd2	10.3315	10.1941	10.196	10.2042	10.1392	10.0155	10.0221	9.96833	9.92332	10.0111	10.0586	9.97907	9.94269	9.7353	9.97526
Abcd3	11.2342	11.239	11.2026	11.3128	11.2893	11.1169	11.1733	11.1014	11.1922	11.1287	11.22	11.1837	11.1538	11.1179	11.2919
Abcd4	10.8073	10.7221	10.8437	10.7936	10.6979	10.8897	10.8393	10.8346	10.8202	10.8741	10.8751	10.8491	10.8092	10.8641	10.8289
Abce1	11.0617	11.1339	11.0961	11.1325	11.091	11.0805	11.0782	11.0735	11.1193	11.0708	11.0601	11.067	11.0363	10.9915	11.1385
Abcf1	11.2413	11.283	11.3026	11.3422	11.2157	11.3329	11.3564	11.3024	11.2644	11.2851	11.2557	11.3119	11.3562	11.3882	11.3535
Abcf2	11.0541	11.1153	11.0911	11.1556	11.0883	11.0283	11.1533	11.0329	11.0389	11.0435	11.0941	11.0312	11.1259	11.1042	11.1658
Abcf3	11.1321	11.123	11.2154	11.1522	11.1108	11.1032	11.0862	11.1454	11.094	11.1658	11.1017	11.1585	11.1752	11.1981	11.2727
Abcg1	11.149	11.1338	11.1599	11.206	11.0911	11.3474	11.2115	11.3042	11.1941	11.2755	11.2563	11.3998	11.4808	11.309	11.8022
Abcg2	9.62344	9.63844	9.52732	9.59771	9.57727	9.53869	9.73522	9.70926	9.61571	9.6068	9.69741	9.69802	9.64166	9.61013	10.0222
Abcg3	7.29462	7.26141	7.29626	7.35341	7.1896	7.84036	7.74066	7.82945	7.82425	7.71032	7.6853	7.71156	7.80704	7.84875	7.7015
Abcg4	11.8767	11.8314	11.89	11.856	11.8529	11.7954	11.7531	11.7638	11.7523	11.8717	11.7845	11.7671	11.748	11.7395	11.6427
Abhd1	9.15093	9.25639	9.26693	9.23092	9.21979	9.12506	9.13813	9.06048	9.12688	9.19723	9.11845	9.0362	9.13569	9.15648	9.16152
Abhd10	10.2151	10.1612	10.2518	10.246	10.2272	10.2021	10.0889	10.1348	10.1068	10.1702	10.1614	10.0548	10.0821	10.0918	10.0369
Abhd11	9.71502	9.77223	9.7058	9.74018	9.7687	9.7299	9.69762	9.81085	9.81035	9.79153	9.81235	9.80169	9.86544	9.9872	9.83377
Abhd11os	5.31955	5.27893	5.34932	5.37659	5.3142	5.35101	5.37674	5.35389	5.3567	5.30375	5.40755	5.38543	5.42366	5.49422	5.39726
Abhd12	12.3285	12.4656	12.2847	12.344	12.3271	12.1628	12.3452	12.2336	12.25	12.2163	12.223	12.2479	12.2892	12.292	12.3836
Abhd12b	7.43674	7.36402	7.44323	7.1024	7.34187	7.17676	7.36669	7.15383	7.22997	7.19201	7.32104	7.36641	7.10724	7.34529	7.09611
Abhd13	9.69927	9.69813	9.72317	9.79015	9.64985	9.65967	9.65462	9.67407	9.68799	9.65064	9.6773	9.67044	9.64015	9.59628	9.67824
Abhd14a	10.8538	11.0203	10.9673	10.8926	10.9137	10.8151	10.9605	10.9341	10.8806	10.8426	10.9164	10.8392	10.7784	10.825	10.7075
Abhd14b	10.851	10.8852	10.9853	10.8899	10.9189	10.8623	10.7204	10.8407	10.7287	10.8848	10.857	10.8083	10.8773	10.836	10.8049
Abhd15	6.68715	6.70416	6.6182	6.71876	6.69105	6.66018	6.71039	6.70897	6.66095	6.76702	6.69009	6.59537	6.73095	6.73804	6.85532
Abhd16a	12.5014	12.4267	12.5617	12.5921	12.4238	12.6083	12.432	12.3997	12.3679	12.5066	12.4829	12.3966	12.5239	12.439	12.5371
Abhd17a	11.6717	11.8067	11.6484	11.7674	11.807	11.383	11.675	11.407	11.5284	11.4243	11.5972	11.4787	11.6148	11.557	11.5044
Abhd17b	9.4597	9.29985	9.42007	9.45812	9.42092	9.36534	9.38121	9.40937	9.42134	9.32701	9.36711	9.45729	9.43185	9.3754	9.36403
Abhd17c	9.35178	9.48768	9.37741	9.41731	9.34299	9.19514	9.41269	9.32921	9.41065	9.24102	9.39022	9.34899	9.33192	9.31015	9.34496
Abhd2	12.424	12.5836	12.4129	12.4578	12.4519	12.4977	12.6015	12.5233	12.465	12.4283	12.5542	12.5077	12.4815	12.4643	12.5817
Abhd3	11.076	10.8369	10.85	10.8746	10.9511	10.584	10.7551	10.6729	10.6763	10.8086	10.6967	10.7161	10.669	10.6661	10.7245
Abhd4	11.8562	11.7967	11.819	11.8867	11.9525	11.8668	11.9935	12.0142	12.0651	12.0521	12.0638	12.0332	12.0809	12.149	12.1941
Abhd5	9.21844	9.15505	9.09635	9.18766	9.13894	9.04776	9.11171	9.08736	9.17726	9.17772	9.07004	9.13638	9.01297	8.97521	9.02854
Abhd6	10.2784	10.2565	10.209	10.2744	10.2219	10.1498	10.1765	10.1224	10.1081	10.1679	10.1329	10.1267	10.0508	10.0274	10.1255
Abhd8	12.5678	12.6575	12.5319	12.6594	12.6668	12.246	12.4901	12.2185	12.345	12.3085	12.5338	12.3078	12.4414	12.3766	12.3522
Abi1	11.767	11.7173	11.7081	11.7375	11.7026	11.8142	11.842	11.8574	11.8701	11.7671	11.7926	11.8184	11.8152	11.8117	11.9183
Abi2	11.8336	11.9511	11.7824	11.7991	11.8018	11.7042	11.7818	11.6992	11.7101	11.6508	11.6858	11.7103	11.5999	11.5165	11.5103
Abi3	9.72641	9.88627	9.87477	9.85461	9.8015	10.2511	10.3053	10.4228	10.305	10.1535	10.2861	10.2505	10.453	10.4913	10.3448
Abi3bp	8.83785	8.89306	8.98256	8.8403	9.1499	8.85663	9.10087	9.03752	9.28902	8.92079	9.07316	9.20585	8.88673	9.13312	9.12999
Abl1	12.0409	12.0869	12.0761	12.0569	12.0449	12.0828	12.0878	12.0982	12.1108	12.1288	12.1041	12.1462	12.1159	12.1299	12.0704
Abl2	11.4992	11.5597	11.5344	11.5556	11.607	11.6074	11.6398	11.5022	11.5795	11.5243	11.5673	11.6227	11.5319	11.5707	11.5418
Ablim1	13.515	13.3823	13.5532	13.6222	13.4244	13.629	13.4417	13.4208	13.3484	13.5414	13.5495	13.48	13.4558	13.3841	13.3861
Ablim2	13.4139	13.5897	13.385	13.3807	13.4314	13.4351	13.505	13.4603	13.3525	13.3563	13.3182	13.4008	13.2649	13.3541	13.132
Ablim3	11.7121	11.5185	11.8327	11.8363	11.9008	11.7683	11.6779	11.4084	11.5575	11.7976	11.6219	11.6102	11.5519	11.5567	11.492
Abr	14.0775	14.2146	14.0597	14.0143	14.1214	14.0354	14.1449	14.0988	14.112	14.0721	14.1064	14.104	14.12	14.1375	14.0938
Abracl	8.06632	8.13542	8.04903	8.14402	8.04483	8.36371	8.34824	8.44364	8.47724	8.2266	8.30354	8.34659	8.45301	8.55722	8.42961
Abt1	7.19061	7.28134	7.30358	7.30021	7.25589	7.15962	7.23098	7.26806	7.24228	7.30038	7.34201	7.26801	7.36386	7.4654	7.34574
Abtb1	11.1886	11.2562	11.2724	11.2682	11.2287	11.1852	11.1589	11.1148	11.0903	11.1428	11.155	11.1024	11.1691	11.1837	11.0965
Abtb2	9.18943	9.01112	9.03878	9.18366	9.04992	9.19663	9.15955	9.20805	9.23857	9.14467	9.19256	9.39452	9.23165	9.39712	9.31089
AC136513.6	7.80577	7.77897	7.79035	7.82347	7.77405	7.79773	7.75434	7.77088	7.74491	7.77913	7.81736	7.80367	7.78316	7.7659	7.7268
AC146980.1	5.64293	5.52462	5.63387	5.67806	5.93188	5.83123	5.78925	5.43229	5.80092	5.76271	5.72033	5.55119	6.08502	5.91004	5.66726
Acaa1a	10.9314	11.0523	11.0222	11.0304	11.002	11.0067	11.0276	10.9912	11.049	11.0315	11.0477	11.0219	11.0557	11.099	11.0115
Acaa1b	7.34557	7.37518	7.37044	7.32809	7.34493	7.41396	7.32793	7.41462	7.37432	7.52575	7.36288	7.3492	7.45998	7.43459	7.48686
Acaa2	9.6012	9.47394	9.41249	9.48771	9.62175	9.20727	9.34552	9.313	9.31951	9.33142	9.36852	9.29284	9.38208	9.41775	9.39114
Acaca	12.0419	11.9322	12.0036	11.9398	12.0244	11.8857	11.9376	11.8125	11.9493	11.9812	11.9825	12.0324	11.9055	11.9204	11.9963
Acacb	8.72505	8.69116	8.78123	8.75545	8.79466	8.74507	8.70082	8.74475	8.76192	8.68994	8.76666	8.73255	8.74366	8.8053	8.84105
Acad10	9.12621	9.30089	9.21756	9.07691	9.19177	9.22458	9.18723	9.24976	9.17219	9.2161	9.24898	9.1656	9.1431	9.12036	9.19959
Acad11	10.1353	10.1049	10.1061	10.1652	10.1094	9.95972	10.0763	10.0048	10.0472	10.088	10.1151	10.0868	10.0422	10.0347	10.1279
Acad12	8.02297	8.1159	8.01829	8.04353	8.12418	7.96274	7.99751	8.1579	8.02512	8.09554	8.13736	8.11262	8.06554	8.05314	8.10626
Acad8	10.4654	10.4493	10.4617	10.5082	10.5158	10.5113	10.3958	10.4765	10.4174	10.4503	10.4194	10.4865	10.451	10.4778	10.4825
Acad9	10.9275	10.864	10.9686	10.9261	10.9121	10.9693	10.9091	10.8898	10.9245	10.9555	10.861	10.9169	10.9112	10.9258	10.893
Acadl	10.4068	10.2359	10.2307	10.2835	10.3557	10.065	10.2026	10.1775	10.1883	10.1963	10.2471	10.1912	10.209	10.2597	10.3212
Acadm	10.5718	10.575	10.6349	10.5957	10.6712	10.4521	10.5212	10.5059	10.5251	10.5594	10.5228	10.5562	10.545	10.5102	10.5688
Acads	8.81602	8.77253	8.86453	8.91134	8.82259	8.84209	8.87368	8.8821	8.87168	8.88766	8.90959	8.89988	8.94407	8.92027	8.91343
Acadsb	11.2285	11.1702	11.201	11.1534	11.2133	11.1239	11.0796	11.2029	11.163	11.2438	11.1632	11.2206	11.1362	11.0954	11.1889
Acadvl	11.4553	11.4102	11.5041	11.4725	11.4523	11.4326	11.3965	11.4671	11.3972	11.471	11.4344	11.4456	11.5138	11.523	11.5733
Acan	7.78463	7.61391	7.67655	7.63529	7.84997	7.58069	7.59302	7.66595	7.70663	7.79565	7.6446	7.74911	7.59301	7.67964	7.67421
Acap1	9.11947	9.16	9.35609	9.30322	9.1379	10.5146	10.2023	10.5377	10.3077	10.1876	10.259	10.2288	10.6027	10.6434	10.2116
Acap2	12.6604	12.7194	12.6475	12.6647	12.6443	12.6554	12.7155	12.6662	12.6754	12.6023	12.5878	12.6279	12.5096	12.4607	12.5477
Acap3	12.7565	12.9198	12.8057	12.8056	12.8149	12.7447	12.8744	12.756	12.7154	12.7695	12.7453	12.7433	12.7296	12.6915	12.6269
Acat1	11.7009	11.653	11.7507	11.7113	11.719	11.6048	11.6282	11.6185	11.6456	11.7435	11.6679	11.6757	11.6219	11.5924	11.5742
Acat2	10.2118	10.2828	10.1221	10.0684	10.1872	10.0011	10.0069	10.0478	10.0477	10.0535	10.0056	10.086	9.91347	10.0762	9.89689
Acat3	8.68139	8.72505	8.61618	8.54082	8.7512	8.29187	8.30026	8.30963	8.43237	8.39208	8.46281	8.32602	8.35485	8.22117	8.39062
Acbd3	10.1756	10.016	10.1124	10.1576	10.0653	10.1456	10.197	10.1295	10.1858	10.1513	10.1979	10.1143	10.147	10.0916	10.1533
Acbd4	10.7543	10.8382	10.7595	10.7553	10.811	10.6647	10.7177	10.6805	10.6744	10.6828	10.724	10.6533	10.6722	10.6741	10.6146
Acbd5	11.2194	11.0648	11.0853	11.1348	11.1235	10.9855	11.1021	11.0838	11.1228	11.0223	11.115	11.0897	11.0356	10.9235	11.0952
Acbd6	10.7838	10.7537	10.7321	10.7167	10.7099	10.7178	10.6343	10.6848	10.7426	10.6468	10.7137	10.7092	10.665	10.5872	10.6452
Accs	9.11912	9.02831	9.10513	9.01894	9.17394	9.19343	9.02383	9.35461	9.22028	9.32445	9.2178	9.24981	9.28492	9.38554	9.25005
Accsl	5.46324	5.54116	5.4721	5.43844	5.46515	5.45315	5.46468	5.38959	5.30994	5.46257	5.44997	5.39138	5.41175	5.33808	5.43212
Acd	9.96545	10.053	10.0555	10.1396	10.0059	10.0469	10.1146	10.0723	9.97179	9.93632	10.051	9.9614	10.0874	10.1025	10.0652
Ace	10.4678	10.2557	10.3625	10.1863	10.2217	10.1646	10.3594	10.2165	10.2995	10.4666	10.2418	10.3672	10.36	10.4167	10.6014
Ace2	5.94843	6.09289	5.92469	6.01697	5.97701	5.91026	6.02605	5.91604	5.91782	5.93551	5.91358	5.93215	5.90598	5.86475	6.03969
Acer2	9.60017	9.44088	9.50926	9.48209	9.69642	9.91212	10.0993	10.1153	9.8231	9.7059	10.1114	9.8335	9.76402	9.8438	10.3877
Acer3	9.32107	9.31034	9.295	9.3171	9.30761	9.46387	9.41997	9.47976	9.49672	9.30756	9.3625	9.50276	9.42155	9.33816	9.50404
Ache	12.2553	12.0456	12.2822	12.219	12.1568	12.1251	12.0299	12.1897	12.1184	12.3489	12.1411	12.2105	12.2024	12.2025	12.1638
Acin1	13.4048	13.4658	13.4773	13.465	13.4557	13.5519	13.5438	13.5542	13.484	13.5366	13.5103	13.4956	13.5183	13.5486	13.4506
Ackr1	10.8676	10.8406	11.0469	11.1458	10.9139	11.1156	10.8651	10.7987	10.7032	10.8921	10.932	10.7119	10.8696	10.7309	10.8683
Ackr2	6.0582	6.11885	6.01584	6.03284	5.99668	6.00688	6.11787	6.08591	6.0288	6.07868	6.0332	5.99541	6.0533	6.0509	6.01585
Ackr3	7.4326	7.52715	7.47328	7.47299	7.54476	7.29626	7.44382	7.36122	7.31899	7.33468	7.38813	7.28522	7.32813	7.31656	7.47055
Ackr4	3.95751	3.90209	3.91041	3.96627	3.88385	3.89389	3.96322	3.85553	3.89784	3.93101	3.90256	3.91892	3.93769	3.91964	3.94518
Acly	12.455	12.3132	12.3716	12.3841	12.36	12.2852	12.3031	12.2889	12.3128	12.31	12.1981	12.3072	12.2838	12.3155	12.3639
Aco1	10.6194	10.6154	10.6961	10.5704	10.613	10.5694	10.6208	10.5803	10.6092	10.6352	10.5507	10.6351	10.6211	10.664	10.669
Aco2	14.0403	14.0047	13.961	14.0109	13.9696	13.6879	13.8615	13.7024	13.7623	13.8339	13.8325	13.801	13.8029	13.8193	13.8265
Acot1	7.77502	7.74431	7.77897	7.80597	7.83416	7.73722	7.71451	7.79768	7.85919	7.69298	7.91281	7.8678	7.87647	7.92719	8.05854
Acot11	10.9726	10.8402	10.9854	10.9242	10.8882	10.5017	10.7707	10.5038	10.6547	10.6019	10.6952	10.5617	10.5819	10.5799	10.8057
Acot12	5.76219	5.76898	5.75977	5.67943	5.77638	5.71325	5.74259	5.75162	5.79015	5.75063	5.70614	5.76792	5.703	5.74335	5.71876
Acot13	9.35931	9.43317	9.33379	9.32835	9.3664	9.16625	9.32143	9.18802	9.28544	9.28258	9.32652	9.2006	9.2965	9.28492	9.29098
Acot2	7.2911	7.22871	7.2169	7.13769	7.16072	7.2105	7.12815	7.19208	7.25092	7.07001	7.16866	7.16041	7.283	7.22712	7.18882
Acot4	4.95053	5.04212	5.02871	4.93876	4.98335	4.9427	4.96638	5.02247	4.97241	5.09908	5.01731	5.01883	4.98192	4.986	5.02821
Acot5	4.87809	4.92677	4.87033	4.89495	4.95148	4.91437	4.89868	4.88046	4.97783	4.91163	4.89811	4.87061	4.86657	4.91756	4.92739
Acot6	7.63255	7.5546	7.66678	7.55268	7.72325	7.54996	7.53728	7.60122	7.623	7.63228	7.53297	7.60508	7.57554	7.5348	7.57066
Acot7	11.9331	11.9118	12.0017	12.0243	11.928	11.9214	11.9298	11.9463	11.8669	11.9892	11.9528	11.9895	11.957	11.9553	11.8838
Acot8	9.94101	9.9192	9.97202	9.97967	9.94046	10.0882	9.98882	10.0567	10.0603	10.0837	10.0014	10.0122	10.043	10.1152	10.0081
Acot9	9.03518	9.07461	9.0494	9.11308	9.04125	9.39949	9.33564	9.40258	9.45813	9.34326	9.31494	9.32281	9.39497	9.43642	9.44211
Acox1	12.5725	12.5333	12.5257	12.5402	12.5367	12.4315	12.5009	12.4611	12.4534	12.4478	12.5035	12.4794	12.481	12.4801	12.5548
Acox3	11.1472	11.1418	11.1919	11.1628	11.0854	11.3202	11.2603	11.3303	11.278	11.2578	11.2948	11.284	11.3882	11.3999	11.4241
Acp1	9.52722	9.47817	9.4763	9.51937	9.45312	9.39122	9.41444	9.49581	9.4189	9.43338	9.42136	9.48601	9.47787	9.51693	9.44489
Acp2	11.5335	11.5293	11.5324	11.5127	11.4561	11.6581	11.6362	11.648	11.6168	11.5907	11.6265	11.5854	11.7199	11.7028	11.8833
Acp5	7.44473	7.57653	7.58433	7.63381	7.41215	8.39921	8.16595	8.47376	8.31166	8.10623	8.33818	8.20209	8.87073	8.79685	9.10102
Acp6	10.6434	10.6594	10.7582	10.6835	10.7021	10.6933	10.6008	10.6398	10.6378	10.6966	10.6014	10.6116	10.5864	10.5599	10.6487
Acpp	6.70664	6.71819	6.75282	6.7504	6.75137	7.28943	7.10317	7.39392	7.20846	7.16393	7.15673	7.2191	7.64793	7.58494	7.52327
Acr	8.58537	8.70257	8.60052	8.48575	8.6489	8.70457	8.6358	8.76991	8.57489	8.6113	8.42915	8.66029	8.66162	8.72451	8.43255
Acrbp	9.4477	9.49672	9.57714	9.53687	9.56229	9.54516	9.51916	9.45671	9.49669	9.56075	9.56698	9.44268	9.50781	9.39349	9.50711
Acsbg1	12.8834	12.6723	12.7586	12.8411	12.8214	12.4644	12.6985	12.5047	12.5988	12.5981	12.6373	12.5697	12.6123	12.6582	12.6992
Acsf2	9.18915	9.1668	9.03238	9.14288	9.24794	9.04039	9.16505	9.10495	9.12891	9.06698	9.15623	9.14787	9.17173	9.16536	9.20411
Acsf3	9.65965	9.66457	9.65161	9.63242	9.64611	9.65123	9.60078	9.52814	9.5314	9.62106	9.58516	9.69987	9.5991	9.61093	9.53633
Acsl1	10.8054	10.8622	10.8819	10.8143	10.8131	11.1959	11.0446	11.1428	11.0597	11.0402	11.1551	11.1736	11.6489	11.5199	11.6462
Acsl3	11.824	11.8009	11.7584	11.6705	11.7667	11.296	11.5224	11.3798	11.492	11.4737	11.4796	11.4357	11.3859	11.325	11.6912
Acsl4	10.8146	10.8297	10.6952	10.7743	10.7198	10.9291	10.9143	10.9275	10.989	10.7928	10.7984	10.8636	10.8049	10.729	10.9457
Acsl5	11.0061	11.1252	10.9807	10.9499	10.958	11.2894	11.3006	11.3563	11.3176	11.2041	11.196	11.3234	11.3031	11.3549	11.4516
Acsl6	13.2193	13.164	13.1708	13.1438	13.1636	12.9645	13.053	12.9103	12.9357	13.0089	12.9786	12.9306	12.8658	12.809	12.9826
Acsm3	3.32277	3.2982	3.30413	3.31937	3.28194	3.27609	3.31243	3.3021	3.30754	3.32017	3.30662	3.30075	3.3248	3.32631	3.3621
Acsm5	5.08419	5.06635	5.13263	5.16466	5.13857	5.08139	5.11347	5.08082	5.01819	5.06761	5.11735	5.08055	5.11378	5.05154	5.10836
Acss1	10.6573	10.5895	10.6361	10.5187	10.7263	10.5174	10.6865	10.6667	10.6765	10.6319	10.667	10.6213	10.6067	10.5906	10.5464
Acss2	12.131	11.952	12.1572	12.1076	12.0091	12.1242	11.9743	11.9051	11.9381	12.1073	11.9953	11.9707	11.8676	11.8113	11.895
Acss3	6.51219	6.36212	6.43409	6.43919	6.4035	6.30451	6.38597	6.37496	6.44397	6.55695	6.43818	6.54365	6.47703	6.41423	6.57197
Acta1	6.06222	6.12501	6.11514	6.12429	5.97252	5.92788	6.02035	5.99393	6.02289	5.97921	6.04456	6.02201	6.00679	5.99133	5.91531
Acta2	7.3031	7.28194	7.12195	7.12284	7.09796	6.99673	7.10888	7.10071	7.06245	6.97021	7.25731	7.03451	7.11272	7.28495	7.42729
Actb	13.7824	13.7675	13.7935	13.8019	13.7548	14.1127	14.1263	14.1603	14.1798	14.0058	13.9779	14.0801	14.3911	14.4768	14.207
Actg1	13.6994	13.7018	13.7	13.7237	13.6902	13.7662	13.8535	13.8308	13.8521	13.6978	13.7989	13.8165	14.0159	14.1105	13.9043
Actl6a	9.8378	9.87173	9.90801	9.86244	9.83108	10.02	9.91544	9.92405	9.95984	9.91441	9.84542	9.94808	9.94714	10.0497	10.0409
Actl6b	11.8084	11.9776	11.8702	11.8436	11.8942	11.775	11.8452	11.7766	11.7637	11.7895	11.7746	11.7279	11.719	11.7545	11.6567
Actn1	12.2741	12.4463	12.1897	12.1686	12.2532	12.3072	12.4309	12.3884	12.242	12.1978	12.1755	12.2636	12.2094	12.2841	12.1901
Actn2	9.82334	10.1844	9.86584	9.75186	10.1583	9.87616	10.1853	9.99614	9.9892	9.78158	9.76159	9.96563	9.71104	9.93267	9.72266
Actn3	5.24943	5.19028	5.26689	5.24406	5.12078	5.19474	5.08957	5.12162	5.15813	5.14701	5.15539	5.18325	5.18282	5.23106	5.24039
Actn4	12.6251	12.8038	12.683	12.6531	12.7106	12.7625	12.8168	12.6687	12.651	12.6523	12.648	12.6809	12.6419	12.7292	12.7129
Actr10	10.7641	10.786	10.822	10.8482	10.7866	10.704	10.7444	10.6405	10.7272	10.7004	10.7139	10.7277	10.7242	10.7364	10.7659
Actr1a	11.9851	11.9559	11.9531	11.9912	11.966	11.8728	11.9547	11.9274	11.8659	11.914	11.9298	11.9024	11.9989	12.03	12.0128
Actr1b	13.0623	13.1134	13.1248	13.0998	13.0408	13.0194	13.0589	13.0204	13.026	13.0515	13.0546	13.0233	13.0662	13.0884	13.0228
Actr2	11.992	12.0507	11.9491	12.0359	11.9518	12.1354	12.1542	12.1884	12.2081	11.9807	12.0598	12.1316	12.2416	12.2266	12.2293
Actr3	11.862	11.8718	11.8874	11.8817	11.8096	12.1289	12.1188	12.1208	12.1865	12.0286	11.9683	12.0861	12.234	12.2616	12.1999
Actr3b	11.3619	11.5505	11.324	11.287	11.3598	11.3006	11.3957	11.36	11.2582	11.2707	11.2051	11.2888	11.2351	11.2621	11.1055
Actr5	9.57978	9.64886	9.60989	9.55592	9.58543	9.56503	9.62409	9.59927	9.60997	9.62593	9.52143	9.56414	9.61755	9.68069	9.51598
Actr6	9.36376	9.14024	9.27368	9.26491	9.35266	9.22981	9.23941	9.27708	9.33088	9.27576	9.28541	9.21138	9.37622	9.24273	9.19305
Actr8	10.8088	10.8332	10.8001	10.7442	10.7495	10.7431	10.7726	10.7637	10.7139	10.8388	10.6885	10.7606	10.8032	10.8537	10.7719
Acvr1	9.93417	9.91742	9.90031	9.98988	9.90823	9.97976	10.0436	9.84975	9.951	9.92079	9.92011	10.1401	9.87836	9.88467	10.0287
Acvr1b	11.7768	11.8291	11.7787	11.7806	11.7404	11.7825	11.7879	11.6444	11.6286	11.7424	11.7251	11.7043	11.7263	11.6235	11.7978
Acvr1c	8.34395	8.42129	8.24291	8.22445	8.35662	8.11794	8.3036	8.06474	8.1041	7.95911	7.98548	8.14552	7.99271	7.91037	7.9907
Acvr2a	10.6339	10.7168	10.5141	10.5839	10.5791	10.5311	10.5649	10.5869	10.609	10.554	10.5251	10.5569	10.4403	10.3701	10.5223
Acvr2b	7.58693	7.52803	7.53478	7.50508	7.62676	7.53167	7.54368	7.47444	7.57428	7.61195	7.51864	7.73096	7.61953	7.48726	7.46402
Acvrl1	9.80195	9.871	9.79658	9.75733	9.75961	9.92276	10.151	10.0047	9.89551	9.85488	10.0834	9.99827	10.0708	10.0142	10.5195
Acy1	8.6507	8.7128	8.7718	8.70472	8.7328	8.61175	8.61402	8.56569	8.69753	8.57636	8.65252	8.59399	8.6127	8.64611	8.64536
Acy3	5.71299	5.66341	5.64804	5.72897	5.64906	5.64828	5.78086	5.66362	5.72474	5.72673	5.74819	5.70203	5.7683	5.71958	5.81882
Acyp1	8.97081	8.96225	9.11607	9.06168	8.96587	8.97555	8.91412	8.97632	8.91582	8.93776	9.04754	8.85575	8.8518	8.87724	8.85335
Acyp2	8.90306	8.74229	8.71652	8.75116	8.79958	8.7432	8.74737	8.85271	8.85034	8.88597	8.79724	9.17022	8.71026	8.81483	8.80714
Ada	6.29349	6.26055	6.31238	6.34862	6.26234	6.64613	6.40865	6.60451	6.66279	6.5371	6.50057	6.56668	6.8317	6.81614	6.86726
Adal	10.0422	9.93609	10.0651	10.0136	9.98951	10.0284	9.89187	9.9169	9.97287	10.0711	9.91021	9.98204	9.89857	9.87875	9.87172
Adam10	11.4081	11.4297	11.3499	11.4634	11.3241	11.5361	11.4825	11.4781	11.4765	11.399	11.4338	11.4491	11.4509	11.3386	11.5804
Adam11	13.6264	13.6401	13.7538	13.7679	13.5834	13.7614	13.5677	13.4673	13.3827	13.6092	13.5636	13.4234	13.5832	13.3943	13.5353
Adam12	8.71709	8.86144	8.74157	8.6826	8.87346	8.64043	8.64327	8.71759	8.7301	8.84068	8.69016	8.79995	8.67955	8.71045	8.66882
Adam15	12.5714	12.6558	12.6361	12.5689	12.5352	12.6043	12.6264	12.6122	12.6165	12.64	12.5996	12.6171	12.6448	12.6673	12.7469
Adam17	10.9965	11.0193	11.0466	11.0296	11.0134	11.4268	11.3207	11.3878	11.3629	11.2756	11.2366	11.243	11.4388	11.4122	11.5232
Adam19	10.3898	10.5255	10.4746	10.5606	10.3283	10.9981	10.7193	11.0027	10.8364	10.7815	10.6846	10.8496	11.0468	11.03	10.6636
Adam1a	9.61153	9.5943	9.70729	9.75372	9.70118	9.72626	9.66395	9.63918	9.63581	9.76829	9.64218	9.55338	9.64128	9.62017	9.56709
Adam21	6.23767	6.18505	6.18796	6.14383	6.21378	6.24781	6.173	6.29062	6.18535	6.20374	6.22769	6.16641	6.23023	6.24798	6.19654
Adam22	13.6898	13.594	13.6654	13.6971	13.5921	13.6136	13.5098	13.4586	13.442	13.5456	13.5233	13.5346	13.3905	13.2997	13.4023
Adam23	12.6401	12.532	12.5704	12.5636	12.497	12.471	12.3935	12.4193	12.403	12.4639	12.3873	12.5033	12.275	12.2633	12.3234
Adam32	6.50919	6.45178	6.47921	6.48379	6.47702	6.49213	6.49657	6.65462	6.55716	6.55678	6.52347	6.53328	6.58795	6.46729	6.52667
Adam33	8.30915	8.38359	8.26195	8.28596	8.38143	8.29742	8.57724	8.34703	8.47118	8.32415	8.31335	8.36834	8.25683	8.44765	8.21106
Adam4	4.82836	4.76649	4.71253	4.75862	4.7925	4.76673	4.7505	4.82634	4.80301	4.78467	4.76792	4.89947	4.80164	4.76685	4.83388
Adam8	8.55067	8.79594	8.63887	8.73835	8.59426	9.29029	9.08061	9.30236	9.15059	8.96731	9.2144	8.94882	9.44712	9.51822	9.75764
Adam9	11.0388	11.0115	10.9781	10.9763	10.9865	11.1324	11.0851	11.1086	11.0542	11.0391	11.0412	10.9869	11.1311	11.0482	11.3293
Adamts1	9.57424	9.39623	9.48677	9.6081	9.03494	9.73876	9.90579	9.78901	9.60966	9.61879	9.78943	9.70681	9.56239	9.71877	10.1334
Adamts10	12.613	12.4349	12.8207	12.9244	12.5344	12.8079	12.4598	12.3918	12.3374	12.7059	12.6058	12.4406	12.6193	12.351	12.6165
Adamts12	5.573	5.47138	5.54856	5.55668	5.60221	5.57186	5.47616	5.56471	5.58667	5.71894	5.57314	5.61925	5.5942	5.58041	5.6231
Adamts13	5.14159	5.13836	5.15577	5.22703	5.14004	5.19164	5.15705	5.23004	5.12919	5.13371	5.19933	5.17015	5.20089	5.20194	5.23307
Adamts14	7.20574	7.28505	7.20874	7.20851	7.14405	7.77034	7.47122	7.86166	7.60435	7.56421	7.68567	7.62495	7.75463	7.87982	7.88577
Adamts15	13.1197	13.1035	13.1895	13.0479	13.1121	13.004	13.017	12.9777	13.1128	13.0758	13.0929	13.0972	13.0833	13.1181	13.0177
Adamts16	10.2004	9.96716	10.2137	10.119	10.0398	10.1628	9.87536	10.0235	9.973	10.2571	10.0298	10.1627	10.0297	10.0312	9.93736
Adamts17	9.01462	9.14395	8.9304	8.95317	9.04298	8.97321	9.07455	9.04862	9.04104	9.13606	9.00157	9.33755	9.03141	9.12482	8.87595
Adamts18	9.56074	9.48503	9.7369	9.65228	9.47788	9.73818	9.37173	9.24883	9.2119	9.58525	9.44412	9.36763	9.3319	9.10539	9.33551
Adamts19	7.61947	7.33297	7.5249	7.12832	7.82583	7.26471	7.73603	7.31057	7.71223	7.47669	7.44803	7.67567	7.22539	7.48651	7.41432
Adamts2	9.85218	9.62135	9.76955	9.8674	9.58027	9.67434	9.31703	9.54458	9.56912	9.84488	9.644	9.78895	9.75027	9.73421	9.83882
Adamts20	10.3685	10.4558	10.4213	10.3289	10.4088	10.5832	10.5307	10.5586	10.6702	10.4661	10.4186	10.5905	10.4562	10.5427	10.4413
Adamts3	11.0104	11.0918	11.0503	10.8057	11.0357	11.1778	11.038	11.0512	10.8954	10.8484	10.7631	10.9639	10.8055	10.8996	10.7522
Adamts4	9.33557	9.0666	9.34403	9.37836	9.2682	9.25399	9.09982	9.26164	9.21739	9.15042	9.28681	9.29914	9.21466	9.25848	9.46226
Adamts5	6.92729	6.79427	6.84217	6.87482	6.64843	6.94135	6.85941	6.90243	6.89724	6.89043	6.89709	6.88546	6.84986	6.87901	6.91785
Adamts6	8.8528	8.71481	8.91235	8.78985	8.85928	9.26379	9.04278	9.23669	9.22215	9.0675	9.03964	9.19534	9.1352	9.17538	9.20593
Adamts7	6.34478	6.32937	6.28075	6.1235	6.43878	6.25727	6.36165	6.27801	6.37568	6.3266	6.30397	6.37446	6.3401	6.35794	6.27691
Adamts8	6.52499	6.7086	6.52391	6.4399	6.54243	6.46536	6.5995	6.47897	6.49977	6.48972	6.49385	6.45951	6.41564	6.46146	6.50294
Adamts9	8.66193	8.64327	8.61377	8.64866	8.76718	8.77921	8.93661	8.74164	8.72608	8.77597	8.84591	8.75492	8.5997	8.66598	8.87196
Adamtsl1	8.11851	8.13672	8.1028	8.0586	8.19606	8.10081	8.135	8.11881	8.17856	8.19047	8.10827	8.34517	8.16171	8.2957	8.23175
Adamtsl2	7.39124	7.48821	7.28142	7.48374	7.49418	7.29302	7.42201	7.46227	7.44709	7.41711	7.4055	7.3686	7.42463	7.39265	7.34092
Adamtsl3	8.4236	8.26198	8.40679	8.50706	8.29212	8.62198	8.39731	8.56745	8.53683	8.50234	8.47367	8.47882	8.58515	8.62448	8.75419
Adamtsl4	9.9333	9.80717	10.0991	9.89844	9.79813	10.1365	9.94673	10.1787	10.2274	10.1277	10.1567	10.2466	10.1469	10.3049	10.3239
Adamtsl5	8.47272	8.49356	8.41847	8.39486	8.40351	8.3326	8.44253	8.41437	8.38169	8.21754	8.49674	8.41877	8.3226	8.46583	8.39039
Adap1	12.323	12.4647	12.3397	12.4063	12.3434	12.2299	12.3483	12.2762	12.2541	12.2438	12.3605	12.2448	12.3026	12.2642	12.2216
Adap2	10.0673	10.2229	10.0997	10.1635	10.0135	10.5604	10.6225	10.6173	10.556	10.4244	10.4042	10.4509	10.6082	10.5926	10.6891
Adar	13.4074	13.4285	13.4409	13.3579	13.3948	13.5277	13.4612	13.5211	13.4509	13.5274	13.4335	13.4836	13.4543	13.4889	13.432
Adarb1	13.7712	13.6642	13.7524	13.7087	13.7165	13.4975	13.5513	13.3491	13.5323	13.5761	13.654	13.5715	13.4399	13.3933	13.4282
Adarb2	10.6818	10.6284	10.5969	10.4612	10.7637	10.5808	10.7171	10.6929	10.6787	10.6883	10.6228	11.2483	10.5268	10.6358	10.4208
Adat1	9.72441	9.78482	9.77402	9.69538	9.73825	9.70679	9.64115	9.76888	9.74225	9.82875	9.75073	9.70037	9.66158	9.63825	9.58868
Adat2	6.75081	6.81446	6.70099	6.7203	6.7642	6.67295	6.8315	6.80494	6.76318	6.72042	6.77851	6.69221	6.76706	6.78045	6.71856
Adat3	8.89634	9.03883	9.03572	9.05273	8.96201	9.04219	9.0419	9.0008	9.00401	9.06287	9.10678	9.04091	9.05462	8.93363	9.00164
Adck1	10.775	10.8053	10.7788	10.6862	10.7795	10.7286	10.7505	10.7523	10.7053	10.7449	10.7146	10.7854	10.6595	10.7681	10.6578
Adck2	10.33	10.4239	10.4178	10.3309	10.3422	10.4123	10.3189	10.4087	10.3794	10.4154	10.3195	10.338	10.3458	10.3455	10.3521
Adck3	9.97778	9.93805	10.0357	10.0127	9.98036	9.90571	9.91281	9.80205	9.75567	9.92667	9.86657	9.84359	9.87314	9.79146	9.8435
Adck4	10.5456	10.6652	10.5362	10.509	10.6248	10.6559	10.6346	10.7973	10.6715	10.7347	10.6481	10.6525	10.7363	10.8364	10.7219
Adck5	10.1386	10.2231	10.3105	10.1941	10.2244	10.231	10.2373	10.2183	10.1819	10.2447	10.2299	10.2177	10.2957	10.2786	10.1925
Adcy1	15.4395	15.5077	15.5296	15.6052	15.4072	15.2887	15.2898	14.9017	15.0517	15.1815	15.2978	15.0072	15.0835	14.7184	15.0004
Adcy10	4.81416	4.68634	4.70647	4.69717	4.71548	4.71665	4.71068	4.79131	4.72541	4.77527	4.7011	4.75904	4.73511	4.75504	4.73178
Adcy2	11.4978	11.6323	11.3553	11.3888	11.4023	11.1253	11.3918	11.1343	11.1792	11.1129	11.2576	11.3545	11.1887	11.0717	11.2318
Adcy3	11.2435	11.3132	11.2373	11.2275	11.2164	11.1481	11.1996	11.1334	11.1247	11.1933	11.1031	11.1647	11.1669	11.1341	11.1982
Adcy4	8.53011	8.48321	8.27082	8.46831	8.37318	8.55863	8.72902	8.59391	8.38637	8.39738	8.70932	8.53879	8.46365	8.53174	8.99184
Adcy5	13.4362	13.7401	13.3692	13.2379	13.4856	13.0729	13.3991	13.165	13.191	13.1017	13.0931	13.1385	13.0695	13.0985	12.9124
Adcy6	11.9217	12.0785	11.9606	11.8709	11.8912	11.9332	11.9511	11.9187	11.8521	11.9241	11.903	11.842	11.9211	11.9023	11.89
Adcy7	11.0228	11.0757	11.1928	11.0801	10.9529	11.9844	11.6901	12.0308	11.8893	11.7693	11.7324	11.8233	12.0701	12.045	11.9306
Adcy8	11.1255	11.0047	11.0302	11.0147	11.1062	10.7978	10.9329	10.8088	10.9457	10.9647	10.8734	11.0358	10.8436	10.8145	10.8069
Adcy9	11.0248	10.9849	10.9796	10.9207	10.9513	11.0081	10.9631	10.8243	10.8927	10.9509	10.9297	11.0892	10.8063	10.6924	10.8654
Adcyap1	7.48987	7.32322	7.48989	7.60729	7.47976	7.37044	7.35369	7.45882	7.55185	7.57943	7.44107	7.5024	7.49884	7.51535	7.41929
Adcyap1r1	13.373	13.2711	13.2567	13.2096	13.3536	13.0893	13.2916	13.1428	13.2079	13.2811	13.2126	13.1795	13.1498	13.1756	13.1554
Add1	13.5933	13.6378	13.581	13.596	13.5687	13.4901	13.5284	13.4617	13.4742	13.5172	13.5075	13.508	13.4561	13.4372	13.4608
Add2	11.762	11.8517	11.7382	11.6852	11.8023	11.7403	11.7777	11.5957	11.719	11.7187	11.6905	11.6694	11.6066	11.6111	11.5523
Add3	12.459	12.4139	12.4509	12.5056	12.4615	12.426	12.4922	12.4478	12.4646	12.3844	12.477	12.4848	12.4445	12.427	12.5239
Adgb	6.90767	6.82583	6.81593	6.97484	6.96458	6.94868	6.80615	6.90075	7.00783	7.20317	6.96483	7.14813	7.10965	7.1345	7.19348
Adgra1	11.2698	11.3044	11.1779	11.1103	11.1735	11.0379	11.2196	11.1165	11.1671	11.1595	11.1118	11.1855	11.1139	11.0605	11.1414
Adgra2	10.057	10.1562	10.0233	10.0363	10.1492	9.99605	10.152	10.0278	9.98545	10.0075	10.0337	10.0419	9.94037	9.97303	10.1932
Adgra3	10.0627	10.1211	10.0121	9.87631	10.0458	9.86894	9.95294	9.87455	9.9914	9.96838	9.967	9.93308	9.82452	9.88808	9.97881
Adgrb1	14.9394	15.2172	14.9389	14.8377	15.0427	14.8817	15.1093	14.8787	14.9065	14.8379	14.8058	14.8781	14.7589	14.7942	14.5912
Adgrb2	14.2986	14.5681	14.2913	14.2597	14.366	14.1824	14.4042	14.219	14.2071	14.1852	14.1563	14.1722	14.2017	14.1668	14.0353
Adgrb3	12.4891	12.4367	12.3871	12.4123	12.3864	12.3456	12.3104	12.3606	12.2654	12.301	12.3145	12.8081	12.2754	12.1922	12.2736
Adgrd1	8.2159	8.49125	8.18127	8.15873	8.29179	8.2664	8.21985	8.1288	8.2282	8.23467	8.15887	8.18694	8.23124	8.23689	8.10061
Adgre1	10.1184	10.222	10.2439	10.389	10.1818	10.9549	10.8375	10.9816	11.0354	10.8328	10.7184	10.923	11.0716	11.0631	11.2872
Adgre4	6.30159	6.13992	6.25134	6.28239	6.16907	6.62313	6.86168	6.47782	6.61354	6.37988	6.2582	6.55952	6.57391	6.53808	6.55277
Adgre5	10.3069	10.3842	10.3713	10.3916	10.1621	11.0193	10.9487	11.0682	10.9341	10.8532	10.8024	10.8268	11.1506	11.2267	11.1236
Adgrf2	5.96911	5.7987	5.94037	6.03891	5.9788	5.95508	5.95499	5.89704	5.91761	5.93707	5.94042	5.92888	5.86271	5.9138	5.84631
Adgrf3	5.77475	5.72622	5.75207	5.74834	5.70448	6.0756	5.86155	5.94138	5.84575	5.80405	5.92815	5.90629	5.94785	5.92217	6.05697
Adgrf4	6.28525	6.29485	6.40726	6.37661	6.38834	6.30971	6.32223	6.28871	6.38128	6.33292	6.34724	6.3118	6.29965	6.17434	6.28257
Adgrf5	11.2545	11.3587	11.1978	11.1401	11.1917	11.1981	11.3857	11.3453	11.0969	11.0762	11.4507	11.2196	11.1121	11.1402	11.6814
Adgrg1	11.5823	11.5929	11.4909	11.4383	11.6475	11.2389	11.4502	11.387	11.4865	11.4456	11.2507	11.3245	11.3491	11.3763	11.5397
Adgrg2	6.83662	6.69268	6.76519	6.71217	6.68019	6.73544	6.6447	6.80688	6.83808	6.95687	6.74227	6.83446	6.77592	6.80053	6.87353
Adgrg3	6.27376	6.17492	6.27172	6.25876	6.23513	6.78686	6.38249	6.77103	6.70869	6.51947	6.6873	6.6106	6.75119	6.7441	6.66443
Adgrg5	9.19604	9.34086	9.35254	9.3587	9.23099	10.171	9.97329	10.3145	10.1341	9.88095	10.0679	9.93644	10.2382	10.2777	10.0568
Adgrg6	7.52839	7.43352	7.45249	7.51473	7.46355	7.64286	7.49164	7.71925	7.59164	7.58091	7.59706	7.68119	7.70452	7.76444	7.93056
Adgrl1	14.7787	14.9086	14.8038	14.8175	14.792	14.6855	14.7592	14.5605	14.5855	14.6532	14.674	14.5804	14.6013	14.4411	14.4839
Adgrl2	12.3026	12.401	12.2963	12.1514	12.2312	12.2516	12.2717	12.2438	12.2505	12.1947	12.1497	12.2153	12.1434	12.1855	12.1672
Adgrl3	12.0106	11.8797	11.8444	11.8252	11.8443	11.6581	11.74	11.67	11.6608	11.7446	11.6893	12.0678	11.6058	11.5069	11.7198
Adgrl4	10.2516	10.2034	10.0572	10.1068	10.1454	10.1691	10.475	10.2554	10.0901	10.0998	10.4373	10.2278	10.0108	9.91148	10.424
Adgrv1	7.60381	7.46569	7.53406	7.58086	7.53047	7.65411	7.43824	7.68979	7.69936	7.81285	7.77946	7.85114	7.72608	7.68832	7.81307
Adh5	10.2194	10.1726	10.1387	10.2192	10.2254	10.1273	10.1447	10.1608	10.2037	10.1865	10.1534	10.184	10.3024	10.2897	10.1971
Adhfe1	9.42054	9.37964	9.28952	9.29182	9.4247	9.2599	9.37733	9.28156	9.32664	9.27074	9.38979	9.3025	9.21941	9.31817	9.37989
Adi1	9.08963	8.98252	9.01769	9.05239	9.04398	9.01421	8.97471	9.02719	9.11191	9.06271	9.06562	9.0085	9.07302	9.10635	9.08587
Adipor1	11.2274	11.2655	11.2197	11.2912	11.2318	11.2813	11.3283	11.3299	11.2688	11.2542	11.3108	11.2841	11.4173	11.3831	11.4715
Adipor2	10.9777	10.9776	10.9584	10.9737	10.8999	11.0431	11.0169	11.1562	11.0645	11.0148	11.0794	11.0115	11.1506	11.1744	11.3665
Adk	10.4088	10.2178	10.2856	10.3616	10.3493	10.152	10.2163	10.2929	10.3018	10.26	10.3084	10.4929	10.2683	10.3104	10.3405
Adm	6.54505	6.53476	6.50468	6.47739	6.45388	6.62973	6.98427	6.70679	6.7204	6.65129	6.6762	6.6363	6.61218	6.7528	6.89527
Adnp	10.6247	10.5674	10.6485	10.6237	10.3778	10.8043	10.6847	10.6402	10.5726	10.5481	10.553	10.6214	10.4647	10.5698	10.3354
Adnp2	10.1622	10.2226	10.2268	10.1412	10.1927	10.151	10.1792	10.1798	10.2598	10.2097	10.2494	10.1718	10.1665	10.094	10.1232
Ado	10.0018	9.88911	10.0369	10.0811	10.0463	9.7949	9.9179	9.85249	9.8406	9.84474	9.98304	9.88015	9.91578	9.79516	9.91157
Adora1	12.5953	12.6191	12.6338	12.6998	12.6146	12.4378	12.529	12.3572	12.4733	12.4246	12.5888	12.4412	12.4686	12.3643	12.5339
Adora2a	9.74834	10.159	9.71876	9.65905	9.86156	9.75183	10.0056	9.86059	9.90356	9.45982	9.63175	9.64216	9.76087	9.86796	9.55217
Adora2b	6.44833	6.3972	6.37877	6.40291	6.47208	6.33154	6.37879	6.45339	6.44505	6.47514	6.42293	6.4148	6.44997	6.43599	6.53553
Adora3_1	7.40585	7.59906	7.59498	7.57442	7.5689	7.61956	7.71568	7.73211	7.7425	7.43335	7.45829	7.62195	7.78771	7.63469	7.42965
Adpgk	10.015	10.0359	10.062	9.9189	9.98442	10.1208	10.0513	10.14	10.1156	10.1524	10.0941	10.0885	10.1274	10.2308	10.1276
Adprh	10.1275	10.1502	10.0811	10.16	10.0866	10.0534	10.1286	10.0432	10.0417	10.0756	10.0233	10.1115	10.1646	10.1671	10.2643
Adprhl2	9.93849	10.0095	9.94712	9.97119	9.94058	9.89115	10.0164	9.98127	9.88374	9.94621	9.89847	9.91407	10.0157	10.0501	9.96927
Adprm	9.68361	9.72043	9.72157	9.75137	9.71891	9.72662	9.7305	9.75805	9.68438	9.6965	9.74684	9.74606	9.78572	9.67547	9.66449
Adra1a	8.06969	8.18597	8.097	7.9925	8.31803	7.88308	8.1376	7.94663	8.03529	8.03526	7.96857	8.06585	7.85194	7.90394	7.92722
Adra1b	8.34078	8.44996	8.23571	8.24866	8.20643	8.08363	8.21523	8.16111	8.23486	8.10787	8.19562	8.2354	8.06491	8.09861	8.22099
Adra1d	7.97047	8.16398	7.8535	7.99023	8.01191	7.82189	7.97639	7.70572	7.80129	7.71415	7.77803	7.91455	7.68858	7.65653	7.8758
Adra2a	8.65127	8.51167	8.58901	8.53382	8.48775	8.26101	8.35491	8.26273	8.37472	8.51377	8.32496	8.34439	8.31225	8.3036	8.57553
Adra2c	8.97234	9.03098	8.85223	8.91312	9.01273	8.52328	8.80622	8.61657	8.62795	8.57715	8.68365	8.63053	8.65609	8.63288	8.64528
Adrb1	8.54876	8.80123	8.51111	8.52787	8.47071	8.25856	8.5949	8.24764	8.31007	8.30251	8.42131	8.3489	8.24187	8.18181	8.3594
Adrb2	7.16022	7.20917	7.14367	7.22635	7.02659	7.05945	7.3102	7.02644	7.16686	7.20439	7.02992	7.12743	7.23206	7.15742	7.10826
Adrb3	5.42376	5.48629	5.38092	5.40339	5.41105	5.35148	5.44246	5.3963	5.4038	5.36102	5.37532	5.37376	5.33527	5.38762	5.33795
Adrbk1	13.1902	13.2623	13.2097	13.2877	13.1759	13.1635	13.2085	13.1249	13.1109	13.1569	13.2007	13.0604	13.2235	13.1527	13.1695
Adrbk2	13.0491	13.0158	13.0432	13.006	13.0328	13.0519	13.0196	12.903	12.8886	12.9681	12.9707	12.8578	12.9196	12.804	12.8856
Adrm1	10.9309	10.9393	10.9728	10.9698	10.9527	10.9222	11.0029	10.9573	10.9025	10.9853	10.9361	10.961	11.0313	11.1773	11.1029
Adsl	10.2044	10.268	10.3071	10.228	10.2338	10.3038	10.3197	10.3399	10.3064	10.3601	10.2575	10.3144	10.2607	10.3897	10.3246
Adss	11.6982	11.756	11.6964	11.6471	11.6147	11.6182	11.6302	11.687	11.667	11.5981	11.6285	11.6445	11.6109	11.6215	11.6094
Adssl1	9.20575	8.96399	9.15374	9.20242	9.11718	9.06534	8.94454	9.23981	9.2291	9.29584	9.21607	9.26532	9.27198	9.35676	9.32477
Aebp1	9.38765	9.48845	9.42439	9.47929	9.38515	9.33291	9.29393	9.36333	9.33958	9.66614	9.44073	9.48924	9.58751	9.47286	9.7401
Aebp2	11.0028	11.037	11.0663	11.0696	10.9908	11.2141	11.1898	11.2504	11.1548	11.077	11.1313	11.1422	11.1857	11.2128	11.1085
Aen	9.01555	9.0405	8.98757	9.09775	9.00282	9.16535	9.13272	9.23396	9.22454	9.08814	9.25942	9.17416	9.3068	9.35061	9.25082
Aes	13.2683	13.2732	13.2036	13.3181	13.3033	13.0072	13.2058	13.0673	13.0837	13.0363	13.1778	13.0539	13.1833	13.2039	13.0768
AF251705	8.5652	8.68824	8.67087	8.71392	8.74858	8.67472	8.89217	8.69441	8.7899	8.72066	8.79432	8.77801	9.01923	8.96524	8.94436
AF529169	8.03986	7.65417	8.01316	8.02972	7.87815	7.97059	7.70216	7.93581	7.9386	8.10864	7.92858	7.96069	7.82886	7.89754	7.9263
Afap1	10.7408	10.7289	10.6952	10.6791	10.7427	10.7036	10.6775	10.6402	10.7125	10.7409	10.6558	10.7608	10.6317	10.6446	10.6676
Afap1l1	9.53971	9.65896	9.54596	9.53702	9.45869	9.38987	9.61118	9.40421	9.31845	9.40629	9.55605	9.4323	9.35109	9.39265	9.57695
Afap1l2	10.7468	10.672	10.8927	11.066	10.7842	10.9148	10.7046	10.5418	10.4987	10.8585	10.8183	10.5702	10.6909	10.4665	10.7882
Aff1	10.438	10.2914	10.4557	10.4594	10.3716	10.7637	10.5877	10.7069	10.6709	10.6061	10.6459	10.7303	10.7518	10.6745	10.8114
Aff2	8.73025	8.60819	8.61497	8.57593	8.45195	8.52572	8.41193	8.54919	8.43636	8.72694	8.57125	8.97288	8.53294	8.44193	8.54558
Aff3	10.9362	11.0751	10.8985	10.8525	10.9019	10.7888	10.8329	10.8325	10.8552	10.935	10.829	11.1962	10.8533	10.7727	10.7498
Aff4	12.6918	12.6529	12.6832	12.6953	12.7041	12.6134	12.6091	12.5674	12.6118	12.6005	12.5897	12.6469	12.6079	12.5087	12.5815
Afg3l1	10.7324	10.7247	10.7613	10.7541	10.8242	10.7713	10.7642	10.6861	10.7156	10.7333	10.777	10.776	10.8105	10.7678	10.6984
Afg3l2	12.0538	12.0192	12.0302	12.0077	11.9841	12.0756	12.0027	12.0422	11.9973	12.1093	11.9764	12.0734	11.9957	12.0803	12.0059
Afmid	7.77782	7.92014	7.85581	7.84404	7.7053	8.22431	7.97817	8.29947	8.18202	8.11704	8.01041	8.11657	8.27183	8.31833	8.04957
Afp	4.31841	4.40216	4.34991	4.37222	4.3693	4.44222	4.47681	4.4359	4.40105	4.4075	4.43193	4.42668	4.41669	4.39041	4.41068
Aftph	11.5777	11.583	11.6479	11.6653	11.5624	11.6812	11.5996	11.6237	11.6391	11.5895	11.6145	11.574	11.5717	11.5451	11.5906
Aga	7.90314	7.8782	7.89654	7.84317	7.93371	7.98588	7.98888	8.08038	8.09928	7.92205	8.06442	7.99876	8.01203	8.0209	8.08677
Agap1	12.7373	12.7096	12.6866	12.762	12.714	12.5931	12.5925	12.4877	12.504	12.6399	12.6531	12.7876	12.573	12.4762	12.594
Agap2	14.9863	15.3381	15.0206	15.031	15.1756	14.8994	15.2225	14.923	15.0056	14.8025	14.9863	14.8742	14.9424	14.9302	14.7222
Agap3	13.1592	13.2338	13.203	13.2938	13.2324	13.0954	13.1684	13.0239	13.0048	13.0829	13.1574	13.0345	13.105	12.9741	12.9831
Agbl2	8.3689	8.16884	8.43218	8.47372	8.26975	8.47512	8.15287	8.09031	8.14403	8.39981	8.36188	8.16523	8.19342	7.98712	8.26567
Agbl3	9.11855	9.10284	9.1683	9.11019	9.11042	9.07393	8.98695	9.10955	9.18061	9.05296	9.10028	9.0533	9.03247	9.0323	9.04142
Agbl4	10.314	10.3542	10.0947	10.0595	10.2201	10.182	10.1998	10.3966	10.2398	10.3443	10.3136	10.8549	10.2299	10.3115	10.126
Agbl5	10.4019	10.4433	10.4558	10.3485	10.505	10.3054	10.3699	10.3904	10.3954	10.5175	10.4209	10.3928	10.3836	10.4266	10.2527
Ager	5.60263	5.67281	5.58586	5.64775	5.64019	5.5869	5.60849	5.65592	5.57801	5.65872	5.66315	5.63367	5.69281	5.74913	5.69589
Agfg1	12.021	11.9047	11.9721	11.9672	11.8834	12.1329	12.0122	12.1206	12.1025	11.9635	12.0265	12.028	12.0356	11.9914	12.0046
Agfg2	10.4064	10.5431	10.4239	10.4285	10.488	10.3818	10.4462	10.4156	10.4328	10.3415	10.3497	10.3818	10.425	10.4861	10.2735
Aggf1	10.7881	10.7666	10.7549	10.8283	10.7588	10.7156	10.7379	10.6664	10.7869	10.6876	10.8277	10.7415	10.7226	10.7172	10.7781
Agk	10.4547	10.4443	10.3802	10.3137	10.386	10.3646	10.3599	10.4337	10.4048	10.3916	10.3214	10.4097	10.3268	10.3435	10.2988
Agl	11.4609	11.39	11.3666	11.326	11.3389	11.3425	11.2777	11.2476	11.2776	11.31	11.3009	11.2882	11.3174	11.2158	11.3074
Agmat	6.18414	6.13419	6.16678	6.09778	6.09366	6.10507	6.17464	6.14734	6.21197	6.23572	6.18994	6.07374	6.10051	6.19836	6.14676
Agmo	6.98509	6.86166	6.85313	6.98028	7.12504	6.77915	6.90074	6.7561	6.82955	6.85991	6.9084	7.02449	6.82217	6.83119	6.87609
Ago1	12.1124	12.0867	12.1244	12.1142	12.1166	12.075	12.0945	12.0651	12.0321	12.1214	12.0383	12.072	12.0725	12.0538	12.0296
Ago2	12.3153	12.323	12.2957	12.3618	12.3186	12.3584	12.3661	12.2765	12.3282	12.3855	12.3104	12.3297	12.2774	12.1714	12.2524
Ago3	12.1304	12.061	12.1139	12.1685	12.1186	12.1018	12.0357	12.0305	12.0964	12.0951	12.078	12.0736	11.9702	11.9129	11.9543
Ago4	10.5493	10.5388	10.546	10.4858	10.4967	10.488	10.4783	10.4609	10.4159	10.5155	10.4001	10.4878	10.3595	10.3969	10.3975
Agpat1	11.6183	11.7495	11.6361	11.7001	11.6837	11.5137	11.6881	11.5254	11.5963	11.5171	11.6171	11.557	11.5718	11.5126	11.5727
Agpat2	6.84173	6.76972	6.80126	6.827	6.8534	7.05166	7.05043	7.14238	7.1519	7.00741	7.08672	6.96572	7.10022	7.27403	7.31753
Agpat3	13.3152	13.2658	13.2382	13.264	13.237	13.0476	13.2132	12.9982	13.0534	13.0846	13.1102	13.0269	13.0707	13.0323	13.0897
Agpat4	10.0113	10.0111	9.97049	9.94391	9.91342	9.86379	10.0016	9.92759	9.91755	9.99078	9.9517	10.0779	10.0169	10.0174	10.0058
Agpat5	10.9727	10.8861	10.9566	10.9471	10.9289	10.8085	10.7482	10.7064	10.7647	10.832	10.7946	10.7702	10.7552	10.6212	10.7433
Agpat6	11.2754	11.2865	11.2283	11.3396	11.2556	11.2418	11.2712	11.2236	11.1753	11.2237	11.2523	11.1922	11.2281	11.2207	11.4102
Agpat9	7.81004	7.71989	7.73855	7.78911	7.71595	7.81834	7.6789	7.8703	7.79019	7.8796	7.78876	7.80988	7.88506	7.89815	8.03783
Agps	10.8923	10.8303	10.8697	10.9125	10.847	10.9251	10.9379	10.9517	10.9342	10.8432	10.8401	10.8827	10.8815	10.8575	10.9005
Agrn	14.0895	14.1762	14.1571	14.0347	14.1341	14.1675	14.2064	14.2277	14.2026	14.1922	14.1539	14.1855	14.1554	14.2415	14.109
Agrp	8.78954	8.88355	8.68107	8.97425	8.83088	8.62628	8.86742	8.61849	8.7003	8.75717	8.9876	8.68435	8.7104	8.75831	8.83045
Agt	10.7584	10.13	10.4127	10.3897	10.5213	9.64191	9.86005	10.0625	10.1488	10.5522	10.08	10.0749	10.2455	10.1308	10.543
Agtpbp1	13.1625	13.2077	13.1647	13.2151	13.1149	13.1155	13.1029	12.9566	12.9834	13.0604	13.0703	13.0507	12.9976	12.9051	12.9762
Agtr1a	4.44624	4.45192	4.38118	4.37568	4.43307	4.39093	4.37111	4.42839	4.39887	4.45884	4.36275	4.39936	4.40353	4.3684	4.43841
Agtr2	5.18751	5.0477	5.07831	5.09365	5.03518	5.02241	5.05556	5.07992	5.15016	5.15706	5.16121	5.11976	5.11321	5.04628	5.14849
Agtrap	8.90753	8.78653	8.82788	8.98195	8.92508	9.0473	9.05321	9.00631	8.97867	8.97686	9.02251	9.04639	9.30007	9.20452	9.48036
Ahctf1	11.6887	11.6684	11.7287	11.7535	11.6766	11.7246	11.6591	11.6651	11.6277	11.6904	11.6262	11.6817	11.6414	11.522	11.6837
Ahcy	6.18865	6.26415	6.31186	6.37661	6.41949	6.2277	6.19883	6.25345	6.25413	6.15804	6.29564	6.32737	6.26009	6.28814	6.29669
Ahcyl1	13.7857	13.697	13.7431	13.74	13.6977	13.4869	13.5994	13.5164	13.546	13.5774	13.5398	13.5159	13.5288	13.4643	13.6023
Ahcyl2	12.6174	12.5952	12.5655	12.5674	12.6556	12.3817	12.4889	12.4008	12.5092	12.4914	12.4458	12.5089	12.3967	12.402	12.4208
Ahdc1	11.3525	11.3963	11.4467	11.5013	11.379	11.3779	11.3588	11.3473	11.305	11.383	11.4023	11.3744	11.387	11.29	11.3469
Ahi1	13.8797	13.8893	13.8535	13.7557	13.9064	13.7357	13.7918	13.8118	13.8539	13.8847	13.7127	13.807	13.6936	13.6764	13.6192
Ahnak	12.1094	12.1093	12.1334	12.2364	11.9856	12.9207	12.8394	12.9604	12.8246	12.7426	12.7825	12.7931	12.9951	12.9593	13.0885
Ahnak2	7.89888	7.71319	7.76871	7.9066	7.79035	8.17316	7.86558	8.11621	8.09682	8.07652	8.18434	8.15548	8.43707	8.3235	8.71092
Ahr	8.3375	8.42696	8.34392	8.28582	8.36731	8.36095	8.31487	8.39213	8.42535	8.24531	8.35269	8.39498	8.31823	8.27175	8.39031
Ahrr	6.34039	6.39773	6.32367	6.29576	6.44447	6.45905	6.44585	6.41607	6.44075	6.43594	6.46247	6.45627	6.4295	6.49682	6.43245
Ahsa1	10.4498	10.4911	10.4662	10.5519	10.4619	10.4674	10.4616	10.4383	10.4391	10.4163	10.4537	10.468	10.5403	10.5925	10.4887
Ahsa2	11.1633	11.1381	11.1736	11.1268	11.1539	11.1192	11.0874	11.2268	11.1429	11.2228	11.1618	11.1061	11.208	11.157	11.2044
AI115009	7.78737	7.94609	7.7583	7.7341	7.81561	7.85513	7.89179	7.84789	7.74349	7.83551	7.65991	7.77333	7.58982	7.8031	7.50671
AI118078	11.0705	10.9525	11.2343	11.3347	11.0824	11.2029	10.8058	10.5686	10.6302	11.0911	10.9192	10.8902	10.8574	10.4944	10.8234
AI182371	5.68033	5.70635	5.70215	5.74512	5.68016	5.71691	5.66336	5.77654	5.79999	5.72775	5.76869	5.78573	5.78424	5.67945	5.69339
AI314180	12.2887	12.3264	12.2633	12.3132	12.2494	12.3625	12.3067	12.2991	12.3035	12.3346	12.2961	12.3688	12.2962	12.2354	12.3195
AI317395	5.91491	6.07588	5.90344	5.99146	5.89716	5.92471	5.92078	5.9511	5.95224	5.98351	5.9294	5.87255	5.85488	5.91259	5.92587
AI413582	9.61854	9.67633	9.56617	9.68305	9.6289	9.58444	9.68286	9.68009	9.66398	9.69441	9.643	9.6048	9.78647	9.76543	9.75512
AI427809	3.90816	3.90287	3.91655	3.90063	3.90571	3.94531	3.95319	4.0046	4.02009	3.93213	3.98427	3.95939	4.02996	4.03668	4.13701
AI429214	6.86983	6.81409	6.8583	6.96798	6.92312	6.84609	6.86224	6.87441	6.87322	6.8531	6.93069	6.88908	6.90243	7.01477	6.94354
AI464131	10.2246	10.175	10.0575	10.087	10.1484	9.61466	9.93912	9.59338	9.70464	9.83962	9.85203	9.65666	9.7136	9.60921	9.83499
AI467606	7.4006	7.42778	7.40004	7.51838	7.37451	7.85251	7.82912	8.03278	7.89929	7.7809	7.72662	7.76725	8.01889	8.11911	7.95036
AI480526	12.6137	12.6875	12.6897	12.6151	12.7271	12.8035	12.6339	12.7232	12.6658	12.7442	12.6581	12.6481	12.6365	12.6434	12.4989
AI504432	9.35628	9.49812	9.3583	9.40477	9.39355	9.62652	9.52164	9.77007	9.74157	9.51512	9.57534	9.57902	9.61736	9.54825	9.57296
AI593442	10.6559	10.7838	10.5596	10.5489	10.5623	10.3428	10.4422	10.4055	10.4789	10.2983	10.3805	10.3666	10.27	10.1795	10.1268
AI597479	9.98009	9.91397	9.90773	9.96573	9.95015	9.86055	9.89765	9.86279	9.89452	9.81116	9.96155	9.88786	9.86043	9.83081	9.85685
AI606181	8.5443	8.66338	8.52421	8.57042	8.49602	8.52951	8.47917	8.47794	8.49584	8.50636	8.53803	8.5326	8.48985	8.55193	8.45184
AI607873	7.36801	7.33168	7.55944	7.43798	7.41145	8.26897	7.96516	8.19599	8.23287	7.93277	7.9625	8.02269	8.23235	8.34498	8.63496
AI661453	4.91354	4.96113	4.89797	4.8751	4.81523	4.87076	4.92405	4.94666	4.93416	4.87843	4.86211	4.96069	4.87963	4.85652	4.95116
AI662270	6.84734	6.87642	6.90341	6.8835	6.84777	7.42192	7.40724	7.59423	7.52304	7.32613	7.2868	7.33693	7.736	7.72557	7.68389
AI837181	9.70024	9.57503	9.69891	9.81362	9.69762	9.56431	9.53657	9.55363	9.57478	9.61121	9.6316	9.5237	9.70001	9.69037	9.66225
AI838599	4.19867	4.14095	4.18902	4.17834	4.23504	4.13982	4.18393	4.19697	4.14917	4.16351	4.23211	4.17054	4.20033	4.20585	4.23053
AI846148	11.2247	11.2852	11.2345	11.1411	11.1824	11.318	11.3134	11.3337	11.2663	11.3607	11.319	11.2448	11.2738	11.2983	11.1915
AI847159	5.09181	5.09764	5.07135	5.09565	5.06882	5.28175	5.22355	5.26637	5.27766	5.14051	5.23556	5.11706	5.27078	5.2344	5.1998
AI849053	4.85985	4.7437	4.75301	4.77299	4.75741	4.75373	4.6947	4.69696	4.71858	4.75624	4.73311	4.72069	4.73965	4.77446	4.71215
AI854517	11.8506	11.9699	11.8427	11.8388	12.0148	11.932	11.9898	11.7215	11.7987	11.7913	11.7026	11.8145	11.693	11.7023	11.5563
AI854703	10.2071	10.1872	10.2243	10.2012	10.258	10.0651	10.118	10.1016	10.1706	10.1209	10.2139	10.1072	10.1273	10.0585	10.0165
AI987944	8.17223	8.17466	8.07205	8.11189	8.11987	8.09501	8.21136	8.24947	8.16611	8.13485	8.11913	8.14181	8.20214	8.04832	8.24913
Aida	11.0092	10.9349	11.0454	11.0371	11.0203	11.094	11.2116	11.1775	11.18	11.0629	11.1828	11.1601	11.1472	11.1769	11.2814
Aif1	9.99787	10.2311	10.0753	10.1666	10.0897	10.5576	10.6208	10.6447	10.5868	10.4625	10.4364	10.5513	10.7557	10.8363	10.7357
Aif1l	7.8887	7.8817	7.73972	7.81122	7.89911	7.69709	7.68315	7.69467	7.7673	7.72795	7.85034	7.77771	7.77305	7.72529	7.81233
Aifm1	11.0149	10.967	10.9799	10.9873	10.9742	10.9715	10.9351	10.9204	10.9194	11.0082	10.9513	10.9199	10.9031	10.8287	10.9805
Aifm2	9.40079	9.30055	9.42126	9.2918	9.38427	9.47636	9.37714	9.58246	9.46099	9.60159	9.52204	9.53811	9.65327	9.71683	9.793
Aifm3	13.8333	13.8155	13.9498	13.9133	13.8127	13.8218	13.742	13.5604	13.5278	13.7605	13.7655	13.6234	13.6332	13.5027	13.5926
Aig1	10.3938	10.29	10.4052	10.4852	10.4226	10.4199	10.4764	10.4376	10.3552	10.4607	10.4255	10.753	10.4357	10.43	10.4903
Aim1	8.72425	8.85179	8.85223	8.75875	8.92687	9.47427	9.44298	9.41857	9.52681	9.20132	9.19435	9.34264	9.63808	9.68907	9.5857
Aim1l	7.40659	7.46596	7.50054	7.31118	7.24762	7.61115	7.53308	7.69029	7.62511	7.62496	7.60756	7.60753	7.72552	7.82182	7.49979
Aim2	9.52464	9.62499	9.6576	9.63492	9.49353	10.2923	10.1239	10.4105	10.3389	10.0713	10.1172	10.1285	10.4015	10.4401	10.1319
Aimp1	9.96874	9.94348	9.9363	9.99765	9.86963	9.91488	9.87578	9.93442	9.93762	9.84969	9.86005	9.92072	9.97331	9.98143	9.96134
Aimp2	8.93492	8.99243	8.991	8.96153	8.9575	9.0562	8.97834	9.04075	8.96757	8.95032	8.95823	8.95901	8.97472	9.01327	8.93056
Aip	10.3097	10.3798	10.2777	10.4062	10.3318	10.2569	10.322	10.2334	10.2573	10.2481	10.3463	10.279	10.4033	10.4649	10.3174
Aipl1	3.70392	3.73434	3.69609	3.6935	3.71516	3.74178	3.73103	3.7244	3.72347	3.76327	3.68672	3.70648	3.71105	3.73361	3.76403
Aire	6.22973	6.18765	6.13347	6.23848	6.18583	6.53647	6.43991	6.55816	6.41538	6.25842	6.32604	6.41514	6.45117	6.54484	6.45338
Airn	10.6107	10.4914	10.7509	11.0282	10.6429	10.9138	10.6056	10.4416	10.4277	10.792	10.7752	10.5769	10.6193	10.2568	10.6265
Ajap1	10.3733	10.4746	10.3541	10.3176	10.4014	10.1718	10.3434	10.1919	10.2766	10.233	10.2431	10.3918	10.2131	10.1993	10.244
Ajuba	6.69612	6.59687	6.63929	6.61575	6.715	6.68549	6.72954	6.72561	6.72844	6.67125	6.80738	6.73823	6.73984	6.79711	6.8344
AK010878	7.13059	6.98877	7.12927	7.12187	7.14302	7.20378	7.13347	7.13169	7.15917	7.00308	7.08786	7.09888	7.12203	7.08906	7.1893
Ak1	10.9852	11.0044	10.9873	11.0726	11.0871	10.7987	10.9308	10.7767	10.7814	10.8405	10.8867	10.8497	10.8297	10.8791	10.7152
Ak2	10.9227	10.9192	10.9509	10.9698	10.9217	11.146	11.1276	11.187	11.1011	11.107	11.162	11.0673	11.1565	11.223	11.1642
Ak3	11.4441	11.4005	11.3273	11.402	11.3822	11.1104	11.3182	11.2382	11.3232	11.2765	11.366	11.252	11.2589	11.2272	11.4044
Ak4	10.4727	10.3968	10.4585	10.6541	10.4859	10.2074	10.3004	10.131	10.1883	10.3574	10.3704	10.2805	10.2236	10.0808	10.1286
Ak5	11.2014	11.4257	11.1478	11.2061	11.2169	10.9709	11.2217	11.0826	11.0447	11.0443	11.1343	11.1759	11.0244	11.0604	10.9645
Ak6	9.95218	9.89088	9.84029	9.97251	9.94268	9.84062	9.88402	9.84169	9.85955	9.87214	9.99153	9.8976	10.0007	9.98435	9.94418
Ak7	7.35288	7.2466	7.39614	7.4052	7.26619	7.25111	7.00805	7.22817	7.26861	7.67948	7.33631	7.35526	7.55737	7.28002	7.53124
Ak8	6.57854	6.58621	6.53665	6.47951	6.54717	6.57494	6.44431	6.568	6.50597	6.63292	6.50871	6.58093	6.58381	6.65838	6.6113
Ak9	6.16115	6.13654	6.13443	6.22054	6.1174	6.08537	5.94873	6.07033	6.09085	6.2891	6.09085	6.26222	6.14691	6.11426	6.16958
Akap1	11.4549	11.4791	11.5506	11.5542	11.4189	11.4416	11.3594	11.2641	11.26	11.3989	11.3465	11.33	11.3325	11.2401	11.3517
Akap10	10.2468	10.2874	10.3261	10.2723	10.2937	10.3253	10.2915	10.3054	10.3142	10.3834	10.3611	10.3778	10.3135	10.2789	10.3598
Akap11	12.9449	12.9273	12.8946	12.8982	12.8366	12.7611	12.8072	12.6981	12.7714	12.7282	12.7928	12.7088	12.6694	12.5534	12.7334
Akap12	11.2766	10.9025	11.2593	11.2617	11.0297	11.2737	11.0747	11.2846	11.2581	11.3282	11.3042	11.3311	11.2819	11.4163	11.5745
Akap13	12.1477	12.3538	12.1528	12.1308	12.2157	12.4689	12.437	12.5392	12.4595	12.4132	12.3205	12.4336	12.5454	12.6006	12.3952
Akap14	3.80695	3.73094	3.77584	3.79838	3.75566	3.72339	3.70014	3.75897	3.77569	3.83412	3.72717	3.77312	3.75156	3.76899	3.78965
Akap17b	10.7672	10.7326	10.7215	10.7171	10.7422	10.7779	10.6514	10.6981	10.7579	10.7806	10.6302	10.7136	10.5503	10.6776	10.6252
Akap2	11.0841	11.0251	10.9646	10.8676	10.9578	10.9615	11.0749	11.0513	11.0817	10.9483	11.1231	11.1824	11.0008	10.9887	11.1126
Akap5	10.2337	10.5949	10.2109	10.2463	10.3445	10.1436	10.319	10.1541	10.2249	9.99391	10.0553	10.0307	10.0586	10.0318	9.74611
Akap6	12.742	12.7257	12.715	12.6631	12.5808	12.4983	12.5028	12.4121	12.4781	12.5792	12.5522	12.7131	12.407	12.3131	12.5527
Akap7	11.041	10.9214	11.148	11.1084	10.9501	11.0334	10.9681	10.9378	10.9411	11.0435	11.0733	10.9882	10.9849	10.8349	10.978
Akap8	13.2257	13.2227	13.3002	13.2364	13.2489	13.33	13.2512	13.2652	13.2582	13.3192	13.2643	13.2401	13.2447	13.2386	13.251
Akap8l	13.9943	14.1647	14.073	13.9896	14.0223	13.9774	14.0443	13.9981	13.9898	14.0404	13.9722	13.9602	13.9935	13.9709	13.8727
Akap9	12.2225	12.132	12.1806	12.1645	12.1451	12.2294	12.1505	12.1288	12.1815	12.1791	12.1445	12.2169	12.1138	12.1009	12.2211
Akip1	7.37734	7.29893	7.39435	7.29807	7.28659	7.36874	7.38043	7.36457	7.49053	7.42546	7.42415	7.42244	7.43414	7.46795	7.48716
Akirin1	10.474	10.4333	10.3838	10.48	10.4965	10.5297	10.5242	10.5151	10.5255	10.4173	10.4778	10.5152	10.5047	10.5465	10.627
Akirin2	9.67208	9.59297	9.54259	9.67751	9.67734	9.58799	9.65186	9.56384	9.63111	9.4415	9.66822	9.57301	9.56594	9.47058	9.55182
Akna	10.2923	10.369	10.4199	10.4678	10.3576	11.1739	11.042	11.2193	11.1665	11.0265	10.8639	11.0545	11.3361	11.3925	10.9417
Akr1a1	11.8844	11.8682	11.8646	11.9526	11.9384	11.9794	12.0317	12.0329	12.0785	11.9656	12.025	12.0537	12.1934	12.2885	12.2188
Akr1b10	10.0171	9.99124	10.0485	9.99271	9.99807	10.1801	10.0747	10.2973	10.2524	10.1805	10.2032	10.2208	10.3259	10.3469	10.2944
Akr1b3	9.81423	9.90091	9.8354	9.91976	9.88288	10.045	10.0483	10.0857	10.0512	9.98574	9.97756	10.0314	10.1611	10.2186	10.0662
Akr1b8	5.61983	5.5774	5.54776	5.55433	5.48444	5.66817	5.5528	5.66171	5.63971	5.64105	5.66348	5.60515	5.6563	5.70014	5.6893
Akr1c13	4.95508	4.9751	4.96652	4.97926	4.94741	5.09616	5.00179	5.10856	5.13487	5.01717	5.03175	5.03015	5.13285	5.1369	5.14999
Akr1c14	5.71242	5.78703	5.70341	5.69367	5.74281	5.66867	5.72262	5.66635	5.64832	5.67566	5.76553	5.80235	5.7354	5.70222	5.82396
Akr1e1	8.5761	8.46011	8.28251	8.45444	8.34971	8.40102	8.43977	8.34192	8.48213	8.25863	8.28603	8.31835	8.29995	8.45768	8.33657
Akr7a5	9.57063	9.5827	9.57471	9.62007	9.5555	9.42966	9.45428	9.47041	9.4392	9.50433	9.52651	9.42255	9.54057	9.47072	9.51073
Akt1	12.2631	12.2817	12.2155	12.2656	12.2968	12.1406	12.2766	12.1988	12.1532	12.152	12.2752	12.1782	12.3003	12.3449	12.3059
Akt1s1	10.6259	10.7261	10.656	10.7203	10.7442	10.5973	10.655	10.63	10.5755	10.5742	10.7296	10.6054	10.6637	10.681	10.6367
Akt2	12.1594	12.3327	12.2125	12.2804	12.233	12.2494	12.2422	12.1584	12.1443	12.1517	12.2212	12.1326	12.1922	12.2021	12.1885
Akt3	12.6215	12.6657	12.6123	12.6707	12.5896	12.5408	12.5826	12.5035	12.5298	12.5397	12.6377	12.6106	12.5417	12.4228	12.4558
Aktip	11.0805	10.9958	10.8662	11.0277	11.0108	10.6978	10.8404	10.7865	10.8015	10.8282	10.8759	10.8408	10.7553	10.8254	10.8424
Alad	10.7661	10.6374	10.788	10.8122	10.7509	10.6709	10.6689	10.6142	10.5656	10.7507	10.7412	10.63	10.674	10.7089	10.7043
Alas1	11.144	11.1836	11.1841	11.2015	11.1398	11.2439	11.3317	11.2335	11.1406	11.1877	11.2782	11.2042	11.297	11.3362	11.4835
Alas2	9.51442	8.86338	9.35828	9.70405	9.09325	8.98991	9.10335	9.28909	9.67976	9.52894	9.18088	9.39833	9.56158	9.89336	8.64143
Alcam	11.4655	11.6972	11.3883	11.3496	11.4324	11.2428	11.3648	11.3307	11.3741	11.2701	11.2604	11.3707	11.2514	11.1423	11.2874
Aldh16a1	8.96491	9.05758	9.06368	9.08144	8.94276	9.27176	9.19608	9.26957	9.22024	9.17568	9.1549	9.13113	9.33395	9.37836	9.4547
Aldh18a1	10.241	10.2441	10.3153	10.2811	10.3204	10.4223	10.385	10.4542	10.3955	10.4184	10.3173	10.3309	10.4337	10.4807	10.4403
Aldh1a1	12.169	11.4825	11.9295	12.0913	11.8085	11.6753	11.6961	11.6744	11.7104	11.879	11.9165	11.7666	11.7883	11.7921	11.9682
Aldh1a2	8.2499	8.08974	8.27853	8.2374	8.23887	8.19704	8.26175	8.13956	8.16902	8.51609	8.26728	8.25287	8.37235	8.39793	8.42489
Aldh1a3	5.28762	5.31301	5.34132	5.34367	5.33235	5.34177	5.33611	5.3667	5.40292	5.36601	5.35567	5.31101	5.33723	5.40386	5.33983
Aldh1b1	6.22388	6.36635	6.29235	6.34607	6.36123	6.34738	6.36302	6.48518	6.38097	6.31944	6.38774	6.45134	6.45806	6.49332	6.47494
Aldh1l1	11.8312	11.7682	11.7827	11.7878	11.8279	11.7394	11.7941	11.725	11.7783	11.7108	11.8486	11.7851	11.8242	11.8479	11.9917
Aldh1l2	9.16973	8.91523	9.21247	9.21542	9.12265	9.20078	8.92867	9.0667	9.13342	9.22609	9.18037	9.1267	9.157	9.0966	9.25378
Aldh2	11.4181	11.4543	11.3351	11.4465	11.5261	11.0683	11.2378	11.2021	11.258	11.2798	11.3298	11.3711	11.3744	11.3649	11.5155
Aldh3a1	3.8899	3.84306	3.82731	3.82608	3.81217	3.79144	3.829	3.8271	3.8143	3.85966	3.82501	3.83484	3.83725	3.84216	3.89214
Aldh3a2	10.9887	10.9257	10.9583	10.9891	10.9374	10.9226	10.9138	10.9416	10.9494	10.9732	11.0026	10.9971	11.0031	10.968	10.9751
Aldh3b1	8.01124	7.98588	8.01581	8.09524	8.11849	8.4872	8.40745	8.4539	8.3905	8.31418	8.37107	8.35449	8.60759	8.71575	8.83941
Aldh4a1	10.8171	10.804	10.8145	10.7662	10.8539	10.7421	10.7275	10.7625	10.737	10.9	10.7921	10.7874	10.7706	10.7356	10.8025
Aldh5a1	11.9012	11.9212	11.8511	11.8274	11.9424	11.4893	11.597	11.4936	11.5988	11.6804	11.6085	11.5732	11.5074	11.4577	11.5238
Aldh6a1	11.351	11.2398	11.2295	11.1784	11.3312	11.0345	11.0835	11.1274	11.122	11.155	11.0913	11.1125	11.0611	11.0475	11.153
Aldh7a1	11.4633	11.4595	11.4516	11.4161	11.493	11.2898	11.3835	11.2709	11.3812	11.3646	11.3424	11.3309	11.3175	11.296	11.3343
Aldh9a1	10.6512	10.521	10.6167	10.5004	10.5666	10.5281	10.5562	10.5825	10.5998	10.6884	10.569	10.6266	10.5908	10.6148	10.5795
Aldoa	13.9435	13.924	13.9028	14.0104	13.9492	13.8106	13.9608	13.832	13.8722	13.8429	13.8936	13.9074	14.011	14.0924	13.9884
Aldob	9.73324	9.67024	9.62502	9.53394	9.55595	9.60017	9.67834	9.80278	9.54592	9.73985	9.55647	9.68427	9.6879	9.74133	9.40513
Aldoc	14.9762	14.7231	14.8251	14.9012	14.8088	14.3375	14.6711	14.444	14.5713	14.653	14.5919	14.586	14.5385	14.6228	14.7135
Alg1	10.0995	10.1546	10.1766	10.1484	10.0864	10.1223	10.0982	10.1112	10.0846	10.1913	10.0312	10.1237	10.1362	10.1345	10.2304
Alg10b	9.08757	9.05315	9.18221	9.10246	9.02934	9.19748	9.04259	8.9918	9.11791	9.04754	9.12023	9.03951	9.10417	8.97074	9.12098
Alg11	9.18274	9.08856	9.07575	9.1819	9.09939	9.08514	9.04472	9.08904	9.21174	9.08117	9.12225	9.01821	9.10044	8.99754	9.06494
Alg12	10.2242	10.2388	10.2386	10.1646	10.1929	10.2672	10.2763	10.2431	10.2445	10.2388	10.3241	10.1481	10.2272	10.259	10.1867
Alg13	9.6421	9.56789	9.53825	9.59874	9.53583	9.64458	9.53331	9.65414	9.63911	9.58518	9.58987	9.54779	9.59202	9.48828	9.48996
Alg14	8.27147	8.19129	8.24029	8.36057	8.3125	8.26996	8.33205	8.36778	8.41388	8.41677	8.37099	8.49445	8.37222	8.36498	8.3954
Alg2	11.1184	11.1793	11.0509	11.179	11.0039	10.9296	10.9728	10.8944	10.9256	10.9757	10.9747	10.9552	10.9323	10.8134	11.0533
Alg3	8.48728	8.43603	8.41561	8.44121	8.41174	8.43211	8.43213	8.43045	8.4305	8.40515	8.44891	8.41667	8.4405	8.48708	8.45579
Alg5	9.55273	9.63968	9.57722	9.58894	9.66066	9.62465	9.65606	9.72454	9.6663	9.67534	9.65667	9.62994	9.70034	9.62997	9.66648
Alg6	10.071	10.03	10.0953	9.98516	9.98152	10.1999	10.0053	10.104	10.1651	10.1393	9.98838	10.0554	10.019	9.94664	9.93914
Alg8	9.45945	9.52255	9.47649	9.38707	9.52513	9.59101	9.4365	9.56906	9.56249	9.50601	9.52393	9.48741	9.46562	9.50012	9.46139
Alg9	8.90192	8.90566	8.82509	8.87286	8.8136	8.84249	8.95704	8.88952	8.89823	8.87931	8.81429	8.9815	8.86618	8.89211	8.96785
Alk	8.93959	8.90515	8.9743	8.73944	9.12488	8.91404	8.97077	9.16874	9.07909	9.06371	8.96592	9.26167	8.87546	8.90871	8.96683
Alkbh1	10.2885	10.3163	10.3839	10.2918	10.303	10.482	10.4154	10.4598	10.413	10.3107	10.4693	10.4443	10.4196	10.5217	10.3264
Alkbh2	8.32829	8.45242	8.48194	8.43124	8.4179	8.42442	8.41684	8.57022	8.49933	8.49433	8.43742	8.47555	8.51944	8.5041	8.45753
Alkbh3	10.9697	10.9712	11.0389	10.8578	11.0015	11.1648	10.9874	11.0682	11.0339	11.0415	11.0301	11.0226	11.0047	11.1262	10.9885
Alkbh4	8.42036	8.50202	8.41589	8.53735	8.51349	8.58894	8.5121	8.59726	8.57056	8.52059	8.53477	8.52107	8.6371	8.69299	8.56733
Alkbh5	11.2925	11.2529	11.2698	11.3604	11.2864	11.342	11.3602	11.3039	11.3151	11.274	11.337	11.2852	11.3575	11.3109	11.4012
Alkbh6	10.2445	10.1813	10.3171	10.4387	10.2543	10.2026	10.2175	10.1783	10.1031	10.284	10.2235	10.1539	10.1967	10.2193	10.1818
Alkbh7	7.60408	7.56963	7.64549	7.61958	7.60459	7.56527	7.5873	7.47235	7.49489	7.50986	7.56964	7.52024	7.56236	7.6245	7.55979
Alkbh8	9.39998	9.25998	9.27999	9.29903	9.28917	9.3764	9.20025	9.34785	9.376	9.43224	9.31525	9.34901	9.24374	9.19199	9.30037
Alms1	10.7827	10.6305	10.863	10.8817	10.7243	10.7856	10.5564	10.5297	10.5701	10.7025	10.7131	10.62	10.6137	10.3843	10.6413
Alms1-ps1	6.56084	6.55913	6.61449	6.5743	6.47969	6.5992	6.63006	6.50821	6.48314	6.60992	6.42597	6.29684	6.42401	6.37471	6.54923
Alms1-ps2	7.46496	7.5513	7.62944	7.66502	7.60287	7.41297	7.46251	7.36074	7.48277	7.60971	7.66888	7.51348	7.50528	7.35053	7.36436
Alox12	4.82409	4.8987	4.91185	4.87734	4.9785	4.78356	4.82993	4.84699	4.8453	4.86669	4.86441	4.89115	4.78196	4.87397	4.8556
Alox12b	5.94443	5.9102	5.82567	5.88716	5.85135	5.83562	5.91976	5.78177	5.77907	5.77083	5.84692	5.83197	5.81139	5.77503	5.80633
Alox5	6.30912	6.31606	6.32661	6.30115	6.35188	6.11196	6.19687	6.05018	6.1988	6.10864	6.18057	6.10509	6.16509	6.20661	6.12824
Alox5ap	8.12763	8.19052	8.1401	8.08643	8.06509	8.32628	8.5047	8.38846	8.38236	8.37982	8.25136	8.29017	8.63001	8.62784	8.72509
Alox8	6.82337	6.71888	6.79345	6.72969	6.51692	6.6878	6.63073	6.72754	6.68759	6.817	6.7462	6.71875	6.82741	6.72302	6.69013
Aloxe3	9.33071	9.31211	9.44624	9.28457	9.31151	9.38395	9.28414	9.37121	9.27422	9.36476	9.29879	9.25356	9.34611	9.24265	9.27681
Alpk1	10.8512	10.922	10.8443	10.8202	10.8423	11.2603	11.2126	11.2387	11.1953	11.0347	11.1865	11.1933	11.2844	11.3525	11.4061
Alpk2	5.57772	5.50658	5.59415	5.56185	5.50362	5.67501	5.60177	5.70072	5.64199	5.65847	5.60425	5.64457	5.767	5.67517	5.67608
Alpk3	6.99374	7.16995	7.03133	6.94503	7.18055	7.14677	7.2388	7.13983	7.18829	7.05353	6.93532	7.20646	7.06915	7.03919	6.98501
Alpl	8.06158	8.10772	7.92238	7.99158	8.07695	7.61972	7.70102	7.72178	7.7272	7.91423	7.79118	7.76103	7.78466	7.62547	7.9501
Als2	12.2451	12.0407	12.3425	12.3954	12.152	12.3276	12.1052	11.895	11.823	12.251	12.1687	12.0374	12.0916	11.8114	12.1023
Als2cl	10.4731	10.387	10.4108	10.3649	10.3815	10.5004	10.4174	10.6377	10.432	10.557	10.6359	10.4504	10.5559	10.523	10.6475
Alx3	5.4833	5.6026	5.49221	5.55704	5.97023	5.57763	5.49464	5.46372	5.8064	5.64051	5.57995	5.62063	5.52333	5.73466	5.59949
Alx4	6.34431	6.39167	6.30323	6.42896	6.74589	6.3274	6.37522	6.33402	6.74785	6.37736	6.38056	6.51852	6.37412	6.6433	6.42119
Alyref	9.22285	9.13794	9.26804	9.2073	9.16088	9.25058	9.24769	9.16215	9.19511	9.21563	9.23569	9.22407	9.3397	9.30086	9.2741
Alyref2	6.2299	6.18795	6.23966	6.2293	6.24904	6.21834	6.15353	6.18834	6.26855	6.20623	6.28362	6.20831	6.32632	6.31778	6.34654
Amacr	8.12553	8.20136	8.21624	8.16356	8.141	8.0848	8.15993	8.0788	8.10751	8.18428	8.19531	8.09756	8.09969	8.05979	8.08107
Ambra1	12.5104	12.5317	12.5223	12.4773	12.4961	12.5767	12.5384	12.5517	12.4909	12.5741	12.5274	12.6067	12.552	12.5794	12.472
Amd1	11.3797	11.3571	11.3574	11.4392	11.4054	11.117	11.2829	11.2353	11.2669	11.2241	11.3124	11.2532	11.1806	11.1943	11.3258
Amd2	9.12093	9.13124	9.07938	8.96539	9.01062	9.12217	8.99044	9.04388	8.93349	8.89875	9.00308	8.92032	9.04116	8.98374	8.92438
Amdhd2	9.71787	9.83197	9.72992	9.73217	9.78032	9.88733	9.88296	9.94255	9.87084	9.84376	9.85315	9.91563	9.94786	9.98165	9.94146
Amd-ps4	4.83414	4.85966	4.8924	4.89302	4.82979	4.85783	4.8597	4.8796	4.89852	4.88991	4.84837	4.84982	4.86027	4.84548	4.83133
Amer1	9.11756	9.00253	9.17359	9.20461	9.08579	9.20085	9.07007	9.11056	9.14266	9.21108	9.19828	9.13212	9.18737	9.10014	9.1399
Amer2	9.54903	9.46419	9.46649	9.56164	9.65653	9.28067	9.40366	9.1473	9.23831	9.36438	9.42165	9.24425	9.28859	9.14308	9.25088
Amer3	9.8891	9.88421	9.98245	10.0415	9.83798	9.75163	9.725	9.51888	9.55943	9.72674	9.73716	9.60333	9.69313	9.52436	9.67788
Amfr	12.2539	12.181	12.1449	12.2214	12.1677	12.0587	12.1757	12.0294	12.0532	12.1278	12.093	12.0324	12.107	12.0779	12.2508
Amh	5.6057	5.59948	5.63698	5.63405	5.59799	5.63137	5.65824	5.65165	5.52959	5.53787	5.62101	5.56207	5.64629	5.59136	5.58338
Amhr2	5.93466	5.91975	5.97979	5.98555	5.95436	5.94282	5.99256	5.91678	5.8946	5.9421	5.89049	5.93896	5.92071	5.93607	5.91656
Amica1	7.94052	7.86002	8.052	8.02953	7.8113	8.95271	8.608	8.98734	8.86408	8.73921	8.65042	8.76232	9.04322	9.10483	8.68458
Amigo1	11.4795	11.549	11.5142	11.5932	11.5691	11.3173	11.4482	11.1896	11.3229	11.337	11.3137	11.3559	11.294	11.1971	11.3562
Amigo2	8.98066	8.89959	8.95817	9.03597	9.03774	8.73224	8.91511	8.8245	9.00006	8.97604	8.79882	8.85936	9.03067	8.90236	9.0971
Amigo3	5.89364	5.92619	5.87858	5.94852	5.89975	5.90226	5.89114	5.86545	5.93156	5.86385	5.85831	5.83334	5.89299	5.92306	5.87557
Ammecr1	8.3407	8.40862	8.33955	8.36723	8.38317	8.48993	8.47029	8.46753	8.47463	8.37433	8.3967	8.54815	8.37524	8.36247	8.36658
Ammecr1l	11.2873	11.3253	11.2995	11.2418	11.2634	11.351	11.2913	11.3133	11.3168	11.3225	11.324	11.3095	11.2763	11.2986	11.2753
Amn	6.0253	6.07076	6.03342	6.00679	6.08395	5.96277	6.04317	5.98715	5.984	6.01769	6.00274	5.96256	6.10439	6.04959	6.03898
Amn1	9.3519	9.4065	9.35791	9.41965	9.31813	9.46158	9.33266	9.51765	9.51981	9.41055	9.49204	9.40136	9.39857	9.33491	9.38695
Amot	10.9535	10.7713	10.7033	10.8951	10.8567	10.5586	10.634	10.5816	10.5846	10.6225	10.7765	10.5265	10.5066	10.4218	10.7157
Amotl1	11.4431	11.3604	11.4125	11.2179	11.4645	11.1921	11.2787	11.1971	11.3934	11.3383	11.3764	11.4181	11.2788	11.302	11.4755
Amotl2	9.90121	9.77489	9.90163	9.89359	9.89959	9.8837	9.82963	9.90073	9.86098	9.91584	9.94365	9.92576	9.85548	9.90585	10.0733
Ampd2	11.7674	11.7173	11.8254	11.8532	11.8556	11.7367	11.8071	11.6646	11.786	11.8243	11.6586	11.7655	11.7442	11.7586	11.7774
Ampd3	11.1279	11.0173	11.0618	11.0155	11.1368	11.2034	11.1896	11.2273	11.2487	11.2262	11.1709	11.2375	11.1862	11.2622	11.2902
Amph	12.4941	12.4986	12.4489	12.5404	12.4263	12.3148	12.3027	12.1818	12.2306	12.3469	12.3496	12.3766	12.2667	12.2186	12.2566
Amt	9.51542	9.54112	9.58428	9.67907	9.55168	9.4749	9.45049	9.39564	9.44885	9.50896	9.44618	9.3154	9.40426	9.33431	9.50125
Amy1	11.9722	11.7851	11.8756	11.8218	11.9114	11.8587	11.7255	11.9671	11.8616	11.9789	11.8371	11.9651	11.9108	11.9059	11.8263
Amy2a2	4.39736	4.49206	4.40451	4.40161	4.32445	4.29772	4.35695	4.38074	4.40737	4.43355	4.3776	4.37358	4.32614	4.42327	4.39474
Amy2a3	4.48967	4.46376	4.47149	4.45104	4.46423	4.41025	4.42909	4.49202	4.49039	4.50532	4.44381	4.51225	4.45597	4.50071	4.47708
Amy2a4	4.41678	4.3855	4.45964	4.37993	4.41076	4.38191	4.40212	4.45491	4.40894	4.46889	4.4347	4.39682	4.38513	4.44796	4.43884
Amz1	9.61737	9.80851	9.64926	9.57436	9.69918	9.70291	9.82908	9.7609	9.772	9.6598	9.63224	9.73284	9.69898	9.7689	9.55947
Amz2	10.6988	10.7453	10.694	10.6891	10.7547	10.6568	10.6701	10.6619	10.6518	10.66	10.702	10.6789	10.6485	10.6209	10.6001
Anapc1	12.2849	12.2225	12.2966	12.2574	12.2459	12.2883	12.2299	12.2195	12.2727	12.263	12.2412	12.2414	12.2959	12.2611	12.3193
Anapc10	8.15613	8.25413	8.20232	8.09906	8.16205	8.14692	8.10836	8.31163	8.20603	8.11308	8.26801	8.43956	8.2732	8.20112	8.15119
Anapc11	10.1058	10.1102	10.1079	10.1752	10.1976	10.0865	10.0561	10.0937	10.067	10.0937	10.2077	10.0287	10.1848	10.1575	10.0662
Anapc13	9.07584	9.002	9.05443	9.05318	9.12897	8.95756	8.96249	8.95476	9.03705	8.99132	8.99462	9.04681	9.07084	9.1746	9.05467
Anapc15	9.08362	9.2515	9.17096	9.18938	9.1897	9.08605	9.11189	9.18657	9.13694	9.17001	9.13549	9.13333	9.2702	9.2552	9.19453
Anapc16	10.0397	10.054	10.0335	10.1462	10.1453	10.0209	10.0532	10.0724	10.0605	10.0442	10.1049	10.0464	10.0505	10.2293	10.0411
Anapc2	11.6705	11.6342	11.7152	11.7061	11.6243	11.6301	11.6484	11.6083	11.6214	11.666	11.626	11.6636	11.659	11.7168	11.7252
Anapc4	11.5206	11.5391	11.5524	11.5376	11.4585	11.5345	11.4607	11.5586	11.5144	11.5345	11.4651	11.5179	11.499	11.5495	11.5541
Anapc5	13.632	13.7039	13.6804	13.6228	13.6365	13.6266	13.6392	13.6374	13.6104	13.6653	13.598	13.5733	13.6011	13.6563	13.5711
Anapc7	10.1051	10.2326	10.1837	10.1653	10.153	10.1661	10.1595	10.1585	10.153	10.1685	10.0858	10.2265	10.258	10.2571	10.1661
Ang	4.5585	4.58941	4.52525	4.6043	4.55604	4.59152	4.62956	4.69054	4.64224	4.57026	4.58031	4.60816	4.59237	4.65732	4.62544
Angel1	9.60066	9.56792	9.61698	9.56888	9.55962	9.53956	9.47851	9.42499	9.49474	9.53179	9.5568	9.41252	9.45484	9.3312	9.52925
Angel2	11.5692	11.6773	11.574	11.5798	11.6029	11.5554	11.5821	11.5198	11.5427	11.5285	11.5272	11.4834	11.5486	11.4986	11.4959
Angpt1	8.53524	8.42426	8.43222	8.42614	8.48977	8.6292	8.59528	8.63248	8.6114	8.56316	8.68415	8.81196	8.59065	8.43946	8.75377
Angpt2	7.69672	7.61494	7.60951	7.71745	7.5603	7.83598	8.48902	7.71341	7.77795	7.73874	7.8317	7.72026	7.61567	7.75201	8.19105
Angptl1	4.83597	4.88067	4.85457	4.85935	4.89937	4.83098	4.84177	4.81226	4.8908	4.84278	4.84644	4.81354	4.76988	4.82273	4.82805
Angptl2	7.47005	7.35676	7.5244	7.55212	7.50074	7.51306	7.42242	7.33798	7.35702	7.59477	7.56343	7.53062	7.6694	7.49988	7.54488
Angptl4	6.83332	6.90124	6.82998	6.73814	6.96409	6.793	6.78524	6.76349	6.80158	6.77502	6.76819	6.75147	6.76342	6.90658	6.85947
Angptl6	7.82648	7.9041	7.86239	7.8187	7.90543	7.68475	7.7691	7.72383	7.78593	7.76189	7.779	7.71	7.66885	7.73719	7.7219
Angptl7	6.49436	6.60987	6.5412	6.62336	6.50865	6.5666	6.80579	6.71583	6.60814	6.66956	6.6217	6.67237	6.69624	6.69444	6.55015
Ank	12.3899	12.4276	12.3051	12.3693	12.3127	12.1544	12.2786	12.1474	12.1597	12.2118	12.2194	12.2808	12.1582	12.1181	12.2383
Ank1	13.5473	13.1826	13.5877	13.6155	13.4407	13.4995	13.2481	13.0913	13.1027	13.4506	13.3227	13.2338	13.23	13.043	13.1882
Ank2	15.0598	15.0166	15.0206	14.9869	14.9499	14.9575	14.886	14.7913	14.8238	14.9292	14.9319	14.913	14.7713	14.6994	14.8689
Ank3	14.4769	14.4016	14.463	14.4047	14.3994	14.2701	14.2629	14.1802	14.1914	14.3247	14.2851	14.3646	14.1398	14.087	14.1831
Ankdd1a	6.67029	6.66314	6.6923	6.63588	6.72195	6.70343	6.73671	6.65707	6.63253	6.79968	6.66967	6.68346	6.60896	6.67113	6.57189
Ankef1	6.74864	6.74227	6.79216	6.71812	6.81823	6.75144	6.66181	6.80277	6.7344	6.80887	6.73932	6.75083	6.71938	6.75551	6.69194
Ankfn1	6.27548	6.20815	6.23378	6.19016	6.25566	6.21042	6.17664	6.20346	6.24501	6.42969	6.29052	6.47907	6.20657	6.18066	6.27592
Ankfy1	12.001	11.9672	11.9712	11.9472	11.9536	12.1685	12.103	12.1466	12.1627	12.0682	12.0864	12.1106	12.0769	12.1112	12.1197
Ankhd1	12.6797	12.6406	12.7121	12.7025	12.6383	12.7941	12.715	12.7263	12.6961	12.7379	12.6951	12.6961	12.6819	12.6607	12.6991
Ankib1	11.1682	11.0803	11.0384	11.1131	10.9907	11.1484	11.1383	11.2163	11.1729	11.1158	11.1186	11.239	11.1067	11.1499	11.1437
Ankle1	5.56425	5.53531	5.53541	5.557	5.50862	5.65709	5.63808	5.65077	5.69883	5.64388	5.67157	5.66137	5.67365	5.69644	5.71315
Ankle2	10.9467	10.9194	10.924	10.8811	10.919	10.9737	10.9532	10.9415	10.8952	10.9259	10.8603	10.8899	10.9019	10.9047	10.9309
Ankmy1	4.44438	4.40422	4.45692	4.49196	4.42334	4.40881	4.43007	4.4171	4.40433	4.45792	4.42529	4.42829	4.39771	4.44611	4.44168
Ankmy2	10.5243	10.5152	10.5153	10.4827	10.4651	10.5368	10.51	10.5338	10.5039	10.5213	10.4523	10.5138	10.4331	10.508	10.4624
Ankra2	10.1028	10.0968	10.1115	10.1165	10.1271	10.0931	10.0288	10.0852	10.0493	10.0947	10.0904	9.98494	10.0843	10.0481	10.0726
Ankrd10	12.7239	12.7311	12.795	12.7722	12.7344	12.7898	12.7569	12.7892	12.8298	12.7834	12.7762	12.6812	12.6932	12.6617	12.6696
Ankrd11	13.758	13.8067	13.7569	13.727	13.726	13.8344	13.8138	13.7745	13.7355	13.7814	13.7755	13.7592	13.7925	13.7883	13.7536
Ankrd12	11.7521	11.7065	11.7321	11.7849	11.7133	11.866	11.7626	11.872	11.8232	11.7869	11.7945	11.9117	11.822	11.7071	11.7694
Ankrd13a	11.4283	11.4116	11.4795	11.4988	11.4488	11.5837	11.5758	11.5483	11.4737	11.5255	11.5266	11.4875	11.5693	11.5817	11.614
Ankrd13b	12.3865	12.5595	12.4268	12.4083	12.4561	12.3287	12.4504	12.3196	12.3168	12.3364	12.3569	12.3007	12.339	12.3261	12.1552
Ankrd13c	10.9688	11.0289	10.9286	11.0345	10.9655	10.8598	10.9528	10.9257	10.9656	10.861	11.0109	10.8903	10.8764	10.8151	10.9205
Ankrd13d	11.9755	12.0541	11.999	11.9311	11.9585	11.9898	11.9789	11.9682	11.9133	12.0051	11.9264	11.9293	11.9271	11.883	11.8417
Ankrd16	11.8706	11.9117	11.9362	11.8404	11.8705	12.0139	11.9826	12.0022	11.9303	11.9412	11.9506	11.8737	11.9269	11.9914	11.8603
Ankrd17	12.5072	12.4867	12.4935	12.486	12.4379	12.5022	12.4885	12.4742	12.5229	12.491	12.4971	12.5637	12.4736	12.4263	12.5153
Ankrd23_1	8.90512	8.95842	9.04594	9.09558	9.03212	9.07547	8.90662	9.00666	9.07068	8.98585	8.98973	8.9079	9.12646	9.01259	9.00604
Ankrd23_2	5.78957	5.85716	5.91364	5.83142	5.89215	5.86172	5.97286	5.87319	5.84155	6.05016	5.91473	5.76191	5.76975	5.76594	5.82024
Ankrd24	12.0265	11.9168	12.0913	11.927	11.9645	11.9027	11.8833	12.0665	12.0003	12.1448	12.0029	12.0487	12.0133	12.141	11.9013
Ankrd26	10.1987	10.1439	10.1946	10.1742	10.1696	10.1655	10.1165	10.1427	10.1999	10.2078	10.1054	10.1214	10.0886	9.97958	10.194
Ankrd27	11.3958	11.5493	11.4685	11.4012	11.4062	11.5412	11.544	11.554	11.4944	11.4601	11.4792	11.4655	11.4849	11.4757	11.4328
Ankrd28	11.4703	11.4166	11.5171	11.475	11.4438	11.4874	11.4213	11.4799	11.4764	11.4537	11.5036	11.5219	11.3757	11.3719	11.4441
Ankrd29	9.38562	9.31224	9.35721	9.38698	9.43601	9.25094	9.28662	9.17741	9.31606	9.32433	9.2609	9.33679	9.16017	9.06909	9.15661
Ankrd32	9.91681	9.9995	9.93554	9.87465	9.92515	9.8509	9.78327	9.90176	9.87079	9.82539	9.82152	9.81845	9.79352	9.59766	9.78006
Ankrd33b	10.7008	10.9267	10.6846	10.679	10.7391	10.712	11.0046	10.6493	10.7183	10.4405	10.7259	10.7303	10.5767	10.5647	10.6063
Ankrd34a	9.49548	9.59766	9.61975	9.66679	9.59073	9.26155	9.47235	9.21561	9.28333	9.32195	9.54739	9.28096	9.3742	9.30781	9.24202
Ankrd34b	8.65485	8.54529	8.65265	8.62162	8.67044	8.45283	8.44974	8.6189	8.51608	8.58943	8.54531	8.5882	8.5732	8.52612	8.53696
Ankrd34c	6.93791	6.9126	6.9823	6.90827	7.00545	6.80396	6.99566	6.92868	6.98222	6.82076	6.90915	6.95491	6.8572	6.73425	6.82674
Ankrd35	8.92242	9.0034	8.97994	8.86277	8.94585	8.88283	8.77964	8.9406	8.9223	9.00863	8.89738	8.93053	8.92357	9.01588	8.8333
Ankrd36	4.91096	4.84156	4.90713	4.9134	4.92232	4.84482	4.81965	4.86843	4.83366	4.84172	4.85873	4.87275	4.85988	4.90192	4.81644
Ankrd37	7.90629	7.94487	7.97457	7.98835	7.92262	7.91337	8.02665	8.01595	7.98952	7.93373	7.98652	7.94632	7.899	7.92391	8.05584
Ankrd39	8.95294	8.92289	8.98105	8.91823	8.88203	9.0085	8.96165	8.93325	9.04591	8.9923	9.04854	8.92905	8.95233	8.96976	8.94818
Ankrd40	12.6327	12.5329	12.5113	12.5984	12.5597	12.2846	12.4068	12.3012	12.3347	12.4299	12.4396	12.3994	12.3672	12.3832	12.4216
Ankrd42	10.4364	10.522	10.419	10.366	10.4038	10.4088	10.439	10.5139	10.3738	10.4032	10.3708	10.4465	10.2689	10.3285	10.3134
Ankrd44	10.3364	10.226	10.3592	10.3231	10.2656	10.842	10.7051	10.8976	10.834	10.7952	10.5814	10.8884	10.9264	10.9216	10.6051
Ankrd45	10.5976	10.7763	10.5307	10.5561	10.6893	10.4362	10.6256	10.5439	10.6642	10.485	10.5067	10.557	10.4249	10.4671	10.4574
Ankrd46	11.413	11.4389	11.4342	11.4754	11.4717	11.2791	11.3505	11.3249	11.3375	11.327	11.4083	11.3373	11.3579	11.3648	11.3483
Ankrd49	7.56111	7.60098	7.64755	7.63797	7.65318	7.64489	7.61222	7.5934	7.69365	7.60346	7.63266	7.56084	7.70698	7.75155	7.57675
Ankrd50	10.799	10.7303	10.7217	10.7771	10.7858	10.6255	10.72	10.6367	10.6986	10.6665	10.6985	10.719	10.6806	10.666	10.7071
Ankrd52	12.588	12.5919	12.6637	12.6076	12.5804	12.6657	12.6343	12.6389	12.578	12.6527	12.5859	12.5635	12.6057	12.5978	12.5123
Ankrd54	9.30874	9.44281	9.339	9.47662	9.47885	9.50273	9.43567	9.48784	9.42171	9.42647	9.51589	9.42402	9.51136	9.49172	9.46262
Ankrd55	9.95932	9.53194	9.8522	9.70636	9.69751	9.81647	9.39171	9.89292	9.83868	10.0286	9.69838	9.89666	9.69129	9.8475	9.67458
Ankrd6	10.6433	10.6496	10.557	10.6038	10.7692	10.5239	10.7947	10.6083	10.7523	10.7055	10.6668	10.7656	10.612	10.7334	10.6127
Ankrd61	4.56081	4.61405	4.53695	4.53287	4.53486	4.50088	4.51567	4.57371	4.56107	4.56368	4.5909	4.52745	4.59212	4.56241	4.53829
Ankrd63	8.93248	9.29615	8.96868	8.84815	9.16152	8.62622	9.03534	8.76064	8.93997	8.5381	8.69823	8.71258	8.73135	8.79258	8.51649
Ankrd66	5.24912	5.21348	5.32568	5.29726	5.22507	5.24847	5.16104	5.19458	5.25722	5.41715	5.21744	5.22222	5.29082	5.20679	5.32459
Ankrd9	8.01292	8.02332	8.06285	8.14763	8.0685	7.83196	7.86601	7.85765	7.92348	7.92851	8.00254	7.99645	7.96631	8.00202	7.96574
Anks1	11.7901	11.6815	11.8165	11.861	11.7433	11.7842	11.7374	11.7442	11.7005	11.846	11.8133	11.7991	11.806	11.7695	11.7231
Anks1b	13.3671	13.4905	13.3304	13.3817	13.3982	13.3028	13.3642	13.2223	13.2511	13.307	13.2987	13.6244	13.2176	13.1334	13.1032
Anks3	12.1749	12.2349	12.2344	12.154	12.1804	12.2661	12.2216	12.2048	12.2362	12.2442	12.164	12.2116	12.1846	12.2209	12.1031
Anks6	10.3066	10.4309	10.4421	10.3953	10.3682	10.302	10.2714	10.2666	10.2871	10.2994	10.3109	10.292	10.2441	10.2902	10.2327
Ankub1	7.58994	7.48017	7.54767	7.60866	7.50639	7.43017	7.33428	7.52451	7.58205	7.59375	7.69829	7.65148	7.41935	7.49411	7.59051
Ankzf1	10.8683	10.9418	10.9744	10.933	10.9798	10.922	10.9755	10.9244	10.9309	10.99	10.9449	10.9241	10.8696	10.9119	10.8619
Anln	9.35789	9.09942	9.22557	9.34104	9.22408	9.15409	9.12559	9.2428	9.18462	9.175	9.25172	9.26706	9.11071	9.31422	9.38642
Ano1	8.36625	8.52511	8.52693	8.24075	8.57973	8.38051	8.2533	8.38513	8.44045	8.40416	8.46395	8.51872	8.43446	8.31949	8.45272
Ano10	10.092	10.1147	10.0725	10.0114	10.102	10.2709	10.231	10.3262	10.1895	10.2528	10.274	10.3858	10.2647	10.425	10.3173
Ano2	7.17427	7.41006	7.28115	7.32387	7.14777	7.19928	7.25084	7.39578	7.26176	7.06781	7.19369	7.47334	7.24443	7.37707	7.28082
Ano3	10.9376	11.1771	10.8988	10.9478	10.9011	10.7543	10.9573	10.6869	10.8107	10.627	10.6649	10.8077	10.4742	10.4723	10.5094
Ano4	10.5025	10.4025	10.4492	10.3671	10.5324	10.4338	10.4689	10.552	10.5686	10.5858	10.4903	10.8403	10.3518	10.4918	10.3418
Ano5	8.66598	8.42289	8.61329	8.50391	8.52241	8.48647	8.41187	8.55221	8.583	8.68839	8.54555	8.65819	8.48133	8.44252	8.54067
Ano6	11.9012	11.929	11.8636	11.8213	11.9373	12.1087	12.063	12.0688	12.0442	12.0062	11.9525	12.0698	12.0557	12.0917	12.1561
Ano7	5.24161	5.37935	5.31558	5.34077	5.39079	5.43127	5.46719	5.58528	5.46953	5.54139	5.46572	5.51229	5.55247	5.64301	5.42017
Ano8	12.0756	12.188	12.1832	12.0912	12.0746	12.0944	12.116	12.049	12.0458	11.9795	11.9987	11.9937	12.0319	12.0158	11.9892
Anp32a	11.5574	11.6102	11.5729	11.6563	11.6345	11.5152	11.5761	11.5398	11.57	11.5793	11.5801	11.5579	11.6262	11.6191	11.5757
Anp32b	11.0721	11.0237	11.0365	11.0486	11.0828	11.159	11.1647	11.2045	11.1805	11.1138	11.1336	11.2135	11.329	11.3638	11.2738
Anp32e	11.1135	11.0652	10.9838	11.1504	11.127	10.8871	11.0769	10.9991	11.0638	11.003	11.0559	11.0313	11.0434	11.0595	11.0169
Anpep	8.87841	8.88023	8.96108	8.90932	8.83423	9.79836	9.486	9.75746	9.53387	9.37649	9.57621	9.53996	10.1856	10.0469	10.7467
Antxr1	10.1594	10.1176	10.1362	10.0839	10.1584	10.1273	10.1647	10.1744	10.1741	10.1845	10.219	10.2139	10.1323	10.1613	10.2394
Antxr2	7.15728	7.22729	7.13623	7.1692	7.14036	7.49987	7.47666	7.43758	7.45464	7.30198	7.3132	7.45488	7.60898	7.58216	7.63791
Anxa1	6.5831	6.66907	6.58712	6.77315	6.51426	6.7833	6.74381	6.63405	6.89154	6.71803	6.8839	6.81685	7.06564	7.05549	7.18524
Anxa11	9.87804	10.0516	9.91097	9.94998	9.80873	10.1279	10.2031	10.2874	10.1053	10.0783	10.0965	10.16	10.2655	10.2602	10.228
Anxa2	9.344	9.28805	9.39868	9.33626	9.2185	9.77363	9.82339	9.77462	9.76352	9.63972	9.7552	9.75739	9.96922	10.1047	10.3706
Anxa3	9.34503	9.3786	9.3104	9.37349	9.25639	9.68208	9.89757	9.75253	9.68799	9.55815	9.64177	9.56887	9.72352	9.88745	9.96292
Anxa4	10.4651	10.5017	10.5215	10.5291	10.3567	10.9794	10.8214	11.0111	10.9508	10.7227	10.9166	10.9054	11.0704	11.068	11.2484
Anxa5	10.9695	10.796	10.8798	10.9084	10.8637	10.9359	10.8975	10.9964	11.0183	10.9787	10.9781	11.0382	11.1334	11.1942	11.3436
Anxa6	11.9397	11.897	11.9458	12.021	11.8986	12.1584	12.1139	12.1609	12.1756	12.1107	12.0521	12.1264	12.2481	12.3454	12.273
Anxa7	11.2757	11.294	11.3101	11.3014	11.2535	11.4033	11.3848	11.4791	11.4026	11.4109	11.4286	11.4251	11.4169	11.4631	11.5298
Anxa9	7.42531	7.52695	7.52244	7.47264	7.4634	7.66993	7.56357	7.67028	7.5966	7.68493	7.60464	7.5842	7.77465	7.71689	7.72995
Aoah	7.9369	7.90996	7.94677	8.07464	7.8689	9.14755	8.64892	9.11938	8.93589	8.72118	9.22725	9.09897	9.51016	9.41347	9.8157
Aoc2	8.38017	8.56835	8.55543	8.51363	8.53566	8.69352	8.62385	8.64892	8.62812	8.54086	8.52678	8.54357	8.48713	8.58151	8.45605
Aoc3	4.84376	4.85846	4.78025	4.7891	4.76303	4.73139	4.80266	4.73476	4.75062	4.79974	4.84384	4.74594	4.78808	4.76421	4.81707
Aox1	9.88574	9.85096	9.85675	9.87105	9.77772	10.0338	9.83663	9.86964	9.81456	9.90569	9.98138	9.84359	9.88721	9.87879	10.0234
Aox2	3.9721	3.94574	4.02043	3.98603	3.92336	3.99575	3.96143	4.02255	4.07151	4.04499	4.05841	4.02712	4.0147	4.04245	4.0178
Aox3	6.69186	6.72975	6.76007	6.74834	6.73933	6.72518	6.64993	6.73471	6.63702	6.81227	6.75363	6.80744	6.8003	6.72099	6.8344
Aox4	5.13565	5.21019	5.14041	5.10847	5.15565	5.11953	5.14623	5.14841	5.17726	5.20966	5.13818	5.22718	5.14996	5.15008	5.0838
Ap1ar	11.3066	11.3916	11.2657	11.2934	11.2833	11.2905	11.2878	11.238	11.225	11.2097	11.2715	11.2003	11.2382	11.207	11.1283
Ap1b1	12.8869	12.8562	12.8611	12.8635	12.8224	12.8135	12.8265	12.8203	12.7597	12.8551	12.8	12.8494	12.8254	12.855	12.8266
Ap1g1	11.9374	11.9266	11.9498	11.9325	11.8993	11.9649	11.8951	11.8932	11.8977	11.8989	11.9012	11.9685	11.8914	11.866	11.9895
Ap1g2	10.4217	10.3983	10.4095	10.3359	10.3636	10.6721	10.5733	10.7687	10.5275	10.5716	10.564	10.4664	10.705	10.7728	10.592
Ap1m1	11.4621	11.497	11.488	11.5183	11.4842	11.548	11.5165	11.5323	11.4861	11.5	11.4783	11.4672	11.5318	11.5591	11.5004
Ap1m2	6.76005	6.74627	6.78298	6.71434	6.69062	6.71834	6.76252	6.86343	6.7728	6.84399	6.72827	6.80006	6.73515	6.8602	6.62278
Ap1s1	11.4211	11.6113	11.3153	11.4245	11.5059	11.0505	11.4367	11.1358	11.2004	11.1579	11.295	11.1605	11.2754	11.2989	11.2343
Ap1s2	9.73107	9.56302	9.69394	9.74053	9.76058	9.78132	9.7601	9.90446	9.89159	9.7151	9.84491	9.77853	9.68374	9.61555	9.79352
Ap1s3	6.90355	6.9597	6.87935	6.954	6.87821	7.25439	7.04185	7.24518	7.12048	7.0233	6.99645	7.14208	7.12263	7.17213	6.97495
Ap2a1	13.0204	13.0542	13.0334	13.0463	12.988	12.9315	12.9589	12.8793	12.8851	12.9361	12.9148	12.9528	12.9525	12.8946	12.9393
Ap2a2	12.6881	12.6576	12.6993	12.7515	12.6511	12.57	12.6141	12.4389	12.4738	12.552	12.5835	12.5697	12.5581	12.4926	12.5982
Ap2b1	13.015	13.05	13.0256	13.0833	12.9877	12.8742	12.9396	12.8152	12.8636	12.9017	12.8479	12.874	12.8929	12.7947	12.9103
Ap2m1	12.6585	12.698	12.6374	12.6991	12.6535	12.4736	12.6416	12.502	12.5293	12.5517	12.5412	12.5685	12.6257	12.6805	12.6489
Ap2s1	11.0331	11.0186	10.9912	11.1089	11.0382	10.9428	11.0497	10.964	10.9348	10.9739	11.016	10.9607	11.069	11.0815	11.0376
Ap3b1	11.202	11.238	11.1614	11.1881	11.1371	11.248	11.2543	11.2605	11.2682	11.2549	11.2067	11.3132	11.2032	11.2567	11.2316
Ap3b2	12.9955	13.0408	13.0336	12.9707	13.0128	12.9888	12.9905	12.9749	12.9453	13.0681	12.9321	12.9905	12.9564	12.9601	12.8946
Ap3d1	13.0732	13.0963	13.1295	13.1171	13.0657	13.0789	13.1016	13.0217	13.0246	13.1133	13.0671	13.0433	13.0907	13.0228	13.04
Ap3m1	11.2653	11.2789	11.251	11.263	11.2674	11.1931	11.2511	11.2009	11.2971	11.2187	11.2305	11.267	11.1921	11.2006	11.1698
Ap3m2	11.7858	11.8089	11.7951	11.7923	11.7736	11.804	11.7464	11.7459	11.7398	11.7615	11.7883	11.719	11.7587	11.7957	11.6793
Ap3s1	10.8725	10.83	10.8488	10.8881	10.8314	10.7533	10.7515	10.7813	10.8472	10.7489	10.7561	10.7655	10.6416	10.5748	10.7121
Ap3s2	11.4296	11.365	11.4211	11.4181	11.4323	11.2317	11.2835	11.2774	11.2644	11.3068	11.2889	11.2693	11.292	11.2419	11.1991
Ap4b1	9.32706	9.35021	9.3875	9.39145	9.42229	9.44361	9.36024	9.29503	9.32143	9.35356	9.42235	9.39355	9.511	9.44076	9.4324
Ap4e1	9.72314	9.75403	9.73629	9.72824	9.74329	9.85747	9.77605	9.80271	9.78503	9.81027	9.77494	9.75611	9.72657	9.72879	9.6867
Ap4m1	10.3344	10.4433	10.4187	10.461	10.4433	10.4687	10.4333	10.4046	10.3961	10.3996	10.3714	10.3259	10.4737	10.4454	10.3959
Ap4s1	11.2667	11.2991	11.3024	11.1726	11.2807	11.3595	11.2329	11.2613	11.221	11.363	11.2797	11.2302	11.2284	11.1956	11.0952
Ap5b1	7.72807	7.68119	7.7057	7.78743	7.69479	7.90301	7.93508	7.9017	7.85349	7.81976	7.86438	7.85922	8.02677	8.06845	8.12067
Ap5m1	9.56709	9.51577	9.57152	9.59086	9.54203	9.67855	9.56418	9.63413	9.66821	9.55779	9.52138	9.61431	9.57765	9.50028	9.56744
Ap5s1	8.41659	8.40665	8.37361	8.54601	8.44911	8.36514	8.33671	8.36589	8.32995	8.36084	8.40665	8.26127	8.42975	8.48177	8.52108
Ap5z1	10.9822	11.0126	11.0554	10.9514	10.968	11.139	11.0575	11.1399	11.0432	11.0028	11.094	11.0689	11.0957	11.1097	11.0532
Apaf1	9.83087	9.74976	9.81254	9.66403	9.75345	10.1054	9.96475	10.2385	9.99563	10.0311	9.92361	10.1151	10.1943	10.2529	10.1613
Apba1	12.9484	12.9599	12.9516	12.9914	12.9435	12.7536	12.8511	12.6859	12.7769	12.783	12.8628	12.8198	12.7633	12.6537	12.7062
Apba2	13.0237	13.0917	13.0116	12.9997	12.9836	12.9357	12.9079	12.7849	12.7584	12.9092	12.8847	12.8905	12.7883	12.6966	12.7423
Apba3	10.1517	10.1735	10.1925	10.2693	10.1507	10.1293	10.186	10.1779	10.1551	10.1967	10.1935	10.1108	10.2434	10.2195	10.2553
Apbb1	12.8139	12.8745	12.7958	12.8923	12.8259	12.5994	12.7267	12.6018	12.6267	12.6704	12.7254	12.6376	12.6529	12.6578	12.6633
Apbb1ip	9.60853	9.6646	9.62001	9.5871	9.5272	10.0874	10.1332	10.2217	10.1848	9.89988	9.86036	10.0338	10.153	10.2137	9.85164
Apbb2	11.0653	10.9754	11.0279	10.9982	10.9353	10.9476	10.901	10.9882	10.9058	11.0663	11.0355	11.3049	10.9523	10.9338	10.9578
Apc	14.0719	14.2282	13.9628	14.0643	14.1751	13.7894	14.0864	13.7922	13.956	13.8108	13.885	13.9001	13.7095	13.6836	13.76
Apc2	13.3636	13.2821	13.3652	13.3167	13.2847	13.2036	13.2095	13.1355	13.1743	13.281	13.2431	13.1746	13.2206	13.0924	13.1082
Apcdd1	10.2734	10.3954	10.1536	10.2421	10.3261	10.0913	10.33	10.2511	10.163	10.2422	10.4167	10.3077	10.1884	10.1768	10.4368
Apeh	10.7015	10.6057	10.7872	10.7595	10.6648	10.8238	10.7034	10.7826	10.7949	10.8556	10.7626	10.7614	10.8748	10.872	10.8834
Apex1	8.59978	8.62333	8.6043	8.62353	8.65462	8.56503	8.5853	8.65704	8.67701	8.5512	8.62055	8.66462	8.71016	8.86298	8.69608
Apex2	8.92985	8.91498	8.93857	8.92039	8.9084	8.99616	9.00447	9.05735	9.04531	9.08623	9.00476	9.369	9.02986	9.01846	9.04414
Aph1a	10.9681	11.0429	11.0081	11.0568	11.0276	11.0777	11.1328	11.0849	11.0652	11.0303	11.0583	11.0397	11.1517	11.228	11.1864
Aph1b	9.57955	9.62212	9.52676	9.59821	9.54864	9.37055	9.43956	9.30956	9.42221	9.39129	9.44305	9.39685	9.28155	9.25257	9.31893
Aph1c	9.03484	9.00651	8.98905	8.86221	9.06449	8.89186	8.84864	8.91506	8.92849	8.90316	8.95906	8.92608	8.93751	8.9189	8.90052
Api5	10.9288	10.8817	10.9311	11.0055	10.9148	10.9108	10.9869	10.948	10.9518	10.9578	10.9037	10.9108	11.004	10.9226	11.0211
Apip	9.40205	9.36962	9.39829	9.40473	9.30869	9.32105	9.32278	9.32355	9.2459	9.37116	9.29339	9.27142	9.25254	9.23285	9.21139
Apitd1	7.31234	7.4011	7.39877	7.42163	7.39917	7.314	7.37893	7.36067	7.42262	7.42479	7.38087	7.35667	7.45862	7.37179	7.3541
Aplf	8.34901	8.34999	8.30242	8.38807	8.31182	8.22703	8.30575	8.31353	8.29301	8.21605	8.18502	8.20774	8.20601	8.20648	8.23048
Apln	9.38831	9.22213	9.15865	9.26887	9.247	8.84283	9.64642	8.84946	9.04183	9.10338	9.20537	9.02466	8.97168	9.06941	9.00591
Aplnr	5.02383	4.96261	5.03721	5.1285	5.04695	5.02841	5.08706	5.10657	5.0787	5.02314	5.13968	5.06577	5.02409	5.10368	5.11315
Aplp1	14.0571	14.1515	13.8745	13.9451	13.9342	13.6337	13.8959	13.7415	13.6827	13.8173	13.7658	13.7916	13.7427	13.7683	14.0537
Aplp2	13.9007	13.8362	13.8796	13.944	13.8138	13.6844	13.7337	13.5448	13.5717	13.733	13.6674	13.6242	13.5863	13.4821	13.7743
Apmap	10.0059	9.90976	9.90677	9.95514	9.94515	9.90886	9.917	9.91876	9.90044	9.95258	9.83291	9.87036	9.95792	9.96716	10.1281
Apoa1bp	9.98978	9.89043	9.8954	9.95496	9.93039	9.85341	9.91099	9.83445	9.92307	9.94101	9.94589	9.90498	9.95082	10.0426	10.009
Apob	3.13339	3.13569	3.1417	3.12678	3.12554	3.15396	3.1869	3.11486	3.16285	3.10401	3.13821	3.11792	3.13257	3.15867	3.19948
Apobec1	8.94891	9.14257	9.24539	9.25774	9.14532	9.83843	9.66348	9.91176	9.82399	9.67559	9.8741	9.82979	10.0459	9.97162	10.4307
Apobec3	9.18919	9.19037	9.26572	9.30127	9.24426	9.94211	9.69443	9.94191	9.88409	9.72595	9.83872	9.81011	9.90322	10.0294	9.96149
Apobr	7.25735	7.38233	7.27257	7.34233	7.24759	7.78451	7.54983	7.77704	7.68012	7.61446	7.7108	7.65373	8.03679	8.02257	8.11104
Apoc1	6.76289	6.64632	6.66171	6.59323	6.76785	6.6939	6.61584	6.82445	6.72586	6.85377	6.79374	6.81644	6.94627	6.9858	7.21106
Apoc2	3.16614	3.16779	3.16663	3.16719	3.17372	3.19407	3.17889	3.17441	3.16721	3.20595	3.2274	3.19878	3.43032	3.27669	3.53547
Apod	11.7066	11.5263	11.7226	11.7212	11.8095	11.9465	11.991	12.2092	12.0514	12.0204	12.1621	12.2725	12.4203	12.6494	13.181
Apoe	15.5037	15.4524	15.2546	15.3558	15.5411	15.2844	15.3413	15.4838	15.4185	15.5314	15.5826	15.5224	15.7818	15.6789	16.2824
Apol10b	6.79164	6.78461	6.81019	6.83097	6.82003	7.25497	7.18697	7.20768	7.20758	6.99062	7.2744	7.14583	7.18774	7.2065	7.33736
Apol11b	5.00188	4.87083	4.96291	5.03119	4.92079	5.09554	5.03695	5.10077	5.09816	5.0786	5.09943	4.96076	5.05093	5.11192	5.01319
Apol6	8.24247	8.01286	8.37018	8.54332	8.36697	10.0982	9.75421	9.94921	10.0859	9.34585	9.75035	9.72116	10.0067	10.1052	10.0865
Apol7a	5.942	6.0143	6.0401	6.07487	5.97318	6.28442	6.32432	6.36016	6.31354	6.00034	6.23093	6.27233	6.3554	6.34573	6.25385
Apol7b	6.83321	6.93357	7.04578	6.98034	6.78235	7.63591	7.51138	7.71406	7.6994	7.58693	7.6042	7.5998	7.68678	7.69025	7.31097
Apol7c	4.70898	4.6967	4.70343	4.73849	4.67677	4.8573	4.90561	4.71667	4.8156	4.76432	4.87774	4.77752	4.74334	4.7624	4.87791
Apol7e	7.66196	7.78234	7.7307	7.8897	7.69238	8.83819	8.43896	9.00024	8.74342	8.59211	8.52503	8.57227	8.82167	8.93463	8.23044
Apol8	7.76871	7.71124	7.69756	7.78414	7.59885	7.77721	7.70528	7.76907	7.68352	7.63439	7.79054	7.72319	7.67868	7.6659	7.7023
Apol9a	6.98919	7.1357	7.1193	7.14299	7.10883	7.63561	7.45591	7.78465	7.64938	7.50748	7.68437	7.57825	7.58327	7.83242	7.83096
Apol9b	7.05847	7.06834	7.12979	7.0073	7.1073	7.63031	7.40444	7.67828	7.68817	7.37437	7.58374	7.67498	7.67295	7.77125	7.85585
Apold1	7.4672	7.32899	7.38568	7.33478	7.60925	7.80129	8.06286	7.90672	7.77533	7.4617	7.73002	7.7332	7.48019	7.72724	7.74956
Apoo	9.17413	9.11159	9.23495	9.19748	9.16205	9.00704	8.98514	9.01862	9.11852	9.12118	9.09314	9.01564	9.0691	8.98354	9.02145
Apool	6.90611	6.85308	6.93939	6.89415	6.93259	7.06515	7.04888	7.11424	7.08553	6.95348	7.06443	7.19435	7.13904	7.19473	7.0958
Apoo-ps	5.7215	5.73438	5.67671	5.69777	5.7766	5.6938	5.83893	5.61217	5.62496	5.67158	5.37891	5.75511	5.36583	5.45264	5.70317
Apopt1	9.88911	9.98884	9.99087	9.97586	9.98856	10.0145	9.89425	9.93239	9.87632	9.96604	9.93657	9.91683	9.91664	9.93929	9.88375
App	14.787	14.7274	14.6927	14.7267	13.9532	14.5654	14.6028	14.526	14.4802	14.5931	14.5666	14.646	14.5787	14.4949	14.8928
Appbp2	11.5849	11.4247	11.461	11.5426	11.454	11.4639	11.4037	11.4457	11.4724	11.4361	11.4793	11.4537	11.4157	11.3258	11.3969
Appbp2os	4.99131	5.0095	5.00014	5.0048	4.96787	5.00348	4.96245	4.99623	5.0668	5.01717	5.03347	5.01836	5.00368	5.05641	5.03472
Appl1	11.4099	11.3117	11.3274	11.3654	11.3013	11.2965	11.2607	11.2997	11.3174	11.2833	11.2595	11.2469	11.2617	11.1129	11.2542
Appl2	13.6572	13.4919	13.7169	13.7515	13.598	13.6053	13.4898	13.2787	13.3018	13.5847	13.5812	13.3726	13.4398	13.2358	13.4821
Aprt	9.05733	9.11113	9.13395	9.18779	9.11446	9.19801	9.15082	9.19303	9.22553	9.18032	9.07627	9.21298	9.4038	9.42239	9.32381
Aptx	10.383	10.4667	10.4002	10.3219	10.5163	10.3936	10.3896	10.3347	10.4275	10.3533	10.4331	10.3329	10.337	10.3417	10.2691
Aqp1	6.27462	6.23766	6.23795	6.19583	6.38334	6.19852	6.14701	6.15256	6.24971	6.33389	6.20057	6.24976	6.28471	6.36798	6.18584
Aqp11	8.3458	8.47479	8.23925	8.2409	8.21806	8.17043	8.31612	8.15827	8.26795	8.06274	8.28208	8.15035	8.21443	8.18942	8.14014
Aqp4	12.4894	12.1677	12.3229	12.5333	12.3423	12.5858	12.3907	12.5438	12.4889	12.5269	12.6913	12.4984	12.4213	12.4256	12.7661
Aqp6	8.28088	8.05367	8.53952	8.62691	8.29762	8.37837	8.02069	7.81925	7.83586	8.27259	8.25722	7.9651	8.07417	7.87088	8.21071
Aqp9	6.37977	6.42983	6.30505	6.4301	6.40294	6.27793	6.33698	6.31128	6.3795	6.27866	6.345	6.29564	6.36007	6.26854	6.43814
Aqr	10.8805	10.8934	10.9135	10.8729	10.8355	10.9368	10.9204	10.9068	10.9153	10.9033	10.866	10.938	10.9544	10.8964	11.0046
Ar	9.06051	9.104	8.96207	8.97223	8.98521	9.06615	9.00309	9.0912	8.99072	9.0074	9.01894	9.04582	9.05969	9.02777	9.08318
Araf	12.4055	12.3622	12.4393	12.4023	12.4792	12.4614	12.4003	12.4634	12.4464	12.4898	12.4629	12.4218	12.461	12.4649	12.4223
Arap1	11.5497	11.5044	11.6999	11.6997	11.5583	12.0047	11.7648	11.8777	11.8697	11.8024	11.8917	11.8498	12.0632	12.0026	12.1294
Arap2	11.7592	11.7985	11.701	11.7179	11.7271	11.6781	11.7471	11.7238	11.7497	11.6355	11.6773	11.7745	11.6342	11.6036	11.6929
Arap3	9.39842	9.57328	9.31876	9.32762	9.32548	9.33887	9.64443	9.3385	9.32261	9.39067	9.54324	9.35335	9.18403	9.24766	9.5904
Arc	9.89487	10.1976	9.94512	10.1896	10.5307	9.79358	10.1472	9.78261	9.92887	9.70318	9.82299	9.65332	9.83145	9.60458	9.67868
Arcn1	11.2403	11.1258	11.1624	11.2594	11.1566	11.2064	11.2359	11.2337	11.2427	11.2028	11.1986	11.2603	11.2739	11.3352	11.3306
Arel1	12.1905	12.2632	12.1886	12.151	12.177	12.2222	12.2881	12.2362	12.2011	12.1297	12.1651	12.1834	12.2027	12.182	12.2477
Arf1	11.9664	11.9809	11.9433	12.0948	12.045	11.9206	12.0605	11.9752	12.0124	11.8899	11.9756	11.9999	12.1187	12.0619	12.08
Arf2	9.54402	9.53382	9.49854	9.55794	9.57797	9.46841	9.5794	9.57695	9.56169	9.42183	9.51926	9.59735	9.59856	9.57437	9.64557
Arf3	13.9542	14.2349	13.9166	14.0352	14.0711	13.749	14.0805	13.8458	13.9002	13.7268	14.025	13.8243	13.9239	13.8839	13.7638
Arf4	10.5813	10.598	10.5378	10.6487	10.5865	10.662	10.6603	10.7138	10.7416	10.6472	10.6424	10.7128	10.7342	10.7268	10.8163
Arf5	10.6778	10.746	10.6899	10.83	10.7634	10.5814	10.7183	10.6279	10.5914	10.6186	10.6699	10.558	10.7832	10.763	10.7181
Arf6	10.0744	9.94077	10.0212	10.0574	10.039	10.2416	10.292	10.3061	10.2725	10.0935	10.1309	10.2605	10.3749	10.4404	10.3622
Arfgap1	11.8901	11.9734	11.901	11.8885	11.9155	11.8796	11.8836	11.888	11.8689	11.9034	11.8391	11.8885	11.8774	11.9653	11.8161
Arfgap2	11.3165	11.318	11.3905	11.4136	11.3073	11.3678	11.3456	11.3303	11.3211	11.3762	11.3479	11.3269	11.3833	11.3707	11.4318
Arfgap3	9.92381	9.97615	9.93625	9.89676	9.88489	9.92447	9.92815	10.0346	10.0127	10.0329	9.99926	10.0372	10.0518	9.99749	10.1611
Arfgef1	12.2182	12.198	12.1914	12.2048	12.141	12.2919	12.1968	12.2975	12.2255	12.2055	12.144	12.2613	12.1885	12.1467	12.2111
Arfgef2	12.1593	12.0648	12.1169	12.0956	12.0562	12.143	12.0837	12.0606	12.0468	12.2079	12.0949	12.2118	12.0833	12.1086	12.1095
Arfgef3	11.1889	11.0209	11.1775	11.0651	11.0973	11.0519	10.9533	10.8451	10.94	11.1023	10.9473	11.1487	10.8372	10.6884	10.8065
Arfip1	9.72309	9.62354	9.56659	9.74157	9.58453	9.7191	9.72113	9.69203	9.79881	9.61941	9.69481	9.80143	9.63719	9.63579	9.7082
Arfip2	11.3083	11.4081	11.3236	11.3629	11.3331	11.2854	11.3123	11.2996	11.2654	11.3026	11.3045	11.2459	11.379	11.3268	11.3496
Arfrp1	10.9474	11.0778	10.9917	11.0462	11.0244	11.0519	11.0182	11.0708	11.0211	11.0377	11.0696	11.0417	11.0772	11.0809	11.0143
Arg1	6.25352	6.13613	6.15963	6.30869	6.20944	6.76736	6.57843	6.81324	6.57994	6.41342	7.0594	6.55555	8.16954	7.91647	8.53167
Arg2	6.28371	6.46187	6.39781	6.24803	6.42404	6.41975	6.40079	6.41062	6.4803	6.31778	6.41355	6.37529	6.57708	6.56308	6.64867
Arglu1	13.2277	13.2938	13.2867	13.1834	13.2338	13.2854	13.233	13.372	13.3468	13.2614	13.2496	13.2271	13.2183	13.2293	13.2266
Arhgap1	11.0535	11.1482	11.0669	11.1092	11.1347	11.1056	11.1817	11.1536	11.1558	11.1043	11.1029	11.1045	11.2058	11.1949	11.1166
Arhgap10	9.87357	10.0119	9.85082	9.93158	9.86551	9.8794	9.99376	9.86632	9.73596	9.90631	9.86732	10.0264	9.90458	9.80021	9.71886
Arhgap11a	7.92147	7.81199	7.93085	7.97697	7.8741	8.21833	8.05101	8.24765	8.0827	8.01984	8.10011	8.11987	8.25945	8.29307	8.31354
Arhgap12	10.5508	10.4799	10.5609	10.6202	10.5703	10.4906	10.5366	10.5776	10.5555	10.5601	10.6104	10.6316	10.515	10.5339	10.6006
Arhgap15	8.27464	8.3841	8.34318	8.41314	8.31305	8.83731	8.737	9.04369	8.98031	8.74001	8.80173	9.16626	9.08071	9.14129	8.87973
Arhgap17	11.3602	11.4168	11.4526	11.4702	11.3856	11.7143	11.5801	11.6458	11.5731	11.6037	11.5794	11.6127	11.6258	11.5673	11.5886
Arhgap18	10.2415	10.1171	10.1417	10.0843	10.2185	10.1417	10.1445	10.3674	10.3364	10.294	10.1838	10.2948	10.2169	10.2508	10.2755
Arhgap19	8.23334	8.38636	8.26887	8.22799	8.23381	8.45024	8.36275	8.44565	8.32694	8.4174	8.38269	8.38871	8.36344	8.4545	8.66543
Arhgap20	10.849	11.0137	10.8625	10.8592	10.8615	10.7528	10.8128	10.6748	10.7677	10.7314	10.7351	10.7737	10.6646	10.5587	10.614
Arhgap21	13.8578	13.8261	13.8851	13.8616	13.7895	13.8856	13.7865	13.6781	13.6403	13.8191	13.7655	13.7589	13.658	13.5979	13.705
Arhgap22	9.43031	9.49214	9.42906	9.41749	9.56907	9.5816	9.70787	9.65419	9.73048	9.6291	9.56792	9.72637	9.62871	9.74752	9.57962
Arhgap23	12.8352	12.7888	12.8844	12.858	12.7894	12.7377	12.7394	12.7864	12.7735	12.753	12.9208	12.8535	12.7329	12.791	12.8392
Arhgap24	8.4238	8.21177	8.31235	8.34977	8.30025	8.33537	8.23041	8.5457	8.4191	8.51672	8.4828	8.80038	8.59801	8.6156	8.56836
Arhgap25	8.84176	9.03528	8.99125	8.99745	8.8908	9.54346	9.42668	9.58893	9.52852	9.27914	9.43174	9.48181	9.70464	9.73276	9.60471
Arhgap26	12.681	12.7374	12.7066	12.7347	12.5915	12.7648	12.5769	12.5194	12.5086	12.6464	12.596	12.7216	12.5585	12.3819	12.5016
Arhgap27	10.364	10.3647	10.4281	10.3416	10.3686	10.6989	10.6622	10.7479	10.6836	10.5989	10.6387	10.6865	10.8446	10.9346	10.7331
Arhgap27os2	4.53012	4.61687	4.59947	4.56337	4.58198	4.62025	4.59279	4.54148	4.64019	4.58162	4.55042	4.63647	4.60154	4.64549	4.599
Arhgap27os3	7.32222	7.33174	7.48191	7.47881	7.37323	8.27585	7.90711	8.26208	8.16598	7.97864	8.12634	8.00158	8.25797	8.34415	7.86
Arhgap28	5.95427	5.87688	5.87147	5.86911	5.87266	6.00217	6.01793	6.06569	6.04474	6.07469	6.01793	6.0537	6.04195	6.01262	6.0482
Arhgap29	10.3205	10.4497	10.3786	10.3073	10.3741	10.3176	10.4557	10.3722	10.439	10.2705	10.428	10.426	10.1946	10.2315	10.5136
Arhgap30	10.0264	10.0187	10.1705	10.195	10.0268	11.1252	10.8869	11.2129	11.0728	10.8362	10.8828	10.9406	11.2983	11.3279	11.1623
Arhgap31	10.839	10.8512	10.779	10.8622	10.8281	10.7768	10.8946	10.666	10.5941	10.6404	10.8087	10.7231	10.7073	10.6879	10.9063
Arhgap32	13.1256	13.3321	13.1315	13.1218	13.0479	12.9815	13.0974	12.9215	12.9962	12.9163	13.0402	13.0387	12.8663	12.8279	12.7988
Arhgap33	13.0185	13.4218	13.024	13.0451	13.1595	12.8893	13.2066	12.9847	12.9846	12.8765	12.9731	12.8723	12.8755	12.9169	12.5976
Arhgap35	12.8654	12.9118	12.8191	12.8747	12.8599	12.6069	12.7475	12.6027	12.6961	12.7142	12.7859	12.74	12.6798	12.612	12.6694
Arhgap36	7.05116	6.80536	6.84403	6.89153	6.99729	6.71692	6.51562	7.02899	6.9938	7.05195	6.77647	6.95722	6.94569	6.88969	6.9719
Arhgap39	12.2212	12.3305	12.2807	12.2092	12.2595	12.2001	12.3128	12.2343	12.2337	12.2686	12.2058	12.2381	12.1506	12.201	12.0266
Arhgap4	10.9578	11.0497	11.0871	11.0345	10.9597	11.4605	11.3666	11.4676	11.4243	11.3087	11.3332	11.3268	11.5297	11.4945	11.3139
Arhgap42	9.49539	9.5182	9.45265	9.42316	9.48721	9.38497	9.44016	9.35731	9.48718	9.40828	9.44874	9.5128	9.31634	9.28071	9.33224
Arhgap44	12.3484	12.3394	12.3729	12.3637	12.3074	12.2169	12.1819	12.1359	12.1537	12.2931	12.2317	12.2744	12.179	12.1557	12.1223
Arhgap5	11.5355	11.4515	11.4299	11.4985	11.4896	11.1377	11.2739	11.066	11.2346	11.12	11.1545	11.1953	11.0524	10.7892	11.0401
Arhgap6	9.51975	9.75104	9.60315	9.37448	9.75391	9.48467	9.50588	9.61279	9.61045	9.69215	9.49539	9.57991	9.5237	9.67987	9.62312
Arhgap8	5.54884	5.49772	5.55044	5.48787	5.48295	5.62932	5.68113	5.64977	5.58361	5.58045	5.66066	5.67707	5.63969	5.66047	5.71632
Arhgap9	8.73173	8.80176	8.89464	8.89142	8.6979	9.76767	9.52635	9.82611	9.74474	9.54169	9.55539	9.62641	9.99531	9.99323	9.67544
Arhgdia	12.4054	12.4804	12.3783	12.5007	12.4289	12.4603	12.5923	12.5459	12.5508	12.4563	12.5345	12.4993	12.6745	12.7549	12.6043
Arhgdib	9.91115	10.019	10.0746	10.1742	9.99403	10.9981	10.8729	11.0685	10.9788	10.7379	10.687	10.8533	11.2504	11.3839	11.0244
Arhgdig	9.30942	9.49881	9.27059	9.27976	9.30915	8.97736	9.25609	8.99627	9.08171	9.06116	9.17004	9.09492	9.05999	9.15606	8.96289
Arhgef1	13.1196	13.1839	13.2339	13.1219	13.1429	13.5015	13.3921	13.5325	13.4072	13.4338	13.3839	13.3782	13.5334	13.5517	13.3343
Arhgef10	11.3797	11.3371	11.4042	11.3482	11.3904	11.3636	11.3994	11.4756	11.462	11.3883	11.4044	11.4878	11.3649	11.4505	11.5061
Arhgef10l	11.6655	11.6434	11.6914	11.687	11.683	11.5708	11.5825	11.5484	11.4672	11.6869	11.6578	11.6072	11.6344	11.4881	11.6381
Arhgef11	12.012	11.9481	12.0083	12.0118	11.9505	11.8971	11.9586	11.9236	11.9138	11.9804	11.9664	11.9889	11.9091	11.8932	11.9627
Arhgef12	13.6035	13.5801	13.5292	13.5594	13.5666	13.4978	13.485	13.4133	13.4716	13.4869	13.5184	13.4912	13.3879	13.3128	13.4601
Arhgef15	10.0019	9.99014	9.99067	9.8984	10.007	9.87495	9.97719	9.95147	9.83483	9.89263	9.93853	9.91583	9.8648	9.81042	9.98159
Arhgef16	5.99078	5.9163	5.94966	5.94172	6.14856	5.86064	6.00895	5.9501	6.08982	6.00033	5.95235	6.07959	6.00074	6.09106	5.97664
Arhgef17	12.7598	12.8904	12.7576	12.7228	12.86	12.5595	12.7661	12.5708	12.6655	12.6292	12.6606	12.6443	12.5897	12.575	12.605
Arhgef18	11.1851	11.2123	11.1983	11.2178	11.1411	11.2114	11.2608	11.2475	11.1991	11.2587	11.2484	11.242	11.2522	11.2534	11.2251
Arhgef19	9.65994	9.7012	9.47358	9.66491	9.65307	9.31792	9.28689	9.34554	9.33752	9.3574	9.47002	9.39405	9.2863	9.29372	9.58419
Arhgef2	12.8795	13.0248	12.9407	12.9296	12.9166	13.0502	13.0525	12.9483	12.948	12.9349	12.974	12.9344	12.9834	12.9911	12.9997
Arhgef25	12.3885	12.6084	12.4692	12.4315	12.4418	12.3318	12.4554	12.343	12.3289	12.3115	12.3703	12.2862	12.4127	12.3526	12.2814
Arhgef26	10.9819	10.7707	10.8119	10.876	10.9171	10.6008	10.6822	10.6509	10.7103	10.7615	10.87	10.7328	10.6929	10.6647	10.7383
Arhgef28	10.9124	11.0894	10.7964	10.8216	10.8662	10.7258	10.7798	10.8444	10.8579	10.8887	10.8216	10.876	10.8241	10.8125	10.8594
Arhgef3	10.8602	10.8616	10.8469	10.9267	10.8472	10.9017	10.9787	10.9196	10.8867	10.8852	10.9148	10.9601	11.015	10.9849	10.9138
Arhgef33	11.3556	10.888	11.4008	11.546	11.1005	11.2635	10.8752	10.7027	10.7209	11.0839	11.0737	10.8236	11.0221	10.5839	10.9154
Arhgef37	9.46133	9.26436	9.70261	9.72434	9.3951	9.7474	9.46218	9.24781	9.24299	9.47852	9.46475	9.2623	9.38843	9.11555	9.42466
Arhgef39	6.08618	6.10246	6.08524	6.10283	6.03447	6.18177	6.09203	6.15108	6.14298	6.1589	6.15881	6.10819	6.11854	6.10322	6.12376
Arhgef4	12.7621	12.8443	12.7404	12.7562	12.7661	12.7129	12.8077	12.7652	12.7673	12.7358	12.8637	12.7526	12.7684	12.7969	12.7789
Arhgef40	11.4644	11.3469	11.4745	11.3835	11.52	11.4196	11.4113	11.4511	11.4845	11.5887	11.5119	11.4701	11.4855	11.5537	11.559
Arhgef5	8.33929	8.31896	8.26889	8.33493	8.22351	8.49318	8.53873	8.53984	8.40978	8.40591	8.59074	8.41059	8.50099	8.5849	8.89619
Arhgef6	10.3864	10.2077	10.338	10.2832	10.427	10.6808	10.6109	10.8095	10.7724	10.6281	10.5232	10.7051	10.7657	10.8333	10.6486
Arhgef7	12.9009	12.8854	12.9878	13.0435	12.9296	12.9469	12.8681	12.7255	12.7415	12.8845	12.8887	12.8198	12.8357	12.7295	12.7886
Arhgef9	12.9261	13.0709	12.8732	12.9002	12.9466	12.6878	12.8082	12.6402	12.7467	12.6565	12.6966	12.7167	12.5912	12.5232	12.514
Arid1a	12.8954	12.943	12.9334	12.9483	12.8973	13.0505	12.9929	12.96	12.9578	12.9954	12.9793	12.9578	13.0064	12.9671	12.9162
Arid1b	11.9424	11.9372	11.9376	11.9288	11.9225	11.9069	11.9414	11.8261	11.8682	11.9487	11.905	12.1603	11.8881	11.7956	11.8827
Arid2	11.2681	11.2608	11.2711	11.3117	11.2728	11.3269	11.2297	11.2652	11.2801	11.3667	11.2895	11.3017	11.325	11.1906	11.2469
Arid3a	9.40934	9.37639	9.43901	9.46076	9.50087	9.62829	9.52462	9.57667	9.5439	9.52832	9.59753	9.48286	9.58206	9.5236	9.62791
Arid3b	9.04047	9.16934	9.08011	9.05441	8.9466	9.24974	9.13851	9.16112	9.16813	9.2053	9.10151	9.08671	9.21238	9.09001	9.05137
Arid3c	5.41304	5.54938	5.45272	5.42491	5.4441	5.48035	5.51352	5.45863	5.4041	5.44041	5.56508	5.4531	5.47902	5.48045	5.4045
Arid4a	10.9694	10.9754	10.9584	10.9927	10.9708	11.1746	11.1423	11.2123	11.1053	11.141	11.0934	11.1616	11.1445	11.135	11.0839
Arid4b	11.5533	11.4955	11.5543	11.4772	11.4641	11.5859	11.5163	11.6104	11.5744	11.5197	11.5257	11.5987	11.484	11.4506	11.4787
Arid5a	9.67425	9.51681	9.73271	9.74166	9.65954	10.4266	10.2563	10.4927	10.3479	10.159	10.2555	10.327	10.4844	10.6643	10.4874
Arid5b	9.87441	9.79038	9.79583	9.82573	9.80917	10.2232	10.2261	10.2649	10.2647	10.0857	10.1002	10.4507	10.2947	10.2608	10.2494
Arih1	11.8078	11.7692	11.8156	11.8314	11.7792	11.851	11.8349	11.8547	11.8465	11.8151	11.8225	11.8576	11.7723	11.709	11.8276
Arih2	11.1234	11.1318	11.1869	11.1868	11.1854	11.2639	11.2311	11.2056	11.2083	11.2449	11.2189	11.2071	11.2493	11.2388	11.2563
Arl1	10.4629	10.4349	10.416	10.4883	10.4418	10.3333	10.4678	10.395	10.4521	10.3178	10.4335	10.3739	10.4124	10.4891	10.5001
Arl10	8.46551	8.48992	8.50165	8.48711	8.48915	8.55522	8.49675	8.6088	8.64079	8.62734	8.51442	8.55155	8.52364	8.56071	8.6367
Arl11	6.36938	6.39464	6.39349	6.47389	6.38098	6.72597	6.61806	6.64437	6.59895	6.56218	6.66025	6.68988	6.9608	6.87921	7.01613
Arl13b	9.44161	9.54493	9.48109	9.546	9.42092	9.49058	9.52134	9.57577	9.52546	9.56127	9.4803	9.5813	9.48774	9.44652	9.45029
Arl14ep	10.4158	10.4639	10.419	10.437	10.4253	10.3971	10.407	10.4157	10.4836	10.4065	10.4096	10.4478	10.392	10.3129	10.392
Arl15	9.37729	9.33085	9.28235	9.43387	9.2616	9.27174	9.34498	9.36425	9.36741	9.40278	9.47338	10.0782	9.36417	9.32543	9.35169
Arl16	8.31479	8.38972	8.34836	8.39349	8.34255	8.23837	8.2667	8.23336	8.24179	8.29147	8.3155	8.28156	8.35934	8.2893	8.29716
Arl2	10.4404	10.4163	10.371	10.4228	10.4856	10.3417	10.3543	10.4022	10.4369	10.4498	10.4338	10.4668	10.4021	10.5421	10.4646
Arl2bp	11.9632	11.9791	11.8674	11.9761	11.9297	11.6485	11.8379	11.7819	11.8087	11.7598	11.7971	11.7708	11.7753	11.7954	11.6891
Arl3	10.7732	10.784	10.7824	10.8747	10.8648	10.6264	10.6979	10.5885	10.6491	10.7059	10.6903	10.6185	10.666	10.6424	10.6706
Arl4a	9.09913	9.22898	9.08996	9.11984	9.18038	9.076	9.1343	9.09135	9.15749	9.07546	9.17683	9.13684	9.14658	9.15345	9.1122
Arl4c	10.5215	10.5329	10.5748	10.5849	10.4279	10.7258	10.7077	10.7735	10.7516	10.7005	10.6653	10.6743	10.9789	10.929	10.8498
Arl4d	6.52576	6.70987	6.59438	6.57589	6.72282	6.41183	6.70081	6.54877	6.60763	6.46877	6.52635	6.42611	6.55346	6.60162	6.52577
Arl5a	10.894	10.8153	10.8421	11.0326	10.8575	10.879	10.8373	10.8138	10.8903	10.7749	10.8684	10.8038	10.8548	10.712	10.8601
Arl5b	9.19857	9.18709	9.29388	9.36512	9.27029	9.2857	9.24147	9.23201	9.23722	9.17738	9.25769	9.19815	9.09455	9.04298	9.15907
Arl5c	8.01917	8.11619	8.09255	8.32075	8.18757	8.66038	8.64676	8.65029	8.5802	8.71328	8.57726	8.49282	8.7071	8.91505	8.71605
Arl6	9.25058	9.37342	9.30774	9.3187	9.34511	9.25748	9.27065	9.29937	9.31648	9.27432	9.28322	9.25348	9.18243	9.14568	9.27119
Arl6ip1	11.4326	11.3433	11.2891	11.3844	11.3636	11.3088	11.435	11.3603	11.4474	11.3477	11.3953	11.3292	11.4174	11.4401	11.5074
Arl6ip4	9.60379	9.63431	9.65378	9.65103	9.62678	9.60162	9.61169	9.64675	9.50592	9.59235	9.56718	9.55311	9.73919	9.76167	9.6778
Arl6ip5	10.7612	10.7804	10.7418	10.8258	10.6832	10.9363	10.9594	10.9703	10.9314	10.8475	10.8366	10.9064	11.0354	11.0647	10.9702
Arl6ip6	8.11185	8.25644	8.13289	8.2884	8.18464	8.24482	8.17512	8.32789	8.20622	8.13944	8.26633	8.23491	8.15967	8.27882	8.2099
Arl8a	11.9579	11.9751	11.9377	11.9743	11.9484	11.8927	11.9837	11.949	11.9056	11.8817	11.9524	11.8808	11.9574	11.9341	11.973
Arl8b	11.2182	11.2153	11.1523	11.2376	11.1559	11.0231	11.2198	11.1085	11.1832	11.0251	11.2383	11.1708	11.0926	11.0623	11.2397
Arl9	5.02601	5.1645	5.07988	5.05714	5.0527	5.16382	5.13843	5.12373	5.11113	5.10803	5.14844	5.1377	5.12497	5.08181	5.09179
Armc1	10.1483	10.039	10.1258	10.0767	10.0565	10.068	10.0862	10.031	10.062	10.0464	10.0935	10.0681	10.0495	9.97513	10.0585
Armc10	9.24984	9.40074	9.26533	9.2579	9.27882	9.40712	9.41577	9.45618	9.46695	9.3236	9.38859	9.42781	9.46874	9.53162	9.36947
Armc2	9.3493	9.46782	9.37157	9.32887	9.3729	9.32011	9.34305	9.34362	9.33794	9.46199	9.31094	9.32596	9.26364	9.22593	9.31374
Armc3	5.94414	6.0257	5.92656	6.00276	5.9479	5.93206	5.86803	6.01589	5.99418	6.19825	5.9711	6.05145	6.07869	5.99603	6.00502
Armc4	6.16024	6.18515	6.24121	6.26256	6.15217	6.15402	6.14586	6.17029	6.22673	6.22746	6.18338	6.14321	6.21549	6.14897	6.07995
Armc5	9.64141	9.7325	9.75884	9.7462	9.67838	9.83776	9.78926	9.73955	9.72458	9.70698	9.76535	9.76999	9.87644	9.84161	9.88166
Armc6	9.9045	9.89067	9.92667	9.86158	9.90988	9.76915	9.88659	9.79653	9.80629	9.85192	9.83994	9.81005	9.82301	9.89235	9.84744
Armc7	9.07524	9.07915	9.10939	9.06721	9.09157	9.50986	9.41477	9.64732	9.40994	9.3389	9.50329	9.40433	9.54924	9.66119	9.28303
Armc8	11.6621	11.6949	11.6756	11.6769	11.6809	11.7545	11.6684	11.7159	11.6527	11.6641	11.6151	11.6474	11.5633	11.5602	11.6061
Armc9	11.1963	11.2815	11.1839	11.0898	11.1847	11.1964	11.1673	11.2709	11.2088	11.2728	11.1681	11.1791	11.2007	11.2489	11.1819
Armcx1	10.302	10.3052	10.2853	10.2549	10.2783	10.1146	10.1874	10.2834	10.1753	10.1247	10.1486	10.2073	10.1316	10.1507	10.0842
Armcx2	11.1455	11.1944	11.1117	11.0932	11.0683	10.918	11.0292	10.9756	11.0228	11.0288	11.0017	10.9985	10.9648	10.9953	10.9645
Armcx3	11.1149	11.0521	11.1051	11.1188	11.0814	11.0279	11.0385	11.0463	11.0492	11.0217	11.0683	11.0276	10.9479	10.9375	11.0535
Armcx4	11.3561	11.2676	11.3016	11.2303	11.2344	11.141	11.1361	11.0246	11.0743	11.2691	11.1917	11.1476	11.0735	10.9744	11.1613
Armcx5	9.5093	9.62957	9.48492	9.39447	9.52612	9.58547	9.54865	9.65269	9.58095	9.60772	9.45258	9.59344	9.5241	9.65031	9.50356
Armcx6	7.96621	7.93047	7.95642	7.99099	7.93746	7.92739	7.92438	8.06067	7.99699	7.95765	7.98203	8.05978	8.01536	8.0752	7.89923
Arnt	12.4916	12.4634	12.5068	12.4688	12.4505	12.5683	12.4448	12.4282	12.4341	12.4897	12.4548	12.399	12.3318	12.3094	12.3696
Arnt2	13.216	13.3802	13.1832	13.1965	13.2081	13.0729	13.2328	13.1372	13.1672	13.1198	13.2149	13.1852	13.1163	13.137	13.0069
Arntl	10.8894	11.0187	10.9415	10.896	10.9055	10.8778	10.8385	10.804	10.8273	10.7343	10.7021	10.7907	10.7096	10.639	10.6716
Arntl2	9.45839	9.55134	9.37094	9.31486	9.54354	9.45609	9.393	9.51825	9.40901	9.51188	9.41968	9.40815	9.33826	9.38292	9.34817
Arpc1a	11.6928	11.7364	11.7123	11.6878	11.7373	11.7219	11.764	11.7313	11.6969	11.7208	11.7149	11.6944	11.7428	11.7698	11.7663
Arpc1b	10.5006	10.5047	10.6193	10.6733	10.5117	11.349	11.2788	11.4062	11.3862	11.0557	11.179	11.2507	11.6201	11.6646	11.6653
Arpc2	12.1451	12.1796	12.1529	12.1435	12.1187	12.4037	12.3836	12.4649	12.4229	12.3254	12.301	12.3502	12.4811	12.5799	12.4805
Arpc3	10.5281	10.6378	10.5296	10.6136	10.5722	10.6509	10.7384	10.7107	10.7186	10.6561	10.7069	10.7168	10.8627	10.9388	10.8462
Arpc4	10.8761	10.8935	10.8756	10.995	10.9268	10.9897	11.0716	10.9924	11.087	10.9284	11.0181	10.9521	11.1392	11.2031	11.1212
Arpc5	10.8624	10.9138	10.8365	10.8958	10.8628	11.1461	11.1414	11.2138	11.2248	11.0337	11.0899	11.0725	11.3252	11.3516	11.2671
Arpc5l	10.568	10.6455	10.5485	10.6268	10.6502	10.6326	10.5685	10.5694	10.6769	10.6443	10.6408	10.5331	10.6993	10.6163	10.5834
Arpp19	11.3315	11.6205	11.3224	11.5082	11.3606	11.186	11.4268	11.2272	11.3005	11.0721	11.2651	11.2124	11.1603	11.0789	10.9982
Arpp21	13.4688	13.7836	13.4213	13.4211	13.5562	13.3624	13.5642	13.3682	13.3776	13.2865	13.3766	13.4777	13.2508	13.2612	13.0781
Arr3	5.21522	5.2637	5.26352	5.21508	5.2425	5.12551	5.27766	5.18158	5.21041	5.19316	5.16083	5.12934	5.11862	5.15517	5.11692
Arrb1	13.7546	13.8309	13.7712	13.7863	13.8202	13.6149	13.7191	13.5356	13.6376	13.6361	13.6786	13.6532	13.6396	13.5791	13.626
Arrb2	11.6001	11.6762	11.6988	11.7577	11.6198	11.898	11.8392	11.9529	11.8893	11.8735	11.8875	11.8443	11.9973	12.0565	12.0173
Arrdc1	10.3724	10.3631	10.4898	10.2944	10.3573	10.6439	10.4655	10.6596	10.5988	10.6162	10.5815	10.6026	10.7309	10.7518	10.6562
Arrdc2	8.54295	8.61246	8.67766	8.51456	8.66089	8.54083	8.59146	8.69212	8.56283	8.51349	8.57214	8.51821	8.62686	8.69282	8.66867
Arrdc3	10.2231	10.1778	10.2741	10.2543	10.2731	10.2689	10.1265	10.2376	10.2868	10.2358	10.3162	10.2647	10.2248	10.2448	10.1955
Arrdc4	9.0172	8.94734	9.09085	9.15945	9.05595	9.51792	9.41285	9.61011	9.58888	9.36794	9.60595	9.46345	9.69424	9.69366	9.88042
Arsa	10.5309	10.5131	10.5083	10.4546	10.4574	10.3661	10.4079	10.4062	10.4234	10.4454	10.4141	10.4362	10.4632	10.5112	10.582
Arsb	11.5705	11.6518	11.473	11.4844	11.564	11.2137	11.4914	11.2592	11.3576	11.3575	11.2075	11.2765	11.2864	11.2573	11.1362
Arsg	10.1332	10.0178	10.1605	10.0363	10.0423	10.1719	10.047	10.1811	10.2147	10.2098	10.141	10.2566	10.1547	10.2691	10.0614
Arsi	4.84232	4.83918	4.84135	4.80789	4.896	4.87926	4.8089	4.78128	4.83547	4.82864	4.77812	4.82967	4.79588	4.87533	4.85305
Arsj	5.58981	5.59316	5.55897	5.52881	5.53696	5.50849	5.52502	5.53169	5.48248	5.57344	5.56495	5.56975	5.52233	5.61648	5.64114
Arsk	8.62973	8.60427	8.56833	8.65719	8.60648	8.55652	8.64358	8.53549	8.5774	8.5571	8.64836	8.54042	8.57502	8.40246	8.70529
Art3	7.00579	7.02057	7.0571	7.02195	6.99371	7.14758	7.20108	7.16212	7.06343	7.09162	7.24724	7.20135	7.18113	7.21051	7.20681
Arv1	10.0473	10.0208	10.0222	10.0882	10.0268	10.0409	10.1024	10.0816	10.1435	10.104	10.0424	10.0616	10.0198	10.0697	9.97732
Arvcf	10.8686	10.9298	10.9947	10.9702	11.0346	10.8526	10.8389	10.8727	10.9074	11.0406	10.915	10.9581	10.9574	10.8944	10.9632
Arx	8.53109	8.80785	8.48011	8.48387	8.83762	8.45779	8.73001	8.50138	8.69209	8.31205	8.53098	8.58159	8.46284	8.50214	8.4397
Arxes1	8.02983	7.83172	7.90017	7.98741	7.93401	7.64011	7.80324	7.6474	7.5997	7.8452	7.77886	7.75222	7.68508	7.58273	7.83543
Arxes2	9.17754	9.00858	8.97589	9.15286	9.03812	8.74574	8.90157	8.84831	8.95822	8.91763	8.88357	8.78239	8.73159	8.71741	8.88147
As3mt	9.5812	9.47969	9.54963	9.47574	9.5347	9.50117	9.47013	9.57526	9.61173	9.57493	9.61776	9.59032	9.55724	9.64924	9.65382
Asah1	11.2347	11.2586	11.2276	11.228	11.2197	11.3126	11.2766	11.3376	11.3135	11.3054	11.2056	11.3403	11.3536	11.2926	11.532
Asah2	9.37668	9.23593	9.28666	9.21344	9.14961	9.23931	9.17135	9.40146	9.3741	9.3394	9.36075	9.38655	9.23684	9.2853	9.38261
Asap1	12.1244	12.1831	12.0777	12.0538	12.0804	12.0519	12.137	12.041	12.1135	12.0341	12.064	12.294	12.0487	12.0748	11.9596
Asap2	11.607	11.5079	11.6065	11.5863	11.5291	11.5824	11.5168	11.485	11.48	11.6284	11.466	11.566	11.4065	11.4028	11.4759
Asap3	9.73843	9.62429	9.76357	9.71339	9.73825	10.3732	10.0563	10.3662	10.2671	10.2176	10.3048	10.2757	10.2593	10.4535	10.4952
Asb1	10.395	10.4293	10.4212	10.4262	10.3353	10.2694	10.3392	10.2294	10.328	10.3103	10.4093	10.3211	10.3041	10.2086	10.2395
Asb11	6.74936	7.09174	6.83805	6.74297	6.90714	6.78881	6.8677	6.80994	6.72371	6.74753	6.7094	6.67771	6.68343	6.73978	6.67989
Asb13	10.6893	10.6803	10.7145	10.7291	10.6746	10.7583	10.7654	10.803	10.8201	10.7097	10.8114	10.7338	10.7108	10.7439	10.7746
Asb16	5.9909	5.86182	5.82523	5.90492	5.89989	5.73739	5.79051	5.78468	5.8739	5.80604	5.90059	5.81314	5.84833	5.94612	5.83648
Asb18	7.26118	7.32155	7.31226	7.14671	7.30211	7.19668	7.13966	7.14239	7.26273	7.2433	7.02563	7.12345	7.17445	7.20104	7.11161
Asb2	8.34794	8.48388	8.38124	8.42728	8.4176	8.73215	8.85765	8.74338	8.90564	8.66052	8.66145	8.64965	8.7589	8.90934	8.49516
Asb3	8.89781	8.81889	8.97803	8.93255	8.88383	8.90859	8.84012	8.94756	8.95551	8.90657	8.8965	9.09645	8.97589	8.98015	8.90069
Asb4	6.05815	6.17138	6.08587	6.08851	6.18029	6.1779	6.17858	6.14742	6.19967	6.19069	6.07053	6.16939	6.18843	6.08572	6.26956
Asb5	5.62733	5.67115	5.52156	5.6077	5.5906	5.60676	5.56352	5.63009	5.62235	5.54932	5.5606	5.63148	5.48981	5.58316	5.53062
Asb6	10.0724	10.1995	10.0759	10.1361	10.1102	10.1869	10.1812	10.1457	10.1299	10.06	10.1444	10.1389	10.1898	10.2441	10.2094
Asb7	9.4523	9.44958	9.42275	9.46763	9.42814	9.32684	9.39157	9.48003	9.38161	9.37586	9.39395	9.45728	9.34207	9.29056	9.42401
Asb8	10.2246	10.2887	10.2801	10.2728	10.2606	10.3205	10.2499	10.3071	10.2614	10.2702	10.3037	10.2411	10.2278	10.3508	10.2988
Ascc1	8.80348	8.81888	8.81497	8.94778	8.84733	8.9032	8.85652	8.8873	8.97465	8.96073	8.8712	9.01154	8.94412	9.05337	8.93929
Ascc2	11.8415	11.9498	11.8978	11.8354	11.8383	12.0642	12.0215	12.0719	12.0306	12.0228	11.9796	11.9589	12.0081	12.052	12.036
Ascc3	10.0398	9.98467	10.0736	10.0891	10.0091	10.2095	10.1317	10.1632	10.1975	10.1019	10.0633	10.3346	10.2168	10.1261	10.2331
Ascl1	6.34752	6.34877	6.35757	6.26857	6.34983	6.17214	6.24548	6.21075	6.24755	6.22401	6.24239	6.25542	6.29564	6.26654	6.16009
Ascl2	3.67125	3.65546	3.65909	3.67511	3.68382	3.67348	3.64485	3.6463	3.66353	3.61846	3.69661	3.69117	3.66874	3.62154	3.70506
Ascl4	4.16148	4.06408	4.0904	4.10153	4.13704	4.06314	4.10719	4.11441	4.06636	4.07362	4.11708	4.15572	4.11792	4.094	4.11461
Asf1a	7.93895	7.76909	7.91563	7.90232	7.90265	7.84642	7.80043	7.91559	7.92307	7.8654	7.8761	7.82564	7.80761	7.88081	7.82115
Asf1b	5.71357	5.79956	5.80731	5.74805	5.77065	6.00301	5.86835	6.01546	5.96744	5.94604	5.95343	5.99785	6.17629	6.20483	5.97504
Asgr1	5.1995	5.16149	5.23413	5.25726	5.14617	5.13255	5.18215	5.14808	5.11876	5.19218	5.15947	5.18781	5.25093	5.16732	5.21761
Asgr2	5.39303	5.4333	5.47601	5.59937	5.42037	5.58081	5.69312	5.5111	5.65578	5.82509	5.54672	5.63465	5.57828	5.60339	5.50637
Ash1l	12.7295	12.7508	12.6713	12.6909	12.7019	12.6916	12.7066	12.6159	12.6231	12.6909	12.6512	12.7001	12.6052	12.546	12.6268
Ash2l	10.9373	10.8956	10.9411	10.9215	10.9056	10.8484	10.8779	10.8672	10.9185	10.9318	10.9171	10.911	10.8665	10.8786	10.8377
Asic1	12.1964	12.1304	12.2605	12.2458	12.1236	12.1511	12.0359	11.9015	11.9154	12.1337	12.0389	12.0617	12.0165	11.9611	11.9971
Asic2	11.8244	11.9867	11.6954	11.7928	11.8823	11.7708	11.8809	11.88	11.7849	12.0033	11.8808	12.62	11.987	12.008	11.8092
Asic3	5.23228	5.18843	5.20662	5.19317	5.25082	5.17816	5.16861	5.25141	5.15644	5.20245	5.11568	5.19808	5.20724	5.22274	5.15934
Asic4	9.00477	9.03435	8.91862	8.63161	8.93502	8.5955	8.9476	8.85854	8.8288	8.77993	8.66729	8.71853	8.74838	8.71268	8.65334
Asl	9.73229	9.71547	9.81744	9.63423	9.71538	9.68136	9.68461	9.83364	9.8189	9.8383	9.72657	9.72665	9.87211	9.93615	9.88137
Asmt	5.07667	5.16481	5.06994	5.08449	5.14555	5.12811	5.13013	5.1344	5.13723	5.07834	5.09807	5.14877	5.06716	5.12437	5.11587
Asna1	10.6088	10.7409	10.6078	10.6662	10.6847	10.502	10.6359	10.5025	10.5621	10.572	10.5661	10.5293	10.5909	10.6023	10.5848
Asns	10.6487	10.6973	10.7722	10.6588	10.6561	10.618	10.5917	10.5868	10.5664	10.6172	10.5596	10.6137	10.643	10.5757	10.6684
Asnsd1	8.98457	9.00388	8.98868	9.01466	9.04992	9.08443	9.05726	9.15618	9.14956	9.02318	9.06155	9.05846	9.17444	9.11218	9.20751
Aspa	10.4205	10.2436	10.429	10.4028	10.3929	10.2275	10.1002	10.438	10.4196	10.4235	10.5566	10.5735	10.2774	10.3767	10.3661
Aspdh	7.37833	7.43092	7.4017	7.35862	7.42826	7.42442	7.31892	7.36242	7.32771	7.33899	7.26005	7.37728	7.33306	7.3847	7.30578
Aspg	10.158	10.2853	10.3838	10.2191	10.398	11.2214	10.8344	11.1876	11.0941	10.7614	11.0339	10.8921	10.9694	11.1789	11.6778
Asph	12.3289	12.2275	12.3343	12.4651	12.2638	12.2733	12.1089	12.0051	12.0198	12.135	12.1374	12.0586	11.9857	11.7457	11.9423
Asphd1	9.28295	9.40952	9.36374	9.33271	9.42361	9.12924	9.33343	9.20569	9.21985	9.14718	9.22975	9.22151	9.25425	9.12715	9.16407
Asphd2	11.6046	11.756	11.5979	11.6064	11.6289	11.4486	11.6165	11.4528	11.4609	11.4098	11.4267	11.4143	11.4541	11.4305	11.4104
Aspm	6.4108	6.45058	6.40687	6.47659	6.37444	6.71548	6.75499	6.74356	6.8002	6.66663	6.65769	6.65661	6.77939	6.81855	6.76736
Aspn	5.42329	5.41125	5.47645	5.40281	5.39108	5.36356	5.45921	5.3486	5.35707	5.36019	5.51526	5.34393	5.29589	5.33637	5.37413
Asprv1	5.46375	5.47201	5.50332	5.5116	5.50473	5.51384	5.56334	5.55863	5.55569	5.46941	5.51333	5.53203	5.54882	5.52184	5.53975
Aspscr1	11.2932	11.3037	11.3379	11.2243	11.2759	11.4035	11.3398	11.4523	11.3608	11.4386	11.3648	11.3992	11.4509	11.5182	11.3925
Asrgl1	13.0058	12.8733	12.8682	12.9416	12.9578	12.4629	12.7456	12.5631	12.6454	12.7491	12.7668	12.6722	12.6993	12.624	12.7152
Ass1	9.74388	9.59516	9.72273	9.58794	9.82732	10.0366	9.97203	10.1296	10.0144	10.0466	10.0467	10.0369	10.4482	10.5333	10.5792
Aste1	8.61613	8.73884	8.68252	8.67097	8.71853	8.83182	8.69812	8.75492	8.82453	8.69784	8.64787	8.68887	8.76832	8.80678	8.72074
Astn1	13.1588	13.1861	13.0579	13.0071	13.0594	12.932	13.0147	12.9114	12.9446	12.9938	12.9228	13.0372	12.9031	12.8134	13.051
Astn2	11.9382	11.7573	11.9514	12.0519	11.8036	11.8717	11.6715	11.5339	11.515	11.8497	11.7603	12.0381	11.7218	11.4484	11.7726
Asun	10.8568	10.9188	10.9287	10.8921	10.8299	10.8749	10.7884	10.8343	10.8162	10.8218	10.793	10.8218	10.7833	10.7261	10.7296
Asxl1	11.731	11.774	11.729	11.7295	11.7072	11.8436	11.7924	11.893	11.774	11.784	11.8023	11.837	11.8637	11.9138	11.8268
Asxl2	11.149	11.1087	11.1508	11.0806	11.0712	11.3179	11.2316	11.2751	11.234	11.247	11.2053	11.2893	11.2266	11.2716	11.1865
Asxl3	9.15193	9.18854	9.07116	9.07643	9.15414	9.04322	9.16152	9.07962	9.1924	9.13379	9.08684	9.21045	8.97818	9.0556	8.93265
Atad1	10.9603	10.8655	10.9265	10.8553	10.8657	10.8936	10.8609	10.9364	10.9273	10.8754	10.9338	10.9318	10.8967	10.8649	11.0063
Atad2	9.16023	9.32289	9.16853	9.20508	9.0147	9.52202	9.32032	9.47635	9.40361	9.33721	9.39959	9.39595	9.52276	9.4857	9.39963
Atad2b	10.2846	10.1318	10.2259	10.2114	10.1549	10.2795	10.1671	10.209	10.166	10.36	10.2472	10.3516	10.2789	10.1713	10.2018
Atad3a	11.4559	11.5061	11.539	11.5399	11.4641	11.4421	11.4835	11.4211	11.4196	11.4942	11.4415	11.421	11.4303	11.455	11.4481
Atad3aos	5.03729	5.05911	5.11785	5.0785	5.03201	4.98498	5.01911	5.01825	5.04298	4.99172	5.10004	4.99878	5.02038	5.01904	5.01959
Atad5	9.03906	8.99002	9.07365	8.9685	9.03418	9.1274	8.96373	9.13818	9.09144	9.07657	9.08012	9.1572	9.07476	9.07203	9.06201
Atat1	10.988	10.9956	10.9837	10.9332	10.9641	10.9525	10.9721	11.0738	10.99	11.028	11.0153	10.9321	10.9583	11.0138	10.9432
Atcay	12.3329	12.4476	12.3528	12.3496	12.3664	12.1562	12.2994	12.1405	12.2225	12.2356	12.26	12.2518	12.233	12.1856	12.1417
Atcayos	4.80804	4.63	4.62194	4.67902	4.71561	4.5862	4.63223	4.63038	4.63474	4.736	4.5804	4.66103	4.65057	4.68734	4.63914
Ate1	11.2187	11.0959	11.1438	11.154	11.1414	11.1783	11.0915	11.2665	11.1486	11.1611	11.1906	11.2382	11.1778	11.1308	11.1532
Atf1	9.95305	9.96294	9.97671	10.0295	9.93354	10.1018	9.98824	10.1459	10.1156	10.0056	10.0352	10.0674	10.0695	10.0094	10.1039
Atf2	11.0902	11.107	11.0882	11.0785	11.0581	11.1219	11.0783	11.0668	11.0931	10.9829	11.0282	11.0545	11.022	10.9523	10.9255
Atf3	7.56957	7.39505	7.61727	7.48435	7.33964	8.17903	7.8949	8.09654	7.84113	8.07292	7.91534	8.10149	8.16673	8.20764	8.45458
Atf4	10.9022	10.9166	10.8934	11.0604	11.0167	10.9713	11.0108	11.0008	10.9838	10.9374	10.9547	10.923	11.1567	11.1874	11.0799
Atf5	9.93128	9.99482	9.9453	10.0769	10.3251	9.96441	10.0751	10.0476	10.2407	10.0347	10.1132	10.1511	10.097	10.2929	10.3292
Atf6	11.0858	11.1391	11.1355	11.1358	11.0792	11.1571	11.1102	11.069	11.0749	11.0142	11.0376	11.1596	11.0881	11.0825	11.1458
Atf6b	11.4088	11.4779	11.376	11.4131	11.3768	11.3944	11.4626	11.4034	11.3913	11.3937	11.3319	11.3611	11.4729	11.4003	11.524
Atf7	11.2687	11.2399	11.2902	11.3235	11.2302	11.3467	11.261	11.264	11.2603	11.312	11.313	11.2886	11.2164	11.1224	11.2438
Atf7ip	11.9708	11.9567	12.009	11.9482	11.9746	12.1432	12.0188	12.0176	12.0374	12.0292	11.9961	12.0245	12.0513	11.9775	11.9169
Atg10	8.8714	8.81104	8.92158	8.82426	8.89117	9.01992	9.00408	9.16674	9.05162	8.92756	9.01588	9.2955	9.07435	9.03783	8.92329
Atg101	8.25541	8.29339	8.23799	8.37445	8.38358	8.23671	8.30783	8.26205	8.26764	8.20401	8.32248	8.22638	8.38148	8.38227	8.32134
Atg12	10.5013	10.5163	10.4477	10.5039	10.5437	10.3981	10.4397	10.4072	10.4393	10.3477	10.4554	10.4092	10.4406	10.3623	10.3592
Atg13	12.1612	12.2245	12.2442	12.1635	12.1987	12.1681	12.1946	12.1624	12.1256	12.2024	12.107	12.1401	12.1468	12.1715	12.0228
Atg14	9.92911	9.98013	9.94205	9.96472	9.9392	9.9342	9.94531	9.89429	9.92878	9.91891	9.89861	9.91381	9.93368	9.84356	9.92769
Atg16l1	11.8855	11.984	11.9722	11.9073	11.9325	11.9558	11.9415	11.8798	11.9174	11.9328	11.8671	11.9524	11.9374	11.9711	11.8832
Atg16l2	11.4335	11.5262	11.5021	11.4888	11.472	11.4365	11.4909	11.4261	11.3937	11.4992	11.48	11.4211	11.4216	11.3791	11.4176
Atg2a	12.0086	12.0597	12.0776	12.0367	12.0077	12.0701	12.0117	12.0063	11.9486	12.0379	11.9654	11.9587	12.0382	11.9769	11.9561
Atg2b	11.9177	11.7978	11.9189	11.8837	11.8069	11.8772	11.8103	11.799	11.7685	11.9034	11.7747	11.8644	11.8284	11.7843	11.811
Atg3	9.93768	9.87697	9.87896	9.92269	9.89122	9.84543	9.91604	9.93	9.88817	9.8585	9.89055	9.92566	9.95598	9.96907	9.95188
Atg4a	9.80841	9.80581	9.79707	9.76362	9.7979	9.96873	9.83151	9.91894	9.88917	9.87202	9.85791	9.8971	9.84701	9.8958	9.85027
Atg4b	11.3116	11.3521	11.3807	11.3353	11.3565	11.3605	11.2815	11.3099	11.3103	11.4065	11.3143	11.3752	11.3543	11.3885	11.2672
Atg4c	10.53	10.5843	10.4978	10.4697	10.4902	10.5267	10.4382	10.5353	10.4637	10.5478	10.5025	10.5224	10.4337	10.3369	10.3977
Atg4d	10.4166	10.414	10.5408	10.478	10.3972	10.3763	10.375	10.2834	10.3287	10.3701	10.3955	10.3013	10.3824	10.3863	10.3414
Atg5	8.99429	8.92839	9.06179	9.08788	9.02516	9.07109	9.14674	9.17894	9.25788	9.109	9.16077	9.2306	9.29223	9.25036	9.22215
Atg7	9.65069	9.72476	9.69372	9.68937	9.70988	9.71749	9.72125	9.78429	9.68148	9.74331	9.73602	9.87799	9.86256	9.76495	9.78954
Atg9a	12.296	12.3332	12.2928	12.3046	12.2507	12.1996	12.2193	12.0549	12.0312	12.1335	12.08	12.0735	12.0817	11.9921	12.1883
Atg9b	7.15483	7.22432	7.19357	7.03885	7.13288	7.09593	7.09778	7.16062	7.18532	7.21218	7.15757	7.25725	7.19422	7.32092	7.24253
Athl1	8.52603	8.51267	8.57148	8.53177	8.51661	8.69455	8.77132	8.72016	8.77395	8.63687	8.7763	8.7558	8.84444	8.90887	8.909
Atic	9.98462	9.91438	9.94006	9.94227	9.92771	9.98232	9.9146	9.97964	9.98506	9.95802	9.97176	10.0577	10.0359	10.0909	10.0055
Atl1	11.4084	11.4641	11.4384	11.3587	11.3505	11.3522	11.3439	11.3466	11.3695	11.4638	11.3075	11.3903	11.2751	11.2559	11.3259
Atl2	11.4764	11.3153	11.475	11.5766	11.3697	11.3506	11.2539	11.2001	11.207	11.2655	11.2645	11.2265	11.2248	10.967	11.2321
Atl3	11.1102	11.0484	11.1182	11.1516	10.9975	11.2131	11.1089	11.22	11.171	11.1765	11.1544	11.1542	11.177	11.1216	11.2691
Atm	10.6661	10.6053	10.7085	10.582	10.6321	10.881	10.769	10.8923	10.8278	10.7941	10.6839	10.8176	10.762	10.7608	10.7839
Atmin	10.9833	10.9832	10.9437	10.956	10.9078	10.8134	10.8267	10.8214	10.8201	10.8388	10.887	10.8678	10.897	10.852	10.8462
Atn1	12.7721	12.8785	12.8059	12.8049	12.8326	12.7272	12.7865	12.743	12.6747	12.7475	12.7952	12.6767	12.7357	12.7282	12.6215
Atoh7	4.39176	4.46342	4.42428	4.46966	4.44392	4.40994	4.36081	4.34743	4.4105	4.41134	4.40854	4.38708	4.3869	4.40917	4.38955
Atoh8	6.77567	6.7528	6.77403	6.82858	6.81971	6.95885	6.84539	6.91599	6.87462	6.92035	6.89287	6.81659	6.92437	6.91353	7.12692
Atox1	8.88548	8.90218	8.8113	8.8854	8.87355	8.85993	9.03551	8.96759	8.9905	8.86363	8.97646	8.95866	9.14358	9.1695	9.06796
Atp10a	9.75199	9.80936	9.69363	9.73333	9.79239	9.73968	9.90138	9.86897	9.83671	9.81991	9.82737	9.89415	9.77185	9.85969	9.94091
Atp10b	5.31349	5.24695	5.23896	5.22483	5.30233	5.2201	5.24374	5.27874	5.2612	5.21591	5.21178	5.31156	5.2236	5.20549	5.15752
Atp10d	9.2556	9.30004	9.14922	9.19759	9.17228	9.63658	9.50065	9.77867	9.60411	9.54518	9.44767	9.49247	9.64098	9.72812	9.67657
Atp11a	12.8512	12.7749	12.8803	12.8298	12.8205	12.9456	12.8143	12.8508	12.8756	12.9227	12.8944	12.895	12.844	12.8879	12.9431
Atp11b	13.1878	13.1462	13.204	13.0707	13.1055	13.2887	13.1654	13.3242	13.297	13.2484	13.1949	13.2301	13.178	13.1896	13.223
Atp11c	10.7009	10.4724	10.5617	10.5522	10.5775	10.6149	10.5576	10.6164	10.7009	10.553	10.5245	10.6351	10.4279	10.3303	10.5794
Atp13a1	12.108	12.1291	12.1795	12.1567	12.1364	12.2615	12.229	12.2277	12.1915	12.253	12.1561	12.1786	12.2825	12.336	12.2793
Atp13a2	13.2618	13.2568	13.278	13.25	13.2047	13.2776	13.251	13.2867	13.2383	13.3087	13.2938	13.2923	13.4188	13.4142	13.4929
Atp13a3	11.2998	11.2421	11.2485	11.2764	11.1469	11.3163	11.2195	11.2497	11.222	11.2492	11.2252	11.2893	11.1366	11.0669	11.2848
Atp13a4	10.1209	9.94776	10.0554	10.0099	9.98074	9.89035	9.8465	9.9031	9.80149	9.91732	9.90808	9.83653	9.86234	9.77285	10.0911
Atp13a5	9.98424	9.92282	9.84006	9.8663	9.98892	9.78836	9.93704	9.83572	9.7441	9.82057	10.0352	9.84552	9.64619	9.58144	9.95139
Atp1a1	14.5735	14.5865	14.5984	14.7257	14.4474	14.5592	14.4955	14.2222	14.1949	14.4572	14.3528	14.2877	14.3728	14.1531	14.6229
Atp1a2	15.6828	15.556	15.5169	15.5412	15.5564	15.1102	15.2906	15.1396	15.2444	15.323	15.3657	15.2483	15.2103	15.1399	15.5196
Atp1a3	16.2659	16.1518	16.2074	16.1985	16.0819	16.0192	16.017	15.8996	15.9017	16.1016	15.9162	16.0177	15.9938	15.8946	16.1464
Atp1a4	4.17151	4.17599	4.17651	4.15284	4.16213	4.16328	4.16141	4.23989	4.18235	4.19278	4.19212	4.21835	4.20975	4.22915	4.24862
Atp1b1	13.8841	13.8878	13.7851	13.8629	13.845	13.6788	13.7792	13.6363	13.6707	13.6913	13.6389	13.7356	13.5753	13.5785	13.7311
Atp1b2	14.1657	13.8754	14.0568	14.0804	14.0075	13.7451	13.7905	13.7162	13.7074	13.874	13.896	13.7143	13.7278	13.67	14.1187
Atp1b3	12.5169	12.4775	12.4862	12.5563	12.397	12.4786	12.4126	12.4848	12.4045	12.4457	12.4451	12.4512	12.4107	12.4173	12.563
Atp2a1	5.23932	5.21251	5.21348	5.10619	5.09604	5.07093	5.18904	5.07483	5.14895	5.07513	5.19567	5.14193	5.09972	5.15144	5.15207
Atp2a2	14.75	14.618	14.7655	14.7668	14.5372	14.5746	14.4745	14.295	14.3694	14.4682	14.3709	14.3913	14.3533	14.1436	14.5487
Atp2a3	12.1472	11.658	12.3189	12.345	11.7365	12.402	11.9435	11.8498	11.8488	12.0657	11.8235	11.8215	12.1094	11.7704	12.0059
Atp2b1	13.7787	13.9595	13.7852	13.706	13.7917	13.7585	13.839	13.6968	13.7366	13.5951	13.6369	13.747	13.5707	13.5561	13.6394
Atp2b2	14.753	14.7151	14.7898	14.7725	14.6133	14.5883	14.5349	14.2246	14.3387	14.4637	14.3467	14.432	14.308	14.103	14.3638
Atp2b3	13.1188	12.9496	13.2011	13.1066	13.0186	13.1387	12.9098	12.7578	12.7856	13.0796	12.9205	12.854	12.812	12.6444	12.8392
Atp2b4	12.6297	12.7473	12.5599	12.5228	12.5619	12.6402	12.6695	12.6422	12.6538	12.6023	12.5989	12.5902	12.5873	12.5989	12.5394
Atp2c1	12.6038	12.629	12.5738	12.5551	12.5447	12.5291	12.5067	12.5115	12.514	12.4617	12.4478	12.4999	12.4416	12.3646	12.4475
Atp2c2	6.30636	6.37124	6.2566	6.3014	6.25021	6.41891	6.3801	6.49483	6.44361	6.45399	6.32432	6.43012	6.49787	6.48651	6.52049
Atp4a	4.97891	4.95897	4.97139	4.88879	4.93719	4.91249	4.85906	4.93442	4.88347	4.94482	4.90316	4.89255	4.91507	4.97409	4.89582
Atp5a1	13.6086	13.5147	13.5446	13.6308	13.6122	13.3314	13.4768	13.3591	13.4048	13.4503	13.4456	13.486	13.5399	13.5181	13.5957
Atp5b	14.0416	13.9246	13.9394	14.0271	13.9688	13.6945	13.8693	13.7164	13.7793	13.8101	13.8361	13.8213	13.8413	13.8946	13.93
Atp5c1	12.3391	12.2357	12.2577	12.31	12.2729	12.1929	12.1931	12.1622	12.2064	12.2384	12.2026	12.19	12.2506	12.2599	12.2408
Atp5d	11.905	11.9419	11.9199	11.9595	11.988	11.7107	11.8511	11.7564	11.797	11.8056	11.8606	11.8168	11.8774	11.8888	11.8232
Atp5e	10.1489	10.0287	10.0414	10.1845	10.2114	9.9044	10.0488	9.9142	10.1099	9.96219	10.0796	10.048	10.1879	10.2455	10.0851
Atp5f1	11.8304	11.6992	11.729	11.8657	11.7875	11.5731	11.7045	11.6181	11.7146	11.6587	11.7347	11.6575	11.7312	11.7056	11.7582
Atp5g1	10.7695	10.7486	10.7254	10.8764	10.8472	10.6061	10.657	10.6099	10.659	10.7224	10.7776	10.6704	10.8	10.8552	10.7141
Atp5g2	11.1567	11.0889	11.1995	11.1239	11.1054	11.0655	11.1612	11.0435	11.1307	11.0839	11.0705	11.0666	11.1754	11.3225	11.1197
Atp5g3	11.3489	11.2713	11.2562	11.4018	11.3545	11.1289	11.2396	11.1689	11.2318	11.2069	11.2651	11.2088	11.3472	11.4211	11.3112
Atp5h	11.6506	11.5999	11.5715	11.6938	11.655	11.4099	11.5762	11.4576	11.5025	11.5668	11.5279	11.4992	11.6077	11.6793	11.5994
Atp5j	11.5055	11.4798	11.5517	11.5411	10.9207	11.3363	11.4381	11.3604	11.4299	11.3957	11.4469	11.4109	11.4458	11.4745	11.4828
Atp5j2	11.1827	11.1639	11.1016	11.1593	11.2015	10.9326	11.1187	11.0172	11.074	11.0176	11.075	11.0307	11.1361	11.2635	11.0956
Atp5k	9.76208	9.76004	9.60454	9.81256	9.8346	9.40185	9.69994	9.44554	9.5415	9.62378	9.65292	9.6149	9.75574	9.85767	9.72136
Atp5l	10.9581	10.9137	10.9169	11.0743	11.0316	10.755	10.8693	10.8334	10.9023	10.8963	10.9583	10.8531	10.9967	11.019	11.0111
Atp5o	11.4007	11.296	11.3262	11.3851	11.426	11.1516	11.2538	11.1516	11.2498	11.2627	11.2396	11.2748	11.3228	11.3474	11.3412
Atp5s	9.78086	9.73191	9.73042	9.66051	9.72496	9.77437	9.7311	9.7893	9.71114	9.78617	9.79629	9.68775	9.72305	9.71991	9.63964
Atp5sl	10.8866	10.8567	10.9483	10.9073	10.8801	10.8931	10.8403	10.8757	10.8051	10.9198	10.9034	10.8069	10.9707	10.9264	10.8312
Atp6ap1	12.612	12.6026	12.5613	12.6094	12.5935	12.53	12.53	12.4954	12.4438	12.5479	12.4807	12.5	12.5887	12.5635	12.7352
Atp6ap1l	9.7786	10.0198	9.78777	9.83071	9.94696	9.86145	9.91212	9.79934	9.91501	9.71685	9.74892	9.76477	9.66469	9.72283	9.64887
Atp6ap2	11.0872	11.0776	10.9824	11.068	10.9813	10.9794	11.0561	11.0162	11.0171	10.9728	10.9572	10.9949	11.0319	10.9237	11.157
Atp6v0a1	14.3208	14.3671	14.3274	14.292	14.2631	14.2304	14.2623	14.1667	14.1666	14.245	14.1472	14.1945	14.1449	14.0905	14.1687
Atp6v0a2	11.8186	11.8355	11.8174	11.8238	11.8058	11.9641	11.9085	11.9461	11.9221	11.9071	11.9311	11.8836	11.954	11.9604	12.0345
Atp6v0a4	4.45138	4.4673	4.3974	4.44275	4.45596	4.45929	4.39391	4.47264	4.47663	4.52603	4.45242	4.4921	4.50237	4.43855	4.49294
Atp6v0b	12.4711	12.6099	12.5471	12.5825	12.5125	12.4594	12.5245	12.4577	12.5188	12.4804	12.5367	12.4767	12.5637	12.5617	12.6027
Atp6v0c	11.9441	11.9935	11.8752	11.9967	11.9815	11.8529	12.0085	11.9131	11.8962	11.8993	11.9787	11.9565	12.0235	12.0739	12.1732
Atp6v0d1	11.7351	11.7336	11.714	11.7483	11.6967	11.6329	11.6729	11.6532	11.6372	11.7139	11.6596	11.6817	11.7719	11.7278	11.7274
Atp6v0d2	3.9977	4.01722	4.06201	3.99995	4.00676	4.01498	4.03879	4.08166	4.08066	4.06681	4.10651	4.08284	4.36335	4.11192	4.7732
Atp6v0e	10.8527	10.9105	10.9603	10.896	10.9229	10.9413	10.9575	10.9368	10.9562	10.9597	10.934	10.9336	10.9179	10.961	10.8844
Atp6v0e2	11.7259	11.7471	11.7191	11.867	11.7196	11.4231	11.5993	11.4556	11.5483	11.4927	11.6576	11.5072	11.6058	11.5473	11.5902
Atp6v1a	12.5613	12.4604	12.5298	12.5838	12.4442	12.3737	12.3996	12.3124	12.355	12.4091	12.308	12.4179	12.3818	12.3216	12.4677
Atp6v1b2	12.7004	12.6945	12.7033	12.7628	12.6574	12.5385	12.5764	12.5687	12.5783	12.5678	12.6156	12.6469	12.6202	12.638	12.6815
Atp6v1c1	11.4105	11.399	11.3772	11.3889	11.3658	11.3398	11.3551	11.332	11.3295	11.2991	11.3557	11.3387	11.38	11.3491	11.3671
Atp6v1c2	7.61939	7.84585	7.617	7.5635	7.81008	7.73918	7.73956	7.77905	7.68767	7.65853	7.67011	7.56306	7.62913	7.67435	7.51751
Atp6v1d	11.3852	11.3776	11.3998	11.4613	11.395	11.373	11.4107	11.4204	11.3951	11.3711	11.3958	11.3643	11.382	11.4476	11.4027
Atp6v1e1	11.2023	11.2261	11.2097	11.2826	11.2122	11.0057	11.1362	11.0488	11.1008	11.1979	11.1709	11.1901	11.2638	11.2092	11.2083
Atp6v1f	9.91952	9.9073	9.88073	10.0013	9.96729	9.83793	9.93352	9.86778	9.93381	9.89897	9.94267	9.94916	10.0404	10.136	10.0496
Atp6v1g1	10.3721	10.2511	10.2768	10.3977	10.4066	10.2202	10.3298	10.272	10.3849	10.2803	10.329	10.3498	10.3758	10.3892	10.471
Atp6v1g2	11.9294	12.085	11.946	12.0271	12.0284	11.79	11.8932	11.8253	11.8238	11.818	11.8881	11.8054	11.8478	11.8386	11.6221
Atp6v1h	11.135	11.1121	11.0966	11.1248	11.1287	11.0472	11.1388	11.1485	11.1114	11.0089	11.085	11.1888	11.0466	11.1117	11.1269
Atp7a	8.90956	8.87206	8.92468	8.9543	8.89746	9.26495	9.23863	9.28952	9.19387	9.11635	9.11569	9.26202	9.21682	9.19624	9.397
Atp7b	8.75457	8.64599	8.79486	8.73589	8.74006	8.86808	8.7133	8.94821	8.93018	8.95764	8.87644	8.85333	8.87127	8.91618	9.03375
Atp8a1	13.0038	13.0265	13.0026	13.0115	13.0018	13.0078	12.9486	12.9485	12.9767	12.9395	12.9508	13.052	12.8793	12.8308	12.9935
Atp8a2	10.0403	9.85391	9.9325	9.85662	9.83742	9.85452	9.79548	9.81463	9.85347	10.0823	9.92781	10.4235	9.81424	9.78361	9.76858
Atp8b1	7.82112	8.05615	7.83191	7.81669	7.9206	7.94944	8.00287	8.00914	8.02273	7.7943	7.95554	8.03827	7.87348	7.91445	8.18107
Atp8b2	12.8307	12.8644	12.8843	12.7639	12.8399	12.8781	12.8631	12.8021	12.8759	12.9068	12.8296	12.8483	12.8316	12.8057	12.7817
Atp8b3	5.24308	5.17453	5.14888	5.17467	5.19471	5.19688	5.07919	5.20863	5.25608	5.27588	5.14549	5.18961	5.18396	5.23769	5.17534
Atp8b4	8.37038	8.34484	8.6085	8.58072	8.2624	9.81325	9.32084	9.94628	9.63799	9.40288	9.46002	9.52849	9.86098	9.88945	9.46674
Atp8b5	6.69217	6.67891	6.82219	6.82101	6.84858	6.85667	6.79154	6.82662	6.90564	6.98259	6.90518	6.9196	6.81823	6.92775	6.94115
Atp9a	13.6936	13.7056	13.6182	13.607	13.5046	13.4955	13.5346	13.3984	13.3685	13.5323	13.4552	13.4579	13.4883	13.3705	13.7098
Atp9b	12.3784	12.4567	12.4146	12.3407	12.3791	12.4472	12.4192	12.4141	12.4003	12.3698	12.3804	12.4413	12.3828	12.4453	12.4146
Atpaf1	10.6919	10.7087	10.6692	10.6508	10.6673	10.5768	10.6473	10.6479	10.6057	10.5573	10.5961	10.6678	10.5532	10.634	10.5099
Atpaf2	10.2846	10.3344	10.3428	10.3483	10.3215	10.376	10.288	10.3152	10.4254	10.3266	10.3133	10.2746	10.2719	10.2861	10.2185
Atpif1	10.8323	10.9733	10.78	10.8834	10.8735	10.755	10.8626	10.806	10.8027	10.7883	10.8768	10.8017	10.8723	11.0072	10.8083
Atr	10.5666	10.5921	10.5854	10.5312	10.4949	10.6515	10.5688	10.6431	10.6094	10.6602	10.5262	10.6416	10.5552	10.5624	10.5436
Atraid	10.8274	10.8851	10.883	10.8528	10.8542	10.7738	10.8384	10.836	10.7913	10.8437	10.7941	10.772	10.8789	10.8674	10.8662
Atrip	8.97869	9.02627	9.10059	8.86274	9.06123	8.96969	9.19107	9.06218	9.1418	9.09877	8.87115	9.08868	9.08882	8.88312	8.99426
Atrn	12.4516	12.4364	12.4062	12.4095	12.3432	12.273	12.2691	12.1668	12.2337	12.268	12.2751	12.3015	12.1585	12.0893	12.2945
Atrnl1	11.4987	11.4909	11.4639	11.4354	11.2595	11.2691	11.3027	11.1923	11.2172	11.2332	11.2662	11.559	11.1586	11.0777	11.33
Atrx	13.0004	12.9267	12.9608	12.9745	12.9383	13.0358	12.9361	12.9543	12.9597	12.9571	12.859	12.9513	12.8462	12.739	12.9345
Atxn1	11.7187	11.8845	11.6483	11.6787	11.6678	11.7553	11.7828	11.7838	11.7196	11.7202	11.7691	12.1383	11.7448	11.7567	11.6213
Atxn10	11.5795	11.478	11.4938	11.5567	11.532	11.3391	11.4296	11.4511	11.4386	11.4858	11.4505	11.6388	11.5443	11.5341	11.5203
Atxn1l	10.8008	10.8181	10.792	10.7909	10.8512	10.88	10.8416	10.7826	10.834	10.7846	10.8434	10.8389	10.8623	10.8062	10.8413
Atxn2	12.4353	12.4109	12.4223	12.4172	12.4027	12.3966	12.4184	12.4067	12.3867	12.4697	12.4175	12.4391	12.3158	12.2617	12.3101
Atxn2l	13.7422	13.8328	13.8139	13.8048	13.7924	13.8711	13.8551	13.867	13.7862	13.8486	13.77	13.7898	13.8102	13.8393	13.7136
Atxn3	10.7229	10.7746	10.7225	10.6723	10.7632	10.8297	10.8287	10.777	10.8102	10.7474	10.7674	10.7966	10.6765	10.6744	10.7443
Atxn7	11.238	11.2676	11.2326	11.2432	11.1695	11.406	11.325	11.3376	11.2874	11.3258	11.2926	11.301	11.2705	11.2446	11.2559
Atxn7l1	10.9183	10.9785	10.9211	10.909	10.9942	11.1993	11.1525	11.1434	11.141	11.168	11.1166	11.2651	11.1238	11.1414	11.0119
Atxn7l2	11.1056	11.2641	11.1057	11.0523	11.2313	11.0793	11.1632	11.0747	11.0747	11.0899	10.9756	11.0517	11.0361	11.1284	10.8647
Atxn7l3	12.6514	12.7857	12.6098	12.6885	12.6488	12.3428	12.6101	12.4363	12.5119	12.3814	12.6038	12.4108	12.489	12.4403	12.4418
Atxn7l3b	11.3949	11.4289	11.4135	11.5347	11.461	11.2267	11.4012	11.1918	11.3643	11.2538	11.3406	11.2843	11.3307	11.2782	11.3188
AU019823	9.55879	9.59249	9.57461	9.55803	9.61506	9.60804	9.67049	9.65592	9.71513	9.57857	9.60509	9.56188	9.6168	9.61779	9.63802
AU020206	12.2001	12.3731	12.457	12.4414	12.2373	13.5333	13.1132	13.5985	13.4139	13.1871	13.2347	13.2956	13.602	13.6134	13.3423
AU021092	7.01148	7.073	6.93986	7.07819	7.05333	6.96907	7.10583	7.03666	6.98088	7.0115	7.13516	7.06851	6.80788	6.85712	7.2844
AU022252	10.3125	10.3762	10.2921	10.3226	10.3774	10.1791	10.2981	10.1457	10.2266	10.1973	10.2666	10.1748	10.1709	10.1435	10.1245
AU022754	7.70094	7.90112	7.72711	7.74299	7.77212	7.70709	7.84376	7.78306	7.76822	7.69794	7.68192	7.71746	7.69756	7.78535	7.69686
AU040320	11.6732	11.6864	11.6933	11.6027	11.6039	11.657	11.633	11.6603	11.6042	11.6849	11.5896	11.6645	11.6139	11.6607	11.6713
AU040972	4.74591	4.7831	4.73278	4.77861	4.75788	4.74673	4.79044	4.80717	4.74643	4.68678	4.69951	4.7801	4.78278	4.79911	4.73324
AU041133	7.3603	7.23919	7.40882	7.4322	7.30494	7.46723	7.33455	7.36277	7.46781	7.41065	7.36113	7.32345	7.39582	7.45904	7.32993
Auh	10.7371	10.7387	10.7549	10.7176	10.7096	10.7254	10.7108	10.7361	10.773	10.7293	10.731	10.85	10.7924	10.7472	10.6875
Aup1	11.501	11.5805	11.5314	11.6088	11.5297	11.6442	11.6076	11.6458	11.5913	11.6363	11.5867	11.5667	11.697	11.7735	11.7402
Aurka	5.64343	5.64454	5.65393	5.64436	5.69503	5.83913	5.75923	5.77879	5.71757	5.72122	5.81191	5.72284	5.93077	5.89147	5.8252
Aurkaip1	9.42987	9.36826	9.31376	9.47367	9.45668	9.30698	9.38534	9.29412	9.33651	9.38992	9.37614	9.41308	9.54409	9.57123	9.4367
Aurkb	5.80652	5.82779	5.8539	5.83011	5.77743	6.22976	6.12722	6.17591	6.12145	6.04768	6.08116	6.16103	6.22698	6.31891	6.16216
Auts2	11.7016	11.7306	11.6353	11.6213	11.6971	11.6236	11.6683	11.5568	11.611	11.6455	11.5795	12.3892	11.4972	11.5397	11.437
AV039307	6.73532	6.70648	6.79874	6.7178	6.67862	6.71247	6.67868	6.64306	6.77772	6.73692	6.77426	6.7145	6.69586	6.70871	6.67205
AV099323	4.43497	4.45243	4.46791	4.38695	4.40713	4.43277	4.41517	4.44611	4.47193	4.40278	4.53113	4.39699	4.43233	4.39656	4.41229
Aven	7.66578	7.64692	7.58052	7.7302	7.52493	7.53584	7.59774	7.59097	7.58765	7.7195	7.65297	7.76835	7.68976	7.67849	7.6637
Avil	6.75728	6.6526	6.71484	6.73841	6.71834	6.94475	6.74944	6.67488	6.73915	6.76928	6.86188	6.76375	6.75864	6.76416	6.80762
Avl9	10.883	10.8373	10.8537	10.907	10.8173	10.8272	10.8178	10.8995	10.891	10.8185	10.8459	10.8877	10.8284	10.787	10.8617
Avp	5.61107	5.61745	5.2741	5.38058	5.55774	5.27145	5.26965	5.48438	5.47653	5.59888	5.27837	5.47621	5.41226	5.51491	5.65293
Avpi1	7.04377	7.09882	7.09469	7.15237	7.1052	6.96417	7.10492	6.95883	6.9847	7.06094	7	7.07176	7.12354	7.11378	7.09801
AW011738	7.3853	7.47423	7.55348	7.3386	7.57758	7.54208	7.56747	7.58391	7.56893	7.429	7.56809	7.50827	7.48273	7.53563	7.56242
AW047730	9.29865	9.2419	9.21621	9.30627	9.32162	8.853	9.10648	8.85245	8.93555	8.94054	9.01756	8.9402	8.93075	8.9519	8.94304
AW112010	9.50326	9.40113	9.54851	9.68516	9.52297	10.6589	10.5382	10.7633	10.7212	10.358	10.4355	10.5894	11.1318	11.1867	11.1669
AW146154	8.22163	8.31051	8.23251	8.20716	8.2208	8.3496	8.28671	8.37604	8.31139	8.29054	8.18176	8.32764	8.32408	8.29843	8.25362
AW209491	7.57477	7.48223	7.5473	7.59706	7.51662	7.45041	7.38642	7.44481	7.42611	7.44585	7.52016	7.50012	7.49234	7.47247	7.55337
[truncated: 15,668 more rows]

## Sheet: Day30ParasiteTranscriptome
Name	Description	shortName	WT_A1	WT_A2	WT_A3	ROCY1_A1	ROCY1_A2	ROCY1_B1	name	baseMean	log2FoldChange	lfcSE	stat	pvalue	padj	WT_A1	WT_A2	WT_A3	ROCY1_A1	ROCY1_A2	ROCY1_B1
TGVEG_233480	SAG-related sequence SRS29C	SRS2	15	9	15	9739	1553	2867	TGVEG_233480	402.96	-3.48084	0.554786	-6.27421	3.51418e-10	3.52858e-09	6.59446	6.39775	7.46049	9.1958	8.8626	8.98922
TGVEG_224460	putative aminopeptidase n		15	8	3	4623	854	1491	TGVEG_224460	204.153	-3.38901	0.319889	-10.5943	3.16632e-26	2.28161e-24	6.06231	5.71719	5.88691	8.23861	8.05053	8.12293
TGVEG_271050	SAG-related sequence SRS34A	SAG2A	26	14	8	7455	1111	2301	TGVEG_271050	313.563	-3.07182	0.324444	-9.46794	2.85405e-21	1.24018e-19	6.85316	6.51012	6.88268	8.88564	8.47958	8.72748
TGVEG_239100	ribosomal protein RPS7	RPS7	8	13	2	2846	500	952	TGVEG_239100	129.678	-2.86131	0.352646	-8.11382	4.90514e-16	1.15554e-14	5.31434	5.84417	5.39125	7.63078	7.38124	7.55298
TGVEG_291890	microneme protein MIC1	MIC1	18	11	5	4466	641	1365	TGVEG_291890	188.706	-2.82057	0.355835	-7.92663	2.25168e-15	5.01509e-14	6.2271	5.957	6.20968	8.22227	7.76015	8.04752
TGVEG_205470	putative translation elongation factor 2 family protein		16	9	6	3339	657	1012	TGVEG_205470	158.01	-2.65357	0.297997	-8.90469	5.35335e-19	1.72575e-17	6.03851	5.70357	6.24775	7.87364	7.75384	7.68888
TGVEG_249900	putative adenine nucleotide translocator		11	6	3	1976	385	638	TGVEG_249900	95.1593	-2.56228	0.347509	-7.37327	1.66495e-13	2.64878e-12	5.42771	5.0692	5.43893	7.17108	7.0354	7.05179
TGVEG_266060	ribosomal protein RPSA	RPSA	14	14	2	2924	556	975	TGVEG_266060	139.154	-2.55384	0.295539	-8.64131	5.5573e-18	1.5472e-16	5.83979	5.97508	5.48406	7.69229	7.53315	7.61183
TGVEG_245460	ribosomal protein RPS8	RPS8	10	14	6	2742	589	967	TGVEG_245460	142.655	-2.52861	0.276545	-9.14356	6.04299e-20	2.17725e-18	5.60245	6.01005	6.2002	7.63972	7.61674	7.62202
TGVEG_227280	dense granule protein GRA3	GRA3	54	63	36	16947	2685	5445	TGVEG_227280	776.064	-2.50118	0.316454	-7.90377	2.706e-15	5.81553e-14	8.21615	8.42058	8.75263	10.074	9.76005	9.96759
TGVEG_254620	ribosomal protein RPL39	RPL39	19	16	11	4168	826	1551	TGVEG_254620	217.317	-2.48937	0.253999	-9.8007	1.11813e-22	5.70713e-21	6.41485	6.40109	6.95912	8.21285	8.10499	8.25366
TGVEG_261570	ribosomal protein RPL7A	RPL7A	14	16	0	2751	525	917	TGVEG_261570	130.134	-2.48437	0.316093	-7.85963	3.85261e-15	8.13699e-14	5.78007	6.04048	4.85984	7.59638	7.43992	7.51484
TGVEG_227360	ribosomal protein RPL3	RPL3	21	16	7	4190	800	1286	TGVEG_227360	199.668	-2.47139	0.257252	-9.6069	7.47677e-22	3.52271e-20	6.43801	6.33866	6.53871	8.19333	8.04378	8.02599
TGVEG_320050	ribosomal protein RPL5	RPL5	19	17	6	3856	757	1270	TGVEG_320050	189.181	-2.46647	0.248648	-9.91954	3.42319e-23	1.90609e-21	6.31716	6.35286	6.38741	8.0883	7.96841	7.99683
TGVEG_250770	putative eukaryotic initiation factor-4A		5	15	3	1998	428	712	TGVEG_250770	103.653	-2.4604	0.319474	-7.70139	1.34592e-14	2.61707e-13	4.87055	5.89444	5.49004	7.20018	7.17296	7.1936
TGVEG_245620	ribosomal-ubiquitin protein RPS27A	RPS27A	7	11	2	1912	322	604	TGVEG_245620	87.8912	-2.44317	0.379332	-6.44072	1.18911e-10	1.28907e-09	5.00872	5.53045	5.15809	7.1199	6.81661	6.97461
TGVEG_309590	rhoptry protein ROP1	ROP1	57	52	31	14053	2410	4345	TGVEG_309590	656.713	-2.42589	0.24871	-9.75388	1.77552e-22	8.70003e-21	8.1176	8.15785	8.53054	9.83799	9.5972	9.69274
TGVEG_286450	dense granule protein GRA5	GRA5	91	58	24	16018	2376	5330	TGVEG_286450	733.593	-2.38221	0.259507	-9.17975	4.32095e-20	1.60399e-18	8.55054	8.32827	8.42378	10.0069	9.62939	9.93452
TGVEG_207440	ribosomal protein RPS4	RPS4	12	9	6	2298	423	799	TGVEG_207440	116.089	-2.34478	0.315686	-7.42757	1.10607e-13	1.85608e-12	5.63599	5.52982	6.09603	7.40285	7.20634	7.36879
TGVEG_262690	ribosomal protein RPL27	RPL27	12	10	3	2037	427	682	TGVEG_262690	103.537	-2.33389	0.305478	-7.64011	2.1704e-14	4.09037e-13	5.56831	5.54668	5.51905	7.23615	7.18456	7.15906
TGVEG_226970	ribosomal protein RPS11	RPS11	9	13	3	1961	445	650	TGVEG_226970	102.547	-2.30781	0.312392	-7.38753	1.4958e-13	2.47616e-12	5.31783	5.77542	5.51203	7.19049	7.2287	7.10213
TGVEG_204020	ribosomal protein RPL8	RPL8	16	18	2	2861	576	955	TGVEG_204020	142.086	-2.28479	0.266761	-8.56495	1.08124e-17	2.94337e-16	5.98797	6.23269	5.52763	7.68487	7.58991	7.60608
TGVEG_277080	microneme protein MIC5	MIC5	19	8	3	2531	344	896	TGVEG_277080	116.414	-2.27905	0.435491	-5.23329	1.66517e-07	1.01991e-06	6.04414	5.42276	5.58623	7.50355	6.96812	7.48963
TGVEG_226960	phosphofructokinase PFKII	PFKII	8	15	1	1980	350	622	TGVEG_226960	92.7805	-2.2619	0.367905	-6.14806	7.84382e-10	7.22457e-09	5.14673	5.85052	4.92683	7.16988	6.92308	7.01898
TGVEG_310780	dense granule protein GRA4	GRA4	16	15	6	3212	490	1009	TGVEG_310780	148.256	-2.24826	0.324163	-6.9356	4.0449e-12	5.27128e-11	6.03604	6.11422	6.24782	7.83836	7.43938	7.69266
TGVEG_227600	ribosomal protein RPL34	RPL34	13	6	2	1534	327	579	TGVEG_227600	81.7275	-2.24386	0.334356	-6.711	1.933e-11	2.29896e-10	5.51896	4.9888	5.12159	6.86124	6.82761	6.92063
TGVEG_267400	ribosomal protein RPL32	RPL32	8	11	3	1721	312	572	TGVEG_267400	85.1606	-2.2055	0.344936	-6.39393	1.61676e-10	1.7348e-09	5.12124	5.53746	5.4011	7.00745	6.78891	6.92072
TGVEG_229670	ribosomal protein RPS23	RPS23	18	4	5	1991	423	675	TGVEG_229670	104.98	-2.19976	0.30698	-7.16579	7.73374e-13	1.10161e-11	5.94846	4.88685	5.88128	7.21081	7.1745	7.14801
TGVEG_300000	ribosomal protein RPL18	RPL18	13	6	3	1808	283	549	TGVEG_300000	83.1474	-2.18151	0.386891	-5.63857	1.71471e-08	1.27304e-07	5.53489	5.00926	5.38064	7.05823	6.67059	6.86706
TGVEG_231140	ribosomal protein RPS25	RPS25	12	8	3	1718	345	564	TGVEG_231140	87.2764	-2.18141	0.322636	-6.76122	1.36832e-11	1.64332e-10	5.49004	5.27382	5.42032	7.01153	6.91015	6.91107
TGVEG_254440	ribosomal protein RPL12	RPL12	35	7	4	3374	609	1020	TGVEG_254440	160.871	-2.17922	0.549165	-3.96824	7.24052e-05	0.000263977	6.7885	5.55163	5.98759	7.89556	7.68157	7.70854
TGVEG_220950	hypothetical protein		11	7	2	1536	227	571	TGVEG_220950	74.2654	-2.17626	0.428625	-5.07732	3.82802e-07	2.22243e-06	5.3159	5.05478	5.0568	6.85496	6.39537	6.89736
TGVEG_305460	putative methionine aminopeptidase 2		5	11	2	1282	277	445	TGVEG_305460	68.0023	-2.16768	0.356178	-6.08595	1.15804e-09	1.03547e-08	4.59273	5.41919	4.98903	6.63332	6.61424	6.59493
TGVEG_254720	dense granule protein GRA8	GRA8	34	37	6	5810	905	2016	TGVEG_254720	277.94	-2.16335	0.311339	-6.94854	3.6908e-12	4.86153e-11	7.0799	7.28319	6.69897	8.64428	8.28822	8.61066
TGVEG_249250	ribosomal protein RPL35A	RPL35A	13	9	3	1669	379	607	TGVEG_249250	91.7023	-2.11886	0.303235	-6.98752	2.79791e-12	3.76642e-11	5.59266	5.40499	5.45788	6.99128	7.03031	7.00784
TGVEG_214940	MIC2-associated protein M2AP		18	15	6	2830	505	946	TGVEG_214940	142.041	-2.09134	0.276889	-7.553	4.2534e-14	7.55133e-13	6.1299	6.1039	6.23768	7.69699	7.47008	7.6202
TGVEG_288360	tryptophanyl-tRNA synthetase (TrpRS2)		27	11	6	2843	682	971	TGVEG_288360	157.39	-2.07989	0.272804	-7.62413	2.45693e-14	4.56021e-13	6.55281	5.90071	6.29204	7.72252	7.82114	7.67019
TGVEG_231640	alveolin domain containing intermediate filament IMC1	ALV1	20	11	5	2661	502	764	TGVEG_231640	128.944	-2.07905	0.298896	-6.95577	3.50639e-12	4.66883e-11	6.17041	5.77489	6.0329	7.60187	7.4341	7.35542
TGVEG_240600	putative chaperonin cpn60		12	2	5	1235	253	484	TGVEG_240600	70.3108	-2.05886	0.3856	-5.33937	9.3271e-08	6.01352e-07	5.36723	4.21052	5.66366	6.59052	6.50931	6.6952
TGVEG_300140	putative elongation factor 1-gamma		14	6	4	1582	347	541	TGVEG_300140	85.875	-2.05606	0.311977	-6.59041	4.3861e-11	5.11712e-10	5.63222	5.04373	5.61736	6.9176	6.91708	6.8639
TGVEG_442220	rhoptry protein ROP5		11	15	2	2067	352	611	TGVEG_442220	96.8337	-2.05463	0.343508	-5.98133	2.21327e-09	1.90934e-08	5.46628	5.89371	5.26451	7.24411	6.95676	7.0252
TGVEG_288720	ribosomal protein RPL10	RPL1	13	11	4	1900	389	613	TGVEG_288720	98.7747	-2.04109	0.29597	-6.89628	5.33828e-12	6.88357e-11	5.64053	5.6303	5.71212	7.16205	7.08393	7.04326
TGVEG_309120	ribosomal protein RPL4	RPL4	21	19	12	3371	753	1168	TGVEG_309120	189.186	-2.03585	0.220765	-9.22177	2.9223e-20	1.11923e-18	6.44918	6.49416	6.99816	7.97345	7.99371	7.93759
TGVEG_275810	ribosomal protein RPS10	RPS1	15	23	5	2850	574	967	TGVEG_275810	149.424	-2.02246	0.248368	-8.14301	3.85567e-16	9.26117e-15	5.99855	6.52233	6.13293	7.71643	7.6231	7.6565
TGVEG_249180	bifunctional dihydrofolate reductase-thymidylate synthase		17	13	5	2192	445	846	TGVEG_249180	121.216	-2.00833	0.275144	-7.29917	2.89544e-13	4.43365e-12	5.99527	5.89159	6.00516	7.37634	7.29044	7.45926
TGVEG_228470	ribosomal protein RPL15	RPL15	20	12	1	2136	442	707	TGVEG_228470	109.079	-2.00557	0.283702	-7.06928	1.55741e-12	2.14362e-11	6.07266	5.73436	5.08232	7.30223	7.23633	7.21253
TGVEG_215470	ribosomal protein RPL10A	RPL1A	18	16	6	2579	513	922	TGVEG_215470	138.469	-2.0021	0.252172	-7.93942	2.03124e-15	4.6079e-14	6.1233	6.15465	6.23074	7.59287	7.48549	7.59037
TGVEG_309820	ribosomal protein RPL11	RPL11	11	6	2	1226	233	447	TGVEG_309820	64.402	-2.00188	0.363243	-5.51113	3.56534e-08	2.41782e-07	5.2565	4.85194	4.97014	6.58227	6.41066	6.60214
TGVEG_208740	putative microneme protein	MCP4	84	39	29	9479	2223	3422	TGVEG_208740	541.444	-1.99633	0.277151	-7.20304	5.88846e-13	8.48632e-12	8.31188	7.83578	8.38553	9.40291	9.47012	9.41071
TGVEG_263050	ribosomal protein RPL13	RPL13	19	14	6	2502	483	895	TGVEG_263050	133.537	-1.98241	0.262127	-7.56279	3.94526e-14	7.10726e-13	6.15343	6.01611	6.20935	7.55048	7.40974	7.5486
TGVEG_313910	RNA recognition motif 2 protein		23	14	1	2315	452	814	TGVEG_313910	119.48	-1.94102	0.298356	-6.5057	7.733e-11	8.77123e-10	6.25352	5.92371	5.16161	7.41658	7.2863	7.39523
TGVEG_292130	ribosomal protein RPL13A	RPL13A	16	4	5	1531	305	526	TGVEG_292130	83.0933	-1.90825	0.321883	-5.92839	3.05914e-09	2.6024e-08	5.74727	4.74438	5.77502	6.87387	6.76327	6.82528
TGVEG_257530	transporter, major facilitator family protein		35	22	8	4223	798	1217	TGVEG_257530	209.301	-1.90222	0.247743	-7.67819	1.61353e-14	3.0884e-13	6.96745	6.68564	6.72389	8.24595	8.08731	8.01384
TGVEG_280380	poly(ADP-ribose) glycohydrolase		14	21	6	2513	447	952	TGVEG_280380	135.184	-1.90215	0.304884	-6.23895	4.40521e-10	4.21593e-09	5.88969	6.39651	6.21835	7.5594	7.32928	7.62109
TGVEG_291850	ribosomal protein RPS30	RPS3	16	9	10	2184	439	730	TGVEG_291850	120.963	-1.9019	0.285417	-6.66358	2.67233e-11	3.14769e-10	5.94296	5.58706	6.60289	7.37483	7.278	7.29742
TGVEG_308090	rhoptry protein ROP5		16	13	2	2007	342	602	TGVEG_308090	96.2563	-1.8806	0.326529	-5.75936	8.44358e-09	6.54645e-08	5.81992	5.76711	5.27818	7.21717	6.93119	7.01522
TGVEG_270250	dense granule protein GRA1	GRA1	218	184	64	29801	4584	10300	TGVEG_270250	1491.03	-1.87786	0.203635	-9.22172	2.92371e-20	1.11923e-18	9.86159	9.84703	9.81313	10.9094	10.6117	10.8787
TGVEG_263040	ribosomal protein RPS16	RPS16	18	4	1	1338	246	435	TGVEG_263040	67.2192	-1.87104	0.516061	-3.62561	0.000288275	0.000905479	5.77107	4.55902	4.67958	6.68233	6.47209	6.56615
TGVEG_213580	hypothetical protein		8	12	6	1597	292	564	TGVEG_213580	86.9671	-1.87041	0.330824	-5.65379	1.56949e-08	1.17952e-07	5.16035	5.65225	5.97324	6.94116	6.73447	6.92431
TGVEG_245680	ribosomal protein RPL21	RPL21	16	6	5	1760	274	575	TGVEG_245680	87.5689	-1.86569	0.37966	-4.91411	8.9187e-07	4.79184e-06	5.77883	5.06675	5.81413	7.04907	6.65975	6.94321
TGVEG_262670	ribosomal protein RPL18A	RPL18A	22	9	3	1938	408	700	TGVEG_262670	105.991	-1.86365	0.273539	-6.81308	9.55317e-12	1.18208e-10	6.17421	5.49464	5.56352	7.19962	7.15344	7.20844
TGVEG_284560	ribosomal protein RPL9	RPL9	9	12	1	1281	260	437	TGVEG_284560	67.5328	-1.84908	0.32974	-5.60769	2.05046e-08	1.50144e-07	5.09138	5.5174	4.71064	6.64074	6.54792	6.58189
TGVEG_315610	hypothetical protein		11	7	1	1054	239	373	TGVEG_315610	58.2242	-1.84165	0.348857	-5.2791	1.29819e-07	8.15532e-07	5.21689	4.93521	4.59777	6.38886	6.42721	6.37298
TGVEG_239820	D-3-phosphoglycerate dehydrogenase		18	25	9	2824	707	987	TGVEG_239820	167.809	-1.83789	0.251886	-7.29651	2.95331e-13	4.46642e-12	6.25097	6.68158	6.69029	7.75417	7.89817	7.72747
TGVEG_305520	ribosomal protein RPS2	RPS2	17	18	14	3061	602	1015	TGVEG_305520	168.689	-1.83114	0.30924	-5.9214	3.19207e-09	2.69675e-08	6.20266	6.38371	7.08854	7.84086	7.72348	7.7571
TGVEG_247440	putative transmembrane protein		14	8	6	1616	310	560	TGVEG_247440	88.9863	-1.80676	0.303104	-5.96086	2.5091e-09	2.1494e-08	5.67025	5.31553	5.99153	6.96334	6.81142	6.92509
TGVEG_247350	thioredoxin domain-containing protein		17	5	2	1291	309	375	TGVEG_247350	69.9537	-1.77965	0.421111	-4.22609	2.37792e-05	9.58207e-05	5.73685	4.76375	5.0307	6.6529	6.75461	6.40636
TGVEG_218520	microneme protein MIC6	MIC6	17	14	4	2152	323	691	TGVEG_218520	105.024	-1.77798	0.337763	-5.264	1.40955e-07	8.76499e-07	5.93412	5.89443	5.7676	7.32685	6.90225	7.20298
TGVEG_248700	alveolin domain containing intermediate filament IMC12	IMC12	13	8	1	1240	222	429	TGVEG_248700	63.7214	-1.76824	0.357288	-4.94905	7.45773e-07	4.04235e-06	5.42524	5.10267	4.67005	6.59799	6.35532	6.5553
TGVEG_306060	rhoptry neck protein RON8	RON8	11	10	3	1524	226	436	TGVEG_306060	71.7827	-1.75831	0.381547	-4.60838	4.05821e-06	1.87597e-05	5.32768	5.38426	5.32032	6.86124	6.40392	6.59705
TGVEG_213067	putative transmembrane protein		15	7	4	1386	345	401	TGVEG_213067	78.1648	-1.74567	0.367613	-4.74865	2.0478e-06	1.03233e-05	5.67054	5.12119	5.58135	6.76014	6.90561	6.51455
TGVEG_219270	multi-pass transmembrane protein		8	13	3	1421	263	408	TGVEG_219270	71.839	-1.74474	0.350498	-4.97788	6.42834e-07	3.53127e-06	5.03876	5.63866	5.31889	6.77824	6.57896	6.519
TGVEG_310490	ribosomal protein RPL27A	RPL27A	14	17	6	1898	433	692	TGVEG_310490	112.119	-1.73808	0.254153	-6.83869	7.99183e-12	1.00928e-10	5.79727	6.11763	6.12598	7.20865	7.25267	7.22796
TGVEG_210690	ribosomal protein RPS6	RPS6	28	16	9	2870	596	955	TGVEG_210690	159.483	-1.73395	0.223423	-7.76082	8.43832e-15	1.69458e-13	6.6289	6.25865	6.66922	7.7623	7.70345	7.68207
TGVEG_249425	putative proteophosphoglycan 5, related protein		11	7	1	956	204	368	TGVEG_249425	54.2137	-1.71897	0.354625	-4.84731	1.25148e-06	6.49603e-06	5.196	4.91079	4.55919	6.261	6.22638	6.34623
TGVEG_215220	hypothetical protein		23	23	16	3635	638	1255	TGVEG_215220	198.565	-1.711	0.301276	-5.67917	1.35351e-08	1.02984e-07	6.57847	6.70977	7.30532	8.08202	7.84617	8.04255
TGVEG_244320	ribosomal protein RPL24		15	6	3	1234	258	439	TGVEG_244320	69.4662	-1.69983	0.314601	-5.40311	6.54941e-08	4.31346e-07	5.61682	4.91698	5.29551	6.60821	6.55116	6.59918
TGVEG_240060	hypothetical protein		13	12	7	1752	294	648	TGVEG_240060	96.9459	-1.6871	0.332785	-5.06964	3.98577e-07	2.29229e-06	5.65382	5.72176	6.1812	7.08083	6.78107	7.11643
TGVEG_222220	alveolin domain containing intermediate filament IMC7	IMC7	18	14	7	2066	389	708	TGVEG_222220	114.137	-1.67067	0.26561	-6.28995	3.17574e-10	3.2419e-09	6.04317	5.95178	6.27203	7.3121	7.14268	7.26233
TGVEG_239760	ribosomal protein RPL22	RPL22	24	9	1	1658	318	563	TGVEG_239760	88.0028	-1.66634	0.444538	-3.74847	0.00017792	0.000593875	6.187	5.38655	4.93781	6.97759	6.82457	6.91594
TGVEG_226830	DnaK family protein		13	4	2	1014	206	300	TGVEG_226830	53.2383	-1.66444	0.382187	-4.35504	1.33041e-05	5.73855e-05	5.36161	4.44808	4.86093	6.32716	6.23315	6.09605
TGVEG_271970	glideosome-associated protein with multiple-membrane spans GAPM3		16	10	1	1449	287	389	TGVEG_271970	72.2131	-1.64646	0.367955	-4.47463	7.65449e-06	3.43471e-05	5.69476	5.37975	4.78169	6.79785	6.67751	6.4605
TGVEG_232300	ribosomal protein RPS3	RPS3	22	18	10	2535	526	847	TGVEG_232300	145.093	-1.63573	0.226834	-7.21113	5.5488e-13	8.092e-12	6.36226	6.31698	6.72095	7.60715	7.5471	7.531
TGVEG_313390	ribosomal protein RPL6	RPL6	25	13	4	2064	423	733	TGVEG_313390	115.64	-1.62962	0.249833	-6.52285	6.89845e-11	7.89775e-10	6.35963	5.8822	5.83531	7.30779	7.23238	7.29778
TGVEG_204340	putative transmembrane protein		12	10	7	1378	322	498	TGVEG_204340	85.4626	-1.62858	0.288442	-5.64614	1.64087e-08	1.22565e-07	5.51754	5.49448	6.12196	6.78074	6.85235	6.79022
TGVEG_316400	alpha tubulin TUBA1	TUBA1	56	36	10	5515	939	1589	TGVEG_316400	275.086	-1.62176	0.258805	-6.26633	3.69655e-10	3.65183e-09	7.57192	7.30703	7.10819	8.62532	8.36374	8.39933
TGVEG_314810	ribosomal protein RPL7	RPL7	29	19	10	2907	590	979	TGVEG_314810	164.442	-1.61703	0.214439	-7.54076	4.6724e-14	8.17669e-13	6.68796	6.43801	6.78885	7.79249	7.70929	7.72564
TGVEG_232710	ribosomal protein RPS3A	RPS3A	29	30	12	3404	694	1297	TGVEG_232710	201.452	-1.60951	0.207223	-7.76706	8.03283e-15	1.64004e-13	6.80445	6.97056	7.06594	8.02622	7.9497	8.0918
TGVEG_208730	putative microneme protein		143	98	40	11750	3335	4595	TGVEG_208730	779.658	-1.60523	0.190854	-8.41078	4.07309e-17	1.03949e-15	9.03735	8.85783	8.94005	9.7994	10.043	9.88136
TGVEG_231630	alveolin domain containing intermediate filament IMC4	ALV4	19	8	8	1906	354	549	TGVEG_231630	101.449	-1.60357	0.325953	-4.91962	8.67112e-07	4.67935e-06	6.03256	5.40187	6.32405	7.18639	6.9998	6.94158
TGVEG_269180	MIF4G domain-containing protein		13	0	3	844	144	276	TGVEG_269180	44.8093	-1.60326	0.806933	-1.98686	0.0469378	0.0828513	5.27687	3.33659	4.99366	6.04634	5.74384	5.93524
TGVEG_272380	putative transmembrane protein		14	5	0	887	167	335	TGVEG_272380	48.1112	-1.5972	0.433823	-3.68168	0.000231704	0.000748656	5.39856	4.56082	4.07207	6.13593	5.95102	6.19787
TGVEG_441920	hypothetical protein		13	10	0	1045	256	362	TGVEG_441920	59.9618	-1.59625	0.341919	-4.66852	3.03375e-06	1.46313e-05	5.39941	5.28583	4.25107	6.38357	6.51461	6.34229
TGVEG_205700	cyclophilin precursor		24	18	11	2787	501	874	TGVEG_205700	150.824	-1.58228	0.255334	-6.1969	5.75877e-10	5.42653e-09	6.46607	6.34111	6.82986	7.7231	7.50752	7.57809
TGVEG_216880	guanine nucleotide-binding protein		26	10	12	2548	447	861	TGVEG_216880	141.046	-1.56701	0.374556	-4.18366	2.86856e-05	0.000114091	6.49344	5.7894	6.8638	7.59602	7.35263	7.53174
TGVEG_238250	ribosomal protein RPL36	RPL36	20	9	4	1573	325	515	TGVEG_238250	87.9584	-1.5482	0.28094	-5.51078	3.57245e-08	2.41782e-07	6.02277	5.41658	5.66986	6.9359	6.86794	6.83342
TGVEG_299050	ribosomal protein RPL17	RPL17	23	37	17	4140	733	1301	TGVEG_299050	224.049	-1.54064	0.317392	-4.85405	1.20967e-06	6.33267e-06	6.66989	7.21964	7.43304	8.26486	8.04089	8.12694
TGVEG_288650	dense granule protein GRA12	GRA12	65	52	19	7089	981	2412	TGVEG_288650	363.109	-1.53226	0.277586	-5.51994	3.39116e-08	2.33479e-07	7.88037	7.81469	7.82048	8.98816	8.53059	8.9361
TGVEG_233030	gliding-associated protein GAP70		12	1	5	901	149	356	TGVEG_233030	52.5172	-1.52772	0.633555	-2.41134	0.015894	0.0324502	5.25623	3.75437	5.5322	6.17111	5.83193	6.28767
TGVEG_248480	ribosomal protein RPS9	RPS9	12	8	11	1681	295	592	TGVEG_248480	97.1312	-1.52377	0.45595	-3.34196	0.000831889	0.00232663	5.57192	5.36499	6.60496	7.02752	6.77786	7.00784
TGVEG_257090	NAC domain-containing protein		17	13	4	1550	307	558	TGVEG_257090	88.9982	-1.50935	0.273872	-5.51114	3.56512e-08	2.41782e-07	5.87339	5.76125	5.68768	6.92723	6.81207	6.93232
TGVEG_253430	putative asparagine synthetase		38	49	16	4515	994	1696	TGVEG_253430	276.415	-1.50744	0.173928	-8.66705	4.43452e-18	1.2934e-16	7.24765	7.60464	7.50913	8.43349	8.43828	8.48239
TGVEG_263090	14-3-3 protein		32	22	10	3236	492	1046	TGVEG_263090	168.715	-1.48714	0.285222	-5.21397	1.8484e-07	1.12094e-06	6.80041	6.59093	6.80955	7.91995	7.52803	7.80882
TGVEG_308810B	rhoptry neck protein RON9	RON9	14	10	0	937	270	284	TGVEG_308810B	56.6005	-1.48394	0.466927	-3.1781	0.00148241	0.00385553	5.46035	5.2667	4.21132	6.24462	6.57145	6.04378
TGVEG_244560	putative heat shock protein 90		32	18	17	3424	614	1084	TGVEG_244560	189.983	-1.48041	0.315882	-4.68661	2.77767e-06	1.36106e-05	6.85928	6.48396	7.35252	8.01319	7.79973	7.88136
TGVEG_275440	dense granule protein GRA6	GRA6	68	71	30	7853	1538	2665	TGVEG_275440	452.266	-1.47752	0.159156	-9.2835	1.64e-20	6.69665e-19	8.0735	8.23215	8.35392	9.1856	9.07548	9.13251
TGVEG_266080	hypothetical protein		19	23	8	2384	392	801	TGVEG_266080	130.189	-1.44426	0.284789	-5.07135	3.95006e-07	2.28246e-06	6.17468	6.498	6.47261	7.51473	7.19965	7.44382
TGVEG_227620	dense granule protein GRA2	GRA2	116	92	40	11426	1944	4139	TGVEG_227620	645.273	-1.44186	0.192171	-7.50302	6.23626e-14	1.07597e-12	8.7525	8.68379	8.82108	9.70047	9.46105	9.71139
TGVEG_308020	SAG-related sequence SRS57	SAG3	8	20	3	1474	226	492	TGVEG_308020	77.6688	-1.43133	0.443394	-3.22813	0.00124601	0.00331097	5.09568	6.12055	5.37946	6.83365	6.42289	6.75134
TGVEG_290970	8-amino-7-oxononanoate synthase		36	16	15	2820	753	915	TGVEG_290970	181.165	-1.42827	0.346376	-4.12347	3.73209e-05	0.000144221	6.94516	6.35374	7.21062	7.791	8.00253	7.686
TGVEG_201780	microneme protein MIC2	MIC2	45	36	10	4236	631	1454	TGVEG_201780	224.356	-1.42459	0.282356	-5.04535	4.527e-07	2.55556e-06	7.27348	7.20314	6.98611	8.29516	7.89278	8.2501
TGVEG_269190	glyceraldehyde-3-phosphate dehydrogenase GAPDH2	GAPDH2	17	29	8	2444	481	777	TGVEG_269190	138.571	-1.41986	0.260698	-5.44637	5.14071e-08	3.40399e-07	6.108	6.7536	6.50529	7.55784	7.43983	7.42717
TGVEG_208030	microneme protein MIC4	MIC4	26	19	5	2306	367	760	TGVEG_208030	122.128	-1.40964	0.296331	-4.75696	1.96527e-06	1.00148e-05	6.43942	6.27896	6.05158	7.45827	7.10503	7.36542
TGVEG_248340	GTP-binding nuclear protein ran/tc4		17	5	1	997	196	308	TGVEG_248340	53.6636	-1.40601	0.408516	-3.44176	0.000577948	0.00168188	5.65754	4.62294	4.55543	6.31032	6.17716	6.13122
TGVEG_309730	thioredoxin reductase		9	11	2	939	197	310	TGVEG_309730	54.0017	-1.39751	0.330788	-4.22478	2.39172e-05	9.60608e-05	5.01598	5.36701	4.90238	6.25011	6.19557	6.15121
TGVEG_218410	ribosomal protein RPP0	RPP	13	15	11	1857	358	539	TGVEG_218410	106.372	-1.38058	0.332435	-4.15294	3.28229e-05	0.000128872	5.71605	5.98627	6.66527	7.17871	7.0352	6.94449
TGVEG_285470	patched family protein		18	9	2	1242	262	349	TGVEG_285470	67.827	-1.35955	0.347694	-3.91019	9.2224e-05	0.000328414	5.81009	5.26678	5.04999	6.62078	6.57402	6.33505
TGVEG_254940	MIF4G domain-containing protein		31	21	5	2448	460	786	TGVEG_254940	135.244	-1.3588	0.243463	-5.58113	2.38964e-08	1.72195e-07	6.66189	6.42681	6.11962	7.55246	7.38344	7.4321
TGVEG_254690	phospholipase/carboxylesterase		16	11	2	1221	220	414	TGVEG_254690	67.5241	-1.33802	0.316543	-4.22696	2.36864e-05	9.5762e-05	5.68784	5.46039	5.05364	6.60291	6.37149	6.53735
TGVEG_209600	hypothetical protein		16	9	2	1062	216	401	TGVEG_209600	63.207	-1.33771	0.309623	-4.32046	1.55702e-05	6.6458e-05	5.66132	5.23386	5.0039	6.42721	6.33706	6.48885
TGVEG_232670	hypothetical protein		11	15	6	1340	234	506	TGVEG_232670	80.1354	-1.3353	0.327394	-4.07858	4.53117e-05	0.000172096	5.41496	5.8559	5.96345	6.74323	6.48454	6.80293
TGVEG_442500	hypothetical protein		18	13	8	1532	331	560	TGVEG_442500	97.2435	-1.32979	0.249618	-5.32731	9.96777e-08	6.39294e-07	5.983	5.81959	6.3287	6.94627	6.92972	6.96853
TGVEG_215490	transporter, major facilitator family protein		7	16	4	1165	214	371	TGVEG_215490	66.0563	-1.32359	0.340163	-3.89105	9.98107e-05	0.0003544	4.88911	5.83425	5.50063	6.54349	6.33409	6.40391
TGVEG_252390	putative transmembrane protein		7	13	4	969	200	334	TGVEG_252390	58.9477	-1.32346	0.317846	-4.16384	3.1294e-05	0.000123264	4.82808	5.57522	5.44223	6.3076	6.23432	6.26074
TGVEG_291140	CCR4-Not complex component, Not1 protein		12	9	2	943	186	312	TGVEG_291140	53.7474	-1.31838	0.328004	-4.01941	5.83438e-05	0.0002179	5.30375	5.1679	4.90526	6.25632	6.12809	6.16003
TGVEG_203540	putative RNA binding protein		18	8	4	1153	254	422	TGVEG_203540	71.5541	-1.31401	0.284306	-4.6218	3.80423e-06	1.78551e-05	5.83796	5.20079	5.55486	6.54703	6.55171	6.57136
TGVEG_262620	RNA recognition motif-containing protein		34	28	4	2580	551	895	TGVEG_262620	151.828	-1.311	0.206199	-6.35794	2.0448e-10	2.15938e-09	6.80174	6.75584	6.04537	7.63898	7.61059	7.60396
TGVEG_215150	AP2 domain transcription factor AP2X-9	AP2X9	15	10	1	1073	188	363	TGVEG_215150	58.419	-1.3065	0.345146	-3.78537	0.000153481	0.000518723	5.56061	5.29662	4.63846	6.42386	6.15456	6.35419
TGVEG_227580	transmembrane amino acid transporter protein		11	7	0	581	161	261	TGVEG_227580	39.7961	-1.30374	0.413077	-3.15617	0.00159856	0.00412259	5.09338	4.79498	3.96523	5.59555	5.87121	5.86318
TGVEG_253700	transporter, major facilitator family protein		11	17	3	1224	267	404	TGVEG_253700	72.878	-1.30019	0.287624	-4.52045	6.17089e-06	2.79975e-05	5.35583	5.93967	5.35798	6.61937	6.61258	6.52391
TGVEG_212270	hypothetical protein		13	7	5	1049	178	366	TGVEG_212270	61.0672	-1.29793	0.34989	-3.70954	0.000207632	0.000674668	5.43513	4.99279	5.65676	6.40989	6.10512	6.37758
TGVEG_239740	dense granule protein GRA14	GRA14	27	15	8	2179	284	805	TGVEG_239740	119.419	-1.28897	0.384214	-3.35481	0.000794188	0.00223651	6.47108	6.05215	6.42678	7.39215	6.82314	7.42612
TGVEG_268200	RNA recognition motif-containing protein		19	6	0	843	199	287	TGVEG_268200	50.7406	-1.28187	0.566875	-2.26129	0.0237414	0.0463109	5.76229	4.74611	4.13054	6.09378	6.18015	6.03158
TGVEG_261650	hypothetical protein		27	25	7	2027	516	823	TGVEG_261650	137.799	-1.27348	0.230346	-5.52855	3.2288e-08	2.26016e-07	6.5457	6.61499	6.40348	7.3601	7.52284	7.49626
TGVEG_217890	putative alkyl hydroperoxide reductase/ Thiol specific antioxidant/ Mal allergen		13	8	3	879	195	339	TGVEG_217890	56.0199	-1.2721	0.317286	-4.0093	6.08978e-05	0.000226747	5.40456	5.07571	5.19652	6.18327	6.19601	6.27063
TGVEG_219820	putative polyubiquitin UbC		17	20	1	1461	309	466	TGVEG_219820	83.3763	-1.25434	0.287976	-4.35569	1.32645e-05	5.73855e-05	5.8336	6.15018	4.93305	6.83831	6.79654	6.7057
TGVEG_220630	hypothetical protein		16	18	4	1283	361	456	TGVEG_220630	86.9026	-1.24354	0.308739	-4.02781	5.62995e-05	0.000211555	5.81303	6.07753	5.68614	6.71515	6.99659	6.706
TGVEG_213660	zinc finger (CCCH type) motif-containing protein		12	11	3	950	252	276	TGVEG_213660	59.5563	-1.24109	0.371809	-3.33798	0.000843884	0.0023548	5.34592	5.41136	5.23229	6.28883	6.51493	6.0396
TGVEG_250810	ribosomal protein RPL35	RPL35	19	8	3	1139	232	383	TGVEG_250810	67.1847	-1.2299	0.294792	-4.17208	3.01826e-05	0.000119656	5.87148	5.16281	5.30265	6.52237	6.43488	6.44726
TGVEG_230210	alveolin domain containing intermediate filament IMC10	ALV12	15	16	6	1473	294	445	TGVEG_230210	86.2241	-1.22581	0.277956	-4.41009	1.03327e-05	4.53675e-05	5.75323	5.96239	6.01325	6.87338	6.76696	6.68097
TGVEG_204400	putative ATPase synthase subunit alpha		19	16	6	1712	256	562	TGVEG_204400	94.027	-1.21712	0.321564	-3.785	0.000153711	0.000518723	6.0229	6.00145	6.0589	7.06398	6.63694	6.96537
TGVEG_220400	actin depolymerizing factor ADF	ADF	36	13	4	1987	353	651	TGVEG_220400	111.948	-1.21652	0.401236	-3.03192	0.00243002	0.00603807	6.73462	5.88004	5.83328	7.26684	7.03338	7.16714
TGVEG_219850	prolyl-tRNA synthetase (ProRS)		5	11	3	714	151	238	TGVEG_219850	44.1773	-1.21483	0.356667	-3.40606	0.000659081	0.0018997	4.42275	5.29547	5.05814	5.87272	5.82798	5.78606
TGVEG_279360	putative transmembrane protein		13	12	2	965	213	355	TGVEG_279360	59.915	-1.21372	0.297609	-4.07824	4.53772e-05	0.000172096	5.42982	5.50213	4.97904	6.30842	6.31518	6.33925
TGVEG_277740	zinc finger, C3HC4 type (RING finger) domain-containing protein		13	10	4	1022	178	385	TGVEG_277740	61.6229	-1.20831	0.337702	-3.57803	0.000346199	0.00105234	5.44537	5.33543	5.47786	6.3847	6.1117	6.44371
TGVEG_231850	serine-threonine phosophatase 2C (PP2C)		28	9	5	1527	304	546	TGVEG_231850	92.7481	-1.20451	0.333717	-3.60938	0.000306935	0.000954302	6.40242	5.46059	5.88703	6.92346	6.81494	6.92097
TGVEG_250710	microneme protein MIC10	MIC1	55	46	14	4636	618	1675	TGVEG_250710	255.662	-1.20175	0.312516	-3.8454	0.000120356	0.000416485	7.54506	7.51558	7.36138	8.44328	7.93702	8.45223
TGVEG_299780	putative transmembrane protein		9	11	3	917	133	333	TGVEG_299780	51.8898	-1.19476	0.407741	-2.93019	0.00338756	0.0082011	5.00695	5.3585	5.15351	6.21603	5.72366	6.23121
TGVEG_267580	cyclin2 related protein		11	10	0	715	178	245	TGVEG_267580	44.0078	-1.18127	0.360068	-3.28069	0.00103555	0.00281899	5.13366	5.18836	4.05198	5.86883	6.01776	5.81474
TGVEG_289380	hypothetical protein		14	4	1	721	137	223	TGVEG_289380	40.0189	-1.17854	0.398428	-2.95797	0.00309675	0.00756667	5.35478	4.33105	4.37573	5.85506	5.68235	5.67882
TGVEG_249850	GAP40 protein	GAP4	9	11	11	1401	247	423	TGVEG_249850	83.0379	-1.17374	0.46208	-2.54012	0.0110814	0.0237736	5.24662	5.56364	6.55547	6.79236	6.5451	6.598
TGVEG_228170	inner membrane complex protein IMC2A	IMC2A	16	14	2	1217	208	410	TGVEG_228170	68.2399	-1.17164	0.320773	-3.65255	0.000259645	0.000828294	5.69795	5.71381	5.07148	6.60459	6.31254	6.53173
TGVEG_249530	putative exportin 1		12	3	1	527	139	178	TGVEG_249530	33.8463	-1.16754	0.44046	-2.65072	0.00803204	0.0177284	5.12971	4.03591	4.25069	5.44564	5.6637	5.37383
TGVEG_442760	cytochrome C family oxidase subunit III subfamily protein		11	3	0	476	103	182	TGVEG_442760	28.7524	-1.1658	0.422702	-2.75797	0.00581623	0.0133926	4.97792	3.93919	3.68519	5.28998	5.27013	5.36647
TGVEG_293360	hypothetical protein		35	23	17	2485	634	959	TGVEG_293360	176.746	-1.15996	0.238136	-4.871	1.11036e-06	5.8629e-06	6.92812	6.67767	7.34101	7.6665	7.82775	7.74536
TGVEG_223920	rhoptry neck protein RON3	RON3	17	16	7	1533	251	547	TGVEG_223920	91	-1.15917	0.306057	-3.78744	0.000152207	0.000516492	5.90219	5.98944	6.18035	6.93354	6.60756	6.92872
TGVEG_279100	putative transmembrane protein		21	14	6	1540	251	562	TGVEG_279100	90.9936	-1.1553	0.311281	-3.71144	0.000206081	0.000671408	6.11008	5.85989	6.04345	6.93773	6.60655	6.95822
TGVEG_214320	facilitative glucose transporter GT1	GT1	23	22	4	1600	399	589	TGVEG_214320	105.478	-1.14732	0.244737	-4.68797	2.75924e-06	1.35746e-05	6.26174	6.36543	5.81242	7.01847	7.16156	7.0485
TGVEG_245770	hypothetical protein		17	5	0	753	123	260	TGVEG_245770	41.5893	-1.14369	0.596344	-1.91783	0.0551324	0.0957974	5.57539	4.51263	3.988	5.91058	5.55926	5.86502
TGVEG_243710	t-complex protein beta subunit		14	2	1	634	93	207	TGVEG_243710	33.9457	-1.14109	0.616764	-1.85013	0.0642945	0.110155	5.29179	3.78699	4.23343	5.66197	5.17956	5.54837
TGVEG_221180	putative transmembrane protein		11	14	4	1087	184	379	TGVEG_221180	64.0627	-1.14067	0.330394	-3.45244	0.000555544	0.00162809	5.29766	5.6943	5.50184	6.46563	6.16041	6.43286
TGVEG_294620	putative eukaryotic initiation factor-3, subunit 8		11	9	1	781	138	257	TGVEG_294620	43.7756	-1.13881	0.362859	-3.13845	0.00169844	0.00434362	5.14275	5.09164	4.46113	5.97973	5.72187	5.87734
TGVEG_320600	cold-shock DNA-binding domain-containing protein		20	24	4	1684	359	575	TGVEG_320600	103.1	-1.13861	0.232942	-4.88796	1.01889e-06	5.40318e-06	6.11333	6.44419	5.79778	7.0688	7.03739	7.01512
TGVEG_442240	hypothetical protein		11	11	4	813	198	346	TGVEG_442240	57.8543	-1.13002	0.320966	-3.52068	0.000430444	0.00128608	5.25318	5.40629	5.44757	6.1016	6.2257	6.30619
TGVEG_263700	ribosomal protein RPS14	RPS14	21	10	9	1479	247	570	TGVEG_263700	92.5536	-1.12948	0.351691	-3.21157	0.00132012	0.00346811	6.11181	5.55754	6.41582	6.89253	6.58954	6.97434
TGVEG_319560	microneme protein MIC3	MIC3	59	60	14	5206	776	1616	TGVEG_319560	282.46	-1.12888	0.266853	-4.23035	2.33323e-05	9.4957e-05	7.66971	7.82117	7.43152	8.60114	8.21056	8.45449
TGVEG_216650	S15 sporozoite-expressed protein		2	12	4	606	157	220	TGVEG_216650	42.8948	-1.12251	0.528488	-2.124	0.0336705	0.0623999	3.81061	5.35836	5.25184	5.65811	5.85391	5.67277
TGVEG_258540	phosphoglycerate mutase family protein		15	18	12	1733	312	586	TGVEG_258540	107.712	-1.12112	0.312342	-3.58939	0.000331457	0.00101509	5.86492	6.17856	6.77039	7.11446	6.89697	7.05025
TGVEG_316310	superoxide dismutase	SOD	19	17	7	1518	272	555	TGVEG_316310	94.1132	-1.09695	0.27482	-3.99152	6.56514e-05	0.00024297	6.03058	6.06827	6.20233	6.93444	6.70985	6.95698
TGVEG_280370	putative KH domain protein		12	20	7	1347	312	422	TGVEG_280370	87.0265	-1.09271	0.293364	-3.72476	0.000195501	0.000638637	5.55058	6.19144	6.1556	6.77499	6.83653	6.62439
TGVEG_252360	rhoptry kinase family protein ROP24 (incomplete catalytic triad)	ROP24	11	9	1	826	122	234	TGVEG_252360	42.4139	-1.09169	0.414897	-2.63122	0.00850778	0.0186441	5.13115	5.07938	4.4395	6.03865	5.56873	5.75806
TGVEG_218960	AP2 domain transcription factor AP2XII-1	AP2XII1	15	14	4	1252	191	395	TGVEG_218960	69.6432	-1.0765	0.336574	-3.19842	0.00138185	0.00361702	5.64964	5.73205	5.55549	6.64733	6.22558	6.49832
TGVEG_297060	phosphoglycerate mutase PGMII	PGMII	8	15	5	871	223	326	TGVEG_297060	61.9674	-1.07413	0.317945	-3.37834	0.00072924	0.00208233	4.98023	5.75245	5.67143	6.1956	6.37828	6.24689
TGVEG_253820	hypothetical protein		17	17	4	1397	207	478	TGVEG_253820	79.0368	-1.06848	0.341517	-3.12863	0.00175626	0.00448211	5.83427	5.98501	5.63454	6.79469	6.34996	6.74164
TGVEG_311220	sulfite exporter TauE/SafE protein		14	2	1	563	93	206	TGVEG_311220	32.8567	-1.06665	0.592297	-1.80086	0.0717245	0.12069	5.28409	3.77006	4.2141	5.51455	5.1737	5.5379
TGVEG_441370	putative transmembrane protein		11	7	2	666	120	254	TGVEG_441370	41.1536	-1.05481	0.374383	-2.81747	0.00484038	0.0113374	5.12541	4.83189	4.75607	5.77828	5.54528	5.85134
TGVEG_254555	histone lysine acetyltransferase GCN5-A	GCN5A	16	3	1	598	138	218	TGVEG_254555	38.4896	-1.04931	0.503334	-2.08471	0.0370952	0.0682307	5.48647	4.10645	4.33983	5.6212	5.67941	5.6405
TGVEG_270240	MAG1	MAG1	171	139	49	11475	2644	3912	TGVEG_270240	753.083	-1.03971	0.114283	-9.09772	9.22502e-20	3.22876e-18	9.20328	9.15305	9.11876	9.79771	9.84454	9.7523
TGVEG_225560	hypothetical protein		25	14	1	1199	220	488	TGVEG_225560	74.9527	-1.03836	0.419383	-2.47592	0.0132895	0.0279238	6.20163	5.7473	4.85161	6.59676	6.39185	6.74371
TGVEG_261010	putative tat-binding family protein		11	0	2	443	85	139	TGVEG_261010	26.6865	-1.03755	0.694787	-1.49334	0.135348	0.204947	4.93618	2.97261	4.40987	5.17772	5.01203	5.01482
TGVEG_222840	Ser/Thr phosphatase family protein		15	7	4	791	183	313	TGVEG_222840	54.8427	-1.03362	0.312332	-3.30936	0.000935079	0.00257766	5.55369	4.95077	5.418	6.0559	6.11893	6.17388
TGVEG_230940	hypothetical protein		37	21	6	2029	466	682	TGVEG_230940	129.778	-1.03331	0.231025	-4.47273	7.72268e-06	3.45266e-05	6.83816	6.42237	6.25029	7.34663	7.39757	7.27708
TGVEG_214290	DJ-1 family protein		10	13	4	880	175	323	TGVEG_214290	57.0074	-1.03227	0.306339	-3.36971	0.000752472	0.0021387	5.15555	5.57564	5.44283	6.19412	6.07725	6.22238
TGVEG_289530	ribosomal protein RPL19	RPL19	38	41	22	3185	739	1192	TGVEG_289530	223.637	-1.02887	0.196393	-5.23882	1.61605e-07	9.99827e-07	7.14474	7.35072	7.71036	8.01887	8.07801	8.06422
TGVEG_319340	putative kelch motif protein		21	11	8	1279	254	501	TGVEG_319340	86.236	-1.02727	0.279963	-3.6693	0.000243216	0.000781994	6.08958	5.61212	6.27918	6.71657	6.60572	6.81687
TGVEG_278770	hypothetical protein		14	3	3	559	154	229	TGVEG_278770	41.592	-1.02381	0.405197	-2.52669	0.0115144	0.024488	5.37112	4.16028	5.01727	5.56428	5.83259	5.72189
TGVEG_313530	putative transmembrane protein 167		4	12	0	421	133	153	TGVEG_313530	30.4859	-1.01917	0.594952	-1.71303	0.0867072	0.141811	4.04262	5.24774	3.72763	5.1515	5.58759	5.16726
TGVEG_324600	heat shock protein	HSP2	20	9	2	978	183	375	TGVEG_324600	60.687	-1.01691	0.344218	-2.95425	0.00313431	0.00763325	5.89689	5.22215	4.98741	6.32677	6.138	6.40692
TGVEG_236670	putative transmembrane protein		11	6	0	429	154	134	TGVEG_236670	31.265	-1.01682	0.578424	-1.75791	0.0787627	0.130929	5.01043	4.54806	3.76723	5.18433	5.77446	5.02016
TGVEG_258470	hypothetical protein		92	79	20	5494	1253	2333	TGVEG_258470	385.548	-1.01618	0.181784	-5.59007	2.26979e-08	1.64526e-07	8.25714	8.2517	7.93824	8.78484	8.8242	8.95272
TGVEG_214140	hypothetical protein		6	13	1	691	122	222	TGVEG_214140	39.7398	-1.01528	0.392637	-2.5858	0.00971528	0.0210641	4.52368	5.43508	4.38405	5.80731	5.54869	5.67651
TGVEG_289650	PEP-carboxykinase I		8	15	6	971	194	321	TGVEG_289650	62.8602	-1.01001	0.304808	-3.31359	0.000921062	0.00254696	4.98981	5.75911	5.84986	6.32805	6.21769	6.23262
TGVEG_279100A	hypothetical protein		14	7	1	721	116	268	TGVEG_279100A	42.2066	-1.00572	0.416181	-2.41655	0.0156683	0.0320965	5.3831	4.83513	4.43409	5.87458	5.50766	5.91711
TGVEG_211260	rhoptry kinase family protein ROP26 (incomplete catalytic triad)	ROP26	19	8	8	1154	240	370	TGVEG_211260	75.2942	-0.992259	0.287046	-3.4568	0.000546631	0.00160581	5.92419	5.24425	6.21191	6.56418	6.50323	6.43679
TGVEG_203980	hypothetical protein		13	7	1	676	121	237	TGVEG_203980	40.0983	-0.971304	0.368711	-2.63432	0.00843049	0.0185078	5.28847	4.81698	4.40412	5.78774	5.54612	5.76077
TGVEG_218260	histone H3.3		29	30	11	2169	491	732	TGVEG_218260	144.689	-0.971282	0.19982	-4.86079	1.16919e-06	6.14705e-06	6.65692	6.83436	6.84322	7.463	7.49782	7.39883
TGVEG_270880	RNA recognition motif-containing protein		18	9	2	920	186	309	TGVEG_270880	56.3061	-0.971147	0.301481	-3.22125	0.00127632	0.0033696	5.75956	5.19332	4.94452	6.24109	6.14315	6.16328
TGVEG_249990	putative microtubule-binding protein		22	24	8	1698	329	628	TGVEG_249990	110.785	-0.970517	0.236519	-4.10334	4.0723e-05	0.000156873	6.25584	6.48936	6.41295	7.11093	6.97529	7.14604
TGVEG_260440	nuclear factor NF3		19	19	8	1337	296	555	TGVEG_260440	95.8014	-0.9669	0.25373	-3.81075	0.000138544	0.000474069	6.04402	6.19122	6.33869	6.80191	6.81285	6.96579
TGVEG_253180	hypothetical protein		21	9	8	1177	244	427	TGVEG_253180	79.842	-0.96502	0.265636	-3.63287	0.000280288	0.000884929	6.05565	5.38697	6.24144	6.60192	6.53833	6.61594
TGVEG_218780	putative phosphoserine aminotransferase		13	7	5	721	192	251	TGVEG_218780	52.4308	-0.955571	0.341848	-2.79531	0.00518496	0.0120753	5.38678	4.93243	5.59469	5.93515	6.16572	5.90067
TGVEG_259260	membrane protein FtsH1		26	24	2	1617	287	568	TGVEG_259260	96.84	-0.953119	0.315704	-3.01903	0.00253589	0.00628839	6.34562	6.41439	5.34458	7.00236	6.76672	6.98001
TGVEG_249240	putative calmodulin		16	9	10	1207	209	410	TGVEG_249240	77.8619	-0.951247	0.352129	-2.70141	0.00690457	0.0155195	5.76124	5.3645	6.44921	6.62067	6.35259	6.5596
TGVEG_246340	DnaJ domain-containing protein		14	5	2	658	128	228	TGVEG_246340	40.8485	-0.950961	0.35182	-2.70297	0.00687224	0.0154752	5.37449	4.53224	4.74529	5.75978	5.6166	5.71911
TGVEG_320490	N-acyl-phosphatidylethanolamine-hydrolyzing phospholipase D family protein		13	18	2	1013	184	387	TGVEG_320490	63.4845	-0.949695	0.331224	-2.86723	0.00414083	0.00986044	5.45749	5.95867	5.02511	6.37921	6.15692	6.45465
TGVEG_229480	putative calcium binding protein precursor		10	13	4	851	159	307	TGVEG_229480	54.8421	-0.949265	0.316858	-2.99587	0.00273665	0.00674525	5.14167	5.56341	5.42512	6.1465	5.95559	6.15412
TGVEG_293870	putative thioredoxin		17	6	5	848	180	306	TGVEG_293870	57.1948	-0.945853	0.29941	-3.15905	0.00158283	0.00409064	5.70207	4.83484	5.63312	6.14736	6.10799	6.15536
TGVEG_247195	microneme protein MIC15	MIC15	14	9	6	1046	169	292	TGVEG_247195	60.6131	-0.945231	0.349265	-2.70635	0.00680281	0.0153754	5.51987	5.23142	5.83829	6.41244	6.05021	6.11589
TGVEG_254470	putative transmembrane protein		26	25	10	1976	339	715	TGVEG_254470	124.898	-0.944241	0.25785	-3.66198	0.000250271	0.000800474	6.47763	6.58498	6.67931	7.31517	7.0489	7.32606
TGVEG_310790	hypothetical protein	CST9	19	8	5	974	205	344	TGVEG_310790	64.4773	-0.941206	0.280477	-3.35573	0.000791565	0.00223426	5.86809	5.15395	5.69865	6.3391	6.29044	6.32186
TGVEG_275690	putative ClpB		15	31	9	1616	389	594	TGVEG_275690	114.347	-0.940791	0.311799	-3.0173	0.0025504	0.0063116	5.90409	6.75718	6.52695	7.05993	7.16284	7.08813
TGVEG_229630	eIF2 kinase IF2K-A (incomplete catalytic triad)		11	10	6	803	177	296	TGVEG_229630	56.8026	-0.938506	0.299009	-3.13872	0.00169685	0.00434362	5.24897	5.30666	5.81073	6.08482	6.09053	6.11828
TGVEG_251780	heat shock protein		16	15	3	1072	211	354	TGVEG_251780	66.1541	-0.93807	0.278586	-3.36726	0.000759194	0.00215281	5.69716	5.78509	5.31552	6.45878	6.33163	6.36266
TGVEG_216860	DEAD (Asp-Glu-Ala-Asp) box polypeptide DDX39	DDX39	31	18	4	1663	319	546	TGVEG_216860	100.944	-0.933638	0.258844	-3.60695	0.000309818	0.000958402	6.55484	6.15262	5.79275	7.0531	6.9045	6.9558
TGVEG_203880	hypothetical protein		13	11	6	879	209	312	TGVEG_203880	62.3295	-0.93147	0.288881	-3.2244	0.00126235	0.00334714	5.45866	5.44345	5.85565	6.21399	6.3091	6.20274
TGVEG_217680	hypothetical protein		23	35	15	2382	460	800	TGVEG_217680	154.746	-0.929036	0.261605	-3.55129	0.000383341	0.00115949	6.47224	7.01459	7.16537	7.58268	7.44742	7.51357
TGVEG_227380	putative transmembrane protein		31	20	6	1739	354	605	TGVEG_227380	111.174	-0.928971	0.219648	-4.22937	2.34343e-05	9.50565e-05	6.59946	6.30746	6.16632	7.13632	7.05463	7.10387
TGVEG_318440	helicase associated domain (ha2) protein		11	9	1	595	131	240	TGVEG_318440	39.8584	-0.928952	0.348278	-2.66727	0.0076471	0.0169398	5.1139	5.06111	4.40679	5.63727	5.64055	5.77672
TGVEG_283850	peptidyl-prolyl cis-trans isomerase		17	4	2	593	127	282	TGVEG_283850	42.9754	-0.921594	0.480523	-1.9179	0.0551239	0.0957974	5.59765	4.37311	4.76198	5.64334	5.61448	5.97853
TGVEG_442400	hypothetical protein		26	21	12	1783	367	642	TGVEG_442400	121.751	-0.920476	0.213774	-4.30583	1.6636e-05	7.05161e-05	6.4665	6.40332	6.8417	7.19559	7.12707	7.20114
TGVEG_201680	putative eukaryotic initiation factor-3 subunit 10		9	12	4	782	165	244	TGVEG_201680	50.5455	-0.919127	0.322364	-2.85121	0.00435535	0.0102998	5.00812	5.44985	5.38318	6.02557	5.97875	5.86067
TGVEG_253900	parasite porphobilinogen synthase PBGS	PBGS	9	11	1	630	136	215	TGVEG_253900	39.8398	-0.919072	0.33993	-2.70371	0.00685704	0.0154694	4.91057	5.26637	4.40507	5.70444	5.68411	5.64587
TGVEG_295105	putative rhoptry protein		13	16	5	1149	199	337	TGVEG_295105	68.0072	-0.91572	0.310873	-2.94564	0.00322283	0.00783326	5.49982	5.86606	5.73378	6.54662	6.27122	6.31263
TGVEG_279100B	putative transmembrane protein		21	12	5	1194	193	445	TGVEG_279100B	74.4158	-0.915481	0.331734	-2.75969	0.00578567	0.0133725	6.03162	5.61512	5.78217	6.60637	6.2579	6.65151
TGVEG_295960	KRUF family protein		18	13	4	1006	239	353	TGVEG_295960	68.4441	-0.908176	0.271171	-3.34909	0.000810774	0.00227798	5.83741	5.6549	5.55301	6.39268	6.48569	6.3682
TGVEG_252630	hypothetical protein		12	7	2	539	148	226	TGVEG_252630	40.5156	-0.905659	0.366899	-2.46842	0.0135713	0.02837	5.21283	4.82821	4.75069	5.5259	5.7901	5.71087
TGVEG_260520	hypothetical protein		16	13	4	955	220	337	TGVEG_260520	64.7448	-0.904625	0.27357	-3.30674	0.000943892	0.00259253	5.69161	5.63101	5.52084	6.32101	6.37853	6.30289
TGVEG_278540	hypothetical protein		11	2	2	407	95	165	TGVEG_278540	29.0658	-0.889594	0.414216	-2.14766	0.031741	0.0596495	4.98693	3.70955	4.50686	5.10668	5.17904	5.25379
TGVEG_207370	hypothetical protein		17	7	6	889	183	314	TGVEG_207370	60.4914	-0.889224	0.291343	-3.05215	0.00227208	0.00566863	5.72417	4.99935	5.83564	6.21765	6.14244	6.20036
TGVEG_275860	putative dense granule protein GRA12		21	20	10	1639	258	605	TGVEG_275860	104.502	-0.888697	0.308851	-2.87743	0.00400933	0.00957393	6.18245	6.28105	6.59131	7.05383	6.69039	7.0869
TGVEG_311400	WD domain, G-beta repeat-containing protein		11	7	1	525	140	167	TGVEG_311400	35.2581	-0.88681	0.401863	-2.20675	0.0273318	0.0527268	5.0676	4.7636	4.31486	5.46074	5.69152	5.31883
TGVEG_210408	HMG (high mobility group) box domain-containing protein		17	20	4	1269	250	397	TGVEG_210408	78.4551	-0.884654	0.266608	-3.31819	0.000906036	0.00251107	5.83762	6.15695	5.63922	6.68819	6.56609	6.53366
TGVEG_257680	myosin light chain MLC1		17	7	8	1073	166	363	TGVEG_257680	67.2347	-0.878708	0.392322	-2.23976	0.0251063	0.0487404	5.75806	5.05343	6.16143	6.45601	6.05	6.38833
TGVEG_311470	rhoptry neck protein RON5	RON5	15	18	6	1279	203	414	TGVEG_311470	77.1179	-0.878624	0.312933	-2.80771	0.00498954	0.0116423	5.70634	6.04168	5.96478	6.69487	6.3276	6.57853
TGVEG_227948	peptidase M16 inactive domain-containing protein		14	9	6	863	185	284	TGVEG_227948	58.6607	-0.876881	0.294577	-2.97675	0.00291321	0.00715168	5.51016	5.21965	5.82722	6.17884	6.15145	6.07769
TGVEG_278205	hypothetical protein		18	14	5	1034	256	344	TGVEG_278205	71.7915	-0.863725	0.2802	-3.08254	0.00205245	0.00516274	5.85931	5.75429	5.76769	6.43637	6.57639	6.35094
TGVEG_203710	AP2 domain transcription factor AP2VIIa-4	AP2VIIA4	15	14	1	920	196	233	TGVEG_203710	53.6737	-0.862739	0.385821	-2.23611	0.0253446	0.0491252	5.5429	5.62683	4.60142	6.22917	6.19318	5.81538
TGVEG_207160	SAG-related sequence SRS49D	SAG2C	27	26	5	1484	393	575	TGVEG_207160	108.707	-0.856834	0.247215	-3.46594	0.000528377	0.00156343	6.44875	6.56013	6.01037	6.95461	7.16315	7.04088
TGVEG_295950	KRUF family protein		29	18	8	1407	387	537	TGVEG_295950	106.677	-0.856397	0.259848	-3.29576	0.000981554	0.00268994	6.5179	6.19015	6.39533	6.89347	7.14383	6.96308
TGVEG_252210	pentatricopeptide repeat domain-containing protein		137	109	44	8087	1880	2843	TGVEG_252210	565.068	-0.853574	0.115762	-7.37351	1.6619e-13	2.64878e-12	8.84648	8.77553	8.8548	9.3436	9.39978	9.32611
TGVEG_294400	cytoadherence-linked asexual protein		8	13	5	768	135	301	TGVEG_294400	52.3227	-0.853186	0.361489	-2.3602	0.0182652	0.0368008	4.90763	5.5437	5.5951	6.01059	5.74842	6.11707
TGVEG_262720	putative eukaryotic initiation factor-1A		4	11	5	621	117	198	TGVEG_262720	41.5161	-0.842074	0.384088	-2.1924	0.0283509	0.0541807	4.22476	5.27074	5.466	5.69011	5.5101	5.55159
TGVEG_290700	hypothetical protein		12	6	6	703	126	271	TGVEG_290700	49.0333	-0.839337	0.363936	-2.30628	0.0210952	0.0414794	5.27641	4.76554	5.73603	5.88597	5.64733	5.97241
TGVEG_204160	GYF domain-containing protein		3	11	0	406	70	147	TGVEG_204160	24.6864	-0.838722	0.558108	-1.50279	0.132892	0.201976	3.72619	5.08404	3.5532	5.06612	4.77317	5.07641
TGVEG_255260	apical membrane antigen AMA1		45	42	5	2599	403	947	TGVEG_255260	159.555	-0.830952	0.376165	-2.20901	0.0271739	0.0525047	7.12381	7.2019	6.25493	7.67821	7.31023	7.69648
TGVEG_213460	hypothetical protein		21	9	1	601	210	296	TGVEG_213460	52.6135	-0.828297	0.493762	-1.67752	0.0934404	0.151609	5.90485	5.15789	4.57681	5.71298	6.2671	6.09098
TGVEG_246940	hypothetical protein		21	14	5	1103	222	425	TGVEG_246940	75.3679	-0.826214	0.265619	-3.11052	0.00186759	0.00475635	6.0417	5.77818	5.79672	6.52195	6.42427	6.60511
TGVEG_232440	Brf1p family coiled coil protein		17	10	6	997	179	327	TGVEG_232440	64.0996	-0.823121	0.299098	-2.75201	0.0059231	0.0135876	5.75173	5.36526	5.87097	6.36959	6.13478	6.26526
TGVEG_290040	putative macrophage migration inhibitory factor		12	5	0	466	97	172	TGVEG_290040	29.4575	-0.822925	0.387044	-2.12618	0.0334882	0.062203	5.09301	4.36545	3.73288	5.27624	5.21084	5.31035
TGVEG_266920	3'5'-cyclic nucleotide phosphodiesterase domain-containing protein		50	48	14	2912	714	1111	TGVEG_266920	212.093	-0.821486	0.17271	-4.75645	1.97026e-06	1.00148e-05	7.37989	7.48191	7.27465	7.91321	8.02979	7.97857
TGVEG_202770	RNA recognition motif-containing protein		11	8	6	626	160	266	TGVEG_202770	50.6434	-0.817089	0.334369	-2.44367	0.0145386	0.0300011	5.20394	5.04321	5.757	5.75984	5.9411	5.962
TGVEG_258870	putative transmembrane protein	CST7	49	31	10	2272	563	901	TGVEG_258870	167.103	-0.816471	0.205822	-3.96688	7.2821e-05	0.000264706	7.24416	6.93772	6.83934	7.5627	7.69307	7.6706
TGVEG_228120	chloroquine resistance marker		20	6	2	791	156	262	TGVEG_228120	49.7034	-0.813183	0.374109	-2.17365	0.0297313	0.056642	5.83464	4.76717	4.86171	6.02804	5.90063	5.93369
TGVEG_235020	putative COPI protein		11	2	1	379	98	103	TGVEG_235020	24.7227	-0.812868	0.549565	-1.47911	0.139111	0.20935	4.93044	3.60812	4.01934	4.98519	5.18027	4.65161
TGVEG_201860	putative transmembrane protein		29	26	7	1820	351	583	TGVEG_201860	115.327	-0.809926	0.223172	-3.62916	0.000284345	0.000895432	6.55311	6.59156	6.3233	7.20292	7.0624	7.08002
TGVEG_287440	hypothetical protein		13	7	2	518	159	197	TGVEG_287440	40.2554	-0.808892	0.395269	-2.04643	0.040714	0.073779	5.29542	4.82541	4.7466	5.47747	5.87353	5.5473
TGVEG_227930	hypothetical protein		12	2	1	401	89	147	TGVEG_227930	26.7579	-0.805404	0.413772	-1.94649	0.0515956	0.090035	5.05529	3.65669	4.08009	5.07082	5.08207	5.09667
TGVEG_288630	putative nucleosome assembly protein (NAP)		4	16	4	729	138	235	TGVEG_288630	47.3861	-0.804613	0.461237	-1.74447	0.0810773	0.134397	4.28438	5.72298	5.32525	5.91371	5.73821	5.78741
TGVEG_231440	LsmAD domain-containing protein		16	8	2	646	173	242	TGVEG_231440	47.0356	-0.80176	0.339991	-2.35818	0.0183648	0.0369407	5.57444	5.01436	4.84268	5.77823	6.01434	5.83055
TGVEG_278510	protein phosphatase 2C domain-containing protein		13	2	3	451	112	182	TGVEG_278510	34.1453	-0.800512	0.401054	-1.99602	0.0459314	0.0813092	5.22174	3.80891	4.90039	5.26264	5.40864	5.40319
TGVEG_243960	nuclear transport factor 2 (ntf2) domain-containing protein		11	5	1	465	107	153	TGVEG_243960	30.4069	-0.799938	0.38458	-2.08003	0.0375228	0.0689136	5.01546	4.39023	4.205	5.28475	5.3399	5.18156
TGVEG_253750	PLU-1 family protein		34	33	10	2065	462	755	TGVEG_253750	144.837	-0.798929	0.184198	-4.33733	1.44223e-05	6.19907e-05	6.81818	6.93472	6.76352	7.41478	7.43694	7.43675
TGVEG_239752	putative galactosyltransferase		9	11	2	614	141	188	TGVEG_239752	40.4049	-0.79289	0.351927	-2.25299	0.0242596	0.0472465	4.92272	5.27761	4.75427	5.68127	5.73428	5.49546
TGVEG_270800	GAF domain-containing protein		12	3	0	445	77	125	TGVEG_270800	24.6979	-0.792832	0.535783	-1.47976	0.138937	0.209345	5.03057	3.86442	3.56791	5.18137	4.89111	4.88467
TGVEG_304630	ATG C terminal domain-containing protein		13	4	5	614	125	213	TGVEG_304630	43.0235	-0.788512	0.339369	-2.32346	0.0201542	0.0398852	5.31086	4.38254	5.49023	5.68918	5.6007	5.65041
TGVEG_254080	metal cation transporter, ZIP family protein		12	8	4	694	135	222	TGVEG_254080	45.499	-0.787919	0.327568	-2.40536	0.0161564	0.0328765	5.2602	5.00726	5.33339	5.85814	5.71577	5.72346
TGVEG_235690	hypothetical protein		11	10	0	638	108	183	TGVEG_235690	35.6002	-0.787725	0.401522	-1.96185	0.0497804	0.0873653	5.06636	5.11964	3.90193	5.6925	5.38243	5.42608
TGVEG_309810	ribosomal protein RPP2	RPP2	17	24	15	1677	338	574	TGVEG_309810	117.377	-0.780047	0.325016	-2.40002	0.016394	0.0333046	6.0352	6.50981	7.04234	7.11114	7.01953	7.06126
TGVEG_248740	hypothetical protein		39	20	11	1875	391	700	TGVEG_248740	131.503	-0.77866	0.21426	-3.63418	0.000278862	0.000882704	6.9112	6.39838	6.79727	7.27642	7.22267	7.32122
TGVEG_232230	ribosomal protein RPL30	RPL3	27	13	12	1384	303	520	TGVEG_232230	102.365	-0.775117	0.246223	-3.14803	0.00164377	0.0042303	6.42367	5.86139	6.76044	6.85899	6.85768	6.91153
TGVEG_214220	hypothetical protein		56	40	7	2251	638	944	TGVEG_214220	177.657	-0.774731	0.297152	-2.60719	0.00912897	0.0198986	7.39858	7.2082	6.58115	7.56903	7.84068	7.73498
TGVEG_252190	KRUF family protein		23	10	6	965	234	392	TGVEG_252190	73.0333	-0.773562	0.278304	-2.77956	0.00544325	0.0126527	6.12378	5.43486	5.93444	6.35885	6.47434	6.50303
TGVEG_321500	RNA recognition motif-containing protein		24	14	12	1392	284	481	TGVEG_321500	98.6675	-0.769366	0.242923	-3.16712	0.00153956	0.00398723	6.28954	5.91136	6.74655	6.85519	6.77597	6.81524
TGVEG_441130	hypothetical protein		8	14	6	789	156	267	TGVEG_441130	54.806	-0.769099	0.308895	-2.48984	0.0127801	0.0270391	4.92809	5.64035	5.79317	6.05472	5.93149	5.98646
TGVEG_228010	structure/function maintentance protein		12	6	2	516	115	198	TGVEG_228010	36.2163	-0.768055	0.350115	-2.19372	0.0282557	0.0541677	5.1742	4.63932	4.68135	5.44917	5.46704	5.52967
TGVEG_216670	FUSE-binding protein 2 / KH-type splicing regulatory protein	FUBP2	9	14	2	715	144	217	TGVEG_216670	45.0407	-0.767621	0.335241	-2.28976	0.0220354	0.0431893	4.9632	5.57295	4.81838	5.88812	5.78613	5.69104
TGVEG_321680	hyaluronan/mRNA-binding family protein		11	16	5	944	168	300	TGVEG_321680	60.3612	-0.766955	0.309093	-2.48131	0.0130901	0.0275522	5.27942	5.82345	5.67334	6.29338	6.04639	6.15093
TGVEG_299980	hypothetical protein		14	16	6	910	180	415	TGVEG_299980	68.4948	-0.766346	0.327406	-2.34066	0.0192499	0.0383432	5.58037	5.87167	5.90539	6.27799	6.15932	6.55885
TGVEG_253860	Tyrosine kinase-like (TKL) protein		13	8	0	493	140	175	TGVEG_253860	35.1285	-0.762973	0.416337	-1.83258	0.0668644	0.113762	5.23996	4.88483	3.8874	5.38106	5.68676	5.36917
TGVEG_250800	AP2 domain transcription factor AP2XII-8	AP2XII8	14	10	4	850	144	249	TGVEG_250800	51.6929	-0.760626	0.334767	-2.2721	0.0230802	0.0450929	5.46871	5.27581	5.40129	6.1339	5.82677	5.89365
TGVEG_258240	chromodomain helicase DNA binding protein CHD1/SWI2/SNF2		12	7	3	584	125	210	TGVEG_258240	40.5477	-0.759581	0.330817	-2.29608	0.0216715	0.0425442	5.21795	4.83424	5.03575	5.62406	5.59461	5.62771
TGVEG_293840	hypothetical protein		32	26	7	1689	390	601	TGVEG_293840	118.274	-0.758398	0.203475	-3.72723	0.000193594	0.000635797	6.66491	6.60337	6.3386	7.12942	7.1864	7.12206
TGVEG_235930	domain K- type RNA binding proteins family protein		20	25	11	1545	283	601	TGVEG_235930	108.622	-0.756373	0.275678	-2.74368	0.00607541	0.013885	6.15771	6.52571	6.70613	7.00356	6.80748	7.09431
TGVEG_286630	redoxin domain-containing protein		13	11	4	745	168	252	TGVEG_286630	51.9631	-0.753509	0.297335	-2.53421	0.0112701	0.024052	5.39376	5.37584	5.40601	5.97882	6.01149	5.91015
TGVEG_252220	tetratricopeptide repeat domain containing protein		20	9	7	873	222	352	TGVEG_252220	68.7021	-0.753253	0.290354	-2.59426	0.00947952	0.020626	5.95004	5.30141	6.04925	6.22775	6.39958	6.36471
TGVEG_260470	putative heat shock protein DNAJ pfj4		13	7	2	554	121	223	TGVEG_260470	39.2979	-0.752665	0.342599	-2.19693	0.0280257	0.0538112	5.28977	4.81827	4.73624	5.55288	5.54722	5.68978
TGVEG_225150	putative transmembrane protein		21	8	4	914	177	305	TGVEG_225150	59.5285	-0.751981	0.300952	-2.49868	0.0124658	0.0264198	5.9543	5.11447	5.46749	6.2492	6.10146	6.16439
TGVEG_212300	putative transmembrane protein		12	9	2	614	108	240	TGVEG_212300	40.6698	-0.744162	0.3661	-2.03268	0.0420853	0.0759271	5.21863	5.07625	4.76072	5.68375	5.42419	5.78595
TGVEG_216430	TBC domain-containing protein		11	0	3	384	83	124	TGVEG_216430	26.6398	-0.742169	0.698288	-1.06284	0.287854	0.388349	4.93483	2.96963	4.7235	5.00356	4.98254	4.87658
TGVEG_310900	AP2 domain transcription factor AP2XI-2	AP2XI2	12	16	5	948	176	293	TGVEG_310900	61.1744	-0.736323	0.298514	-2.46662	0.0136393	0.0284152	5.37381	5.82989	5.68258	6.30238	6.10557	6.12743
TGVEG_211630	hypothetical protein		11	9	4	654	116	243	TGVEG_211630	44.5731	-0.734211	0.344946	-2.12848	0.0332971	0.0620836	5.16396	5.1141	5.32374	5.78289	5.53313	5.82535
TGVEG_294870	universal stress family protein		13	9	0	524	137	194	TGVEG_294870	36.7495	-0.732276	0.365217	-2.00504	0.0449584	0.0799599	5.25633	5.02275	3.92886	5.46436	5.67117	5.50233
TGVEG_306660	RNA pseudouridine synthase superfamily protein		14	7	8	888	169	239	TGVEG_306660	58.0858	-0.73004	0.371265	-1.96636	0.0492569	0.0866951	5.49809	4.97407	6.10673	6.20499	6.03621	5.86569
TGVEG_441980	SAG-related sequence protein SRS49C	SAG2D	23	22	9	1286	344	488	TGVEG_441980	100.861	-0.722614	0.247751	-2.91669	0.00353766	0.00851401	6.26444	6.36828	6.48256	6.78109	7.00106	6.8445
TGVEG_236650	DEAD (Asp-Glu-Ala-Asp) box polypeptide 17	DDX17	50	31	14	2262	537	935	TGVEG_236650	173.416	-0.719475	0.20036	-3.59091	0.000329531	0.00101172	7.28679	6.96329	7.16788	7.57693	7.66117	7.72792
TGVEG_311720	chaperonin protein BiP		70	68	35	5109	935	1558	TGVEG_311720	332.669	-0.708233	0.207395	-3.41491	0.000638035	0.00184774	7.94393	8.05009	8.35869	8.66503	8.48759	8.50625
TGVEG_265090	hypothetical protein		23	4	7	929	193	302	TGVEG_265090	64.1115	-0.707484	0.503934	-1.40392	0.160342	0.236578	6.06365	4.58303	5.99616	6.27168	6.20764	6.15698
TGVEG_245720	SWI2/SNF2-containing protein		12	4	4	489	131	164	TGVEG_245720	37.4832	-0.706294	0.39056	-1.80841	0.0705424	0.119192	5.17793	4.31376	5.21506	5.3876	5.62294	5.30946
TGVEG_315130	L-isoaspartyl protein carboxyl methyltransferase family protein		11	3	0	325	72	139	TGVEG_315130	22.6633	-0.704853	0.466315	-1.51154	0.130651	0.199561	4.90636	3.82519	3.50414	4.7836	4.7927	4.99534
TGVEG_288380	heat shock protein HSP90	HSP9	86	69	22	4622	916	1637	TGVEG_288380	315.597	-0.700685	0.147473	-4.75126	2.02148e-06	1.02327e-05	8.10441	8.03567	7.91107	8.54451	8.44508	8.53336
TGVEG_232340	protein phosphatase 2C domain-containing protein		6	14	4	626	144	200	TGVEG_232340	44.6698	-0.697745	0.34672	-2.01242	0.0441758	0.0790004	4.58792	5.56639	5.31242	5.72567	5.78122	5.59016
TGVEG_223940	GAP45		14	10	10	1084	169	316	TGVEG_223940	69.0535	-0.697296	0.386587	-1.80372	0.0712749	0.120099	5.5725	5.39347	6.40984	6.47515	6.08045	6.23529
TGVEG_300200	histone H2AZ		23	22	9	1521	261	498	TGVEG_300200	99.1494	-0.695831	0.258158	-2.69537	0.00703103	0.0157459	6.25743	6.36151	6.47503	6.96189	6.69195	6.86201
TGVEG_236010	prenylcysteine oxidase		34	24	17	1757	473	695	TGVEG_236010	144.355	-0.690911	0.253106	-2.72973	0.00633868	0.0144061	6.81509	6.62084	7.26572	7.23973	7.45988	7.34557
TGVEG_273760	heat shock protein HSP70	HSP7	168	136	48	9048	1888	3152	TGVEG_273760	630.176	-0.687283	0.101592	-6.76512	1.33199e-11	1.61553e-10	9.09519	9.03892	9.00292	9.50691	9.46166	9.48113
TGVEG_224260	PHD-finger domain-containing protein		20	13	2	934	183	295	TGVEG_224260	59.0718	-0.686625	0.291729	-2.35364	0.0185907	0.0373339	5.89854	5.59116	4.98864	6.27425	6.13997	6.12407
TGVEG_255190	myosin C		11	15	4	788	144	288	TGVEG_255190	53.7878	-0.685192	0.313145	-2.1881	0.0286627	0.0546912	5.23379	5.71523	5.42211	6.05337	5.83721	6.07663
TGVEG_261970	putative transmembrane protein		42	25	23	2242	602	838	TGVEG_261970	180.17	-0.684979	0.330473	-2.07272	0.0381979	0.0699439	7.12341	6.77496	7.65857	7.57399	7.78744	7.61852
TGVEG_299030	RNA recognition motif 2 protein		5	16	1	544	132	165	TGVEG_299030	37.1397	-0.680759	0.52422	-1.29861	0.194076	0.279698	4.33359	5.64229	4.32713	5.50551	5.62353	5.30778
TGVEG_211680	protein disulfide isomerase		85	45	25	4104	817	1351	TGVEG_211680	279.739	-0.675133	0.211854	-3.18678	0.00143864	0.00374965	8.03111	7.57686	7.95586	8.37471	8.27854	8.28999
TGVEG_228230	hypothetical protein		9	15	5	786	148	251	TGVEG_228230	53.0728	-0.669204	0.313869	-2.13211	0.0329979	0.0616195	5.02948	5.70815	5.60901	6.04528	5.86417	5.90812
TGVEG_239270	hypothetical protein		10	12	7	697	176	251	TGVEG_239270	55.5552	-0.668561	0.310119	-2.15582	0.031098	0.0586077	5.14703	5.48427	5.95759	5.91203	6.07922	5.91807
TGVEG_224170	SAG-related sequence SRS60A	SRS6A	13	8	0	430	127	182	TGVEG_224170	33.6113	-0.66703	0.416969	-1.59971	0.109663	0.17232	5.22707	4.86872	3.85334	5.2098	5.56249	5.40721
TGVEG_264660	SAG-related sequence SRS44	SRS44 (CST1)	473	257	142	19883	5652	7149	TGVEG_264660	1580.74	-0.666622	0.252505	-2.64004	0.0082897	0.0182314	10.532	10.217	10.4879	10.6873	10.8925	10.6904
TGVEG_262400	lipase		19	13	7	1135	177	342	TGVEG_262400	70.9519	-0.66329	0.316838	-2.09347	0.0363072	0.0668816	5.91358	5.67694	6.07135	6.54365	6.15159	6.34324
TGVEG_209260	putative cytochrome c oxidase subunit		16	11	4	752	166	283	TGVEG_209260	54.72	-0.663094	0.283176	-2.34163	0.0191995	0.0383052	5.63442	5.39675	5.43483	6.00363	6.01132	6.06181
TGVEG_258660	rhoptry protein ROP6	ROP6	27	25	7	1608	290	502	TGVEG_258660	103.161	-0.662335	0.242098	-2.73582	0.0062226	0.0141949	6.43702	6.50867	6.26732	7.03559	6.82063	6.88358
TGVEG_290670	leucyl aminopeptidase LAP	LAP	40	26	8	1763	421	635	TGVEG_290670	128.462	-0.660892	0.204435	-3.23277	0.00122596	0.00327188	6.93058	6.64278	6.50159	7.20449	7.29756	7.21042
TGVEG_441140	hypothetical protein		12	10	3	652	147	187	TGVEG_441140	43.8338	-0.659595	0.344856	-1.91267	0.0557903	0.0966663	5.24939	5.21501	5.08471	5.7762	5.80796	5.51389
TGVEG_220650	hypothetical protein		17	14	10	932	245	379	TGVEG_220650	78.3687	-0.659457	0.283632	-2.32504	0.0200696	0.0398391	5.83988	5.79623	6.46719	6.33988	6.54503	6.48294
TGVEG_202830	putative Elicitor-responsive protein		21	19	1	986	205	374	TGVEG_202830	66.9999	-0.657011	0.279816	-2.34801	0.0188741	0.0377791	5.98544	6.03519	4.77416	6.35721	6.29468	6.42364
TGVEG_263560	putative transmembrane protein		3	11	1	377	67	147	TGVEG_263560	25.6332	-0.651112	0.486182	-1.33924	0.180494	0.261973	3.75457	5.10216	4.05047	4.98784	4.73408	5.08821
TGVEG_254570	hypothetical protein		14	13	17	1166	317	491	TGVEG_254570	100.234	-0.646853	0.541522	-1.19451	0.232278	0.322975	5.75008	5.82325	7.09512	6.64478	6.8824	6.82301
TGVEG_243460	hypothetical protein		80	79	26	4737	978	1556	TGVEG_243460	327.247	-0.645485	0.140039	-4.60931	4.04016e-06	1.87469e-05	8.06034	8.18388	8.08261	8.58708	8.52843	8.50172
TGVEG_253650	DnaJ C terminal region domain-containing protein		17	13	5	880	162	333	TGVEG_253650	61.646	-0.645248	0.294285	-2.19259	0.0283367	0.0541807	5.74265	5.61629	5.69102	6.21821	6.01284	6.28257
TGVEG_203820	hypothetical protein		15	7	3	549	138	234	TGVEG_203820	43.407	-0.644684	0.337862	-1.90813	0.0563748	0.0975411	5.48038	4.86262	5.07361	5.56811	5.72832	5.77251
TGVEG_306000	AP2 domain transcription factor AP2IX-8	AP2IX8	13	1	4	492	89	157	TGVEG_306000	33.1648	-0.644597	0.564102	-1.1427	0.253165	0.349242	5.20124	3.49319	5.11854	5.35258	5.12185	5.21316
TGVEG_205650	AP2 domain transcription factor AP2VIIa-3	AP2VIIA3	17	7	9	822	174	298	TGVEG_205650	62.9678	-0.643434	0.297902	-2.15988	0.0307816	0.0581009	5.73575	5.01771	6.26421	6.13158	6.09028	6.14532
TGVEG_310150	AMP-binding enzyme domain-containing protein		19	11	1	765	168	251	TGVEG_310150	50.5078	-0.642928	0.305447	-2.10488	0.035302	0.0652262	5.78692	5.35432	4.56773	5.99606	5.99676	5.89082
TGVEG_321450	Myb family DNA-binding domain-containing protein		12	4	0	420	66	137	TGVEG_321450	24.665	-0.63934	0.505575	-1.26458	0.206022	0.293803	5.03489	4.09	3.57911	5.11385	4.71058	4.99806
TGVEG_202620	putative transmembrane protein		17	7	6	789	129	294	TGVEG_202620	54.5532	-0.638055	0.368519	-1.7314	0.0833799	0.138028	5.69061	4.95185	5.79097	6.05355	5.70661	6.09985
TGVEG_282055	protein phosphatase PP2C-hn	PP2CHN	13	11	1	614	131	213	TGVEG_282055	41.1989	-0.636687	0.315809	-2.01605	0.0437947	0.0784334	5.30617	5.28435	4.43958	5.6857	5.65218	5.64688
TGVEG_219310	DnaK family protein		13	18	6	898	196	325	TGVEG_219310	66.3487	-0.635119	0.261045	-2.43299	0.0149749	0.0308307	5.49387	5.98815	5.8935	6.25739	6.2521	6.2691
TGVEG_289540	hypothetical protein		13	12	3	728	135	238	TGVEG_289540	47.9176	-0.63122	0.311728	-2.02491	0.0428771	0.0769026	5.36656	5.43802	5.13694	5.93151	5.73271	5.82234
TGVEG_293510	poly(ADP-ribose) polymerase and DNA-Ligase Zn-finger region domain-containing protein		9	12	3	534	140	206	TGVEG_293510	42.0583	-0.622781	0.335626	-1.85558	0.0635138	0.109123	4.94239	5.38757	5.05906	5.52883	5.73841	5.6155
TGVEG_307860	putative transmembrane protein		14	10	1	644	136	179	TGVEG_307860	40.4983	-0.622518	0.36302	-1.71483	0.0863765	0.141659	5.37871	5.17793	4.42515	5.73725	5.69112	5.43739
TGVEG_315220	rhoptry protein ROP14	ROP14	12	8	4	633	101	224	TGVEG_315220	42.3905	-0.621316	0.36758	-1.69029	0.0909727	0.148391	5.23484	4.97934	5.2969	5.73097	5.35831	5.71563
TGVEG_312630	putative anonymous antigen-1		22	21	11	1361	283	449	TGVEG_312630	98.3187	-0.619789	0.226826	-2.73244	0.0062867	0.0143145	6.20979	6.31147	6.66686	6.83637	6.77828	6.74555
TGVEG_299070	pyruvate kinase PyKII	PYKII	9	11	1	528	105	174	TGVEG_299070	34.5563	-0.619008	0.348803	-1.77466	0.0759535	0.126762	4.85849	5.22027	4.31014	5.46665	5.34915	5.36633
TGVEG_229010	rhoptry neck protein RON4	RON4	16	6	13	1053	196	373	TGVEG_229010	76.1714	-0.615982	0.567138	-1.08612	0.277424	0.376351	5.73462	4.99594	6.70729	6.44797	6.26167	6.43476
TGVEG_207140	SAG-related sequence SRS49B	SAG2X	15	7	6	571	169	251	TGVEG_207140	51.2517	-0.612646	0.357316	-1.71458	0.0864224	0.141659	5.53375	4.92597	5.76337	5.65461	6.00966	5.89663
TGVEG_205490	putative integral membrane protein		12	7	0	480	77	165	TGVEG_205490	29.1936	-0.598436	0.434525	-1.37722	0.168445	0.247155	5.09456	4.68028	3.73604	5.31313	4.93755	5.26157
TGVEG_201390	putative transmembrane protein		23	19	13	1391	268	480	TGVEG_201390	101.52	-0.597783	0.243571	-2.45425	0.0141179	0.0293625	6.26502	6.22309	6.84632	6.86793	6.7266	6.82673
TGVEG_232630	hypothetical protein		11	8	0	466	91	157	TGVEG_232630	29.6796	-0.594722	0.370158	-1.60667	0.108126	0.170469	5.0071	4.82413	3.75643	5.28239	5.1413	5.20714
TGVEG_236050	putative fructose-bisphosphate aldolase		25	9	8	984	213	366	TGVEG_236050	74.4059	-0.594387	0.270103	-2.2006	0.0277647	0.0533936	6.21986	5.34946	6.21655	6.3852	6.37073	6.42798
TGVEG_236040	fructose-1,6-bisphosphate aldolase		66	35	20	2850	596	1069	TGVEG_236040	211.441	-0.591272	0.204612	-2.88972	0.00385588	0.00922549	7.65488	7.18707	7.60588	7.89455	7.84665	7.94219
TGVEG_219260	putative cation-transporting ATPase		12	6	2	446	122	145	TGVEG_219260	33.4707	-0.591175	0.395427	-1.49503	0.134906	0.20453	5.14694	4.6027	4.63035	5.25835	5.51975	5.14302
TGVEG_268370	non-specific serine/threonine protein kinase		12	3	8	671	99	251	TGVEG_268370	47.3235	-0.585012	0.596305	-0.981062	0.326562	0.429226	5.2398	4.20623	5.99651	5.80535	5.33905	5.85576
TGVEG_260240	ccr4-associated factor family protein		4	16	3	598	105	197	TGVEG_260240	40.0865	-0.579103	0.487052	-1.189	0.234441	0.32551	4.20676	5.6679	5.00024	5.63681	5.37442	5.53673
TGVEG_203060	TrmH family RNA methyltransferase		21	4	2	634	90	249	TGVEG_203060	41.7422	-0.577268	0.609948	-0.946421	0.343934	0.447217	5.82557	4.35435	4.73814	5.71296	5.20318	5.82084
TGVEG_226680	hypothetical protein		11	1	0	268	62	71	TGVEG_226680	17.1807	-0.576194	0.778275	-0.740347	0.459089	0.562385	4.78532	3.06763	3.22806	4.47136	4.52838	4.11396
TGVEG_262070	putative ribosomal rna assembly protein mis3		12	1	7	535	115	193	TGVEG_262070	41.2619	-0.575907	0.708732	-0.812588	0.416454	0.522701	5.17883	3.62828	5.77706	5.49367	5.46886	5.50094
TGVEG_267720	transporter, cation channel family protein		17	9	4	803	127	244	TGVEG_267720	50.5761	-0.574809	0.347133	-1.65588	0.0977465	0.15776	5.67207	5.16376	5.39054	6.06064	5.67361	5.86423
TGVEG_313900	non-specific serine/threonine protein kinase		17	10	7	644	227	270	TGVEG_313900	61.3521	-0.574277	0.382752	-1.50039	0.133514	0.202669	5.73399	5.34253	6.00069	5.84461	6.40385	6.02917
TGVEG_300100	rhoptry neck protein RON2	RON2	17	15	8	1056	191	313	TGVEG_300100	71.2694	-0.572934	0.285766	-2.0049	0.0449734	0.0799599	5.8013	5.82579	6.2072	6.46246	6.24121	6.24415
TGVEG_261780	microneme protein MIC7	MIC7	13	14	4	826	128	260	TGVEG_261780	52.5413	-0.570252	0.339506	-1.67965	0.0930249	0.151135	5.39895	5.63469	5.41352	6.10558	5.69451	5.95091
TGVEG_442320	hypothetical protein		11	11	3	483	159	192	TGVEG_442320	42.4334	-0.568127	0.38528	-1.47458	0.140325	0.21066	5.14644	5.29952	5.06453	5.41345	5.89148	5.53537
TGVEG_254900	putative proteasome subunit beta type 2		14	4	3	501	110	160	TGVEG_254900	35.5109	-0.565459	0.359251	-1.574	0.115489	0.179992	5.32942	4.2879	4.94508	5.40568	5.40578	5.26902
TGVEG_314780	myosin G		6	11	0	362	92	141	TGVEG_314780	26.7829	-0.564472	0.400606	-1.40905	0.158822	0.234688	4.34663	5.1245	3.65603	4.95333	5.12815	5.05262
TGVEG_224850	putative polyadenylate binding protein		10	10	11	885	176	258	TGVEG_224850	63.7606	-0.564386	0.448016	-1.25975	0.207761	0.295595	5.19381	5.34316	6.48079	6.21566	6.10084	5.97392
TGVEG_308950	histidine acid phosphatase superfamily protein		15	11	5	770	165	220	TGVEG_308950	53.3954	-0.556665	0.314205	-1.77166	0.0764504	0.127417	5.55676	5.38787	5.61949	6.0261	5.99829	5.75788
TGVEG_206430	formin FRM1	FRM1	24	29	12	1309	408	506	TGVEG_206430	115.568	-0.550787	0.297102	-1.85386	0.0637585	0.10939	6.36911	6.70749	6.82423	6.84708	7.23122	6.92963
TGVEG_295125	rhoptry protein ROP4	ROP4	196	162	71	10949	2027	3411	TGVEG_295125	743.791	-0.547315	0.141085	-3.87932	0.000104748	0.000370258	9.33463	9.29786	9.4421	9.76658	9.61594	9.6417
TGVEG_225930	triose-phosphate isomerase TPI-I	TPI-I	8	11	3	493	108	187	TGVEG_225930	37.4279	-0.546195	0.3345	-1.63287	0.102496	0.163914	4.78044	5.25254	4.99171	5.40572	5.40415	5.47259
TGVEG_229020	putative cell-cycle-associated protein kinase CDK		6	14	6	618	124	219	TGVEG_229020	47.1412	-0.540801	0.333456	-1.62181	0.104845	0.166582	4.60709	5.58313	5.71806	5.7229	5.6182	5.70963
TGVEG_265790	putative multitransmembrane with signal peptide and GMGPP repeat at carboxy-terminus protein		11	7	1	406	92	166	TGVEG_265790	30.2267	-0.540352	0.368764	-1.4653	0.142838	0.213647	5.01931	4.70475	4.21263	5.12462	5.16256	5.28174
TGVEG_251540	dense granule protein GRA9	GRA9	52	42	16	2360	543	948	TGVEG_251540	186.373	-0.536332	0.173742	-3.08694	0.0020223	0.00509736	7.36621	7.30106	7.33807	7.6545	7.70504	7.77295
TGVEG_213900	regulator of chromosome condensation RCC1		14	13	0	561	150	187	TGVEG_213900	40.7174	-0.53267	0.386795	-1.37714	0.168469	0.247155	5.37212	5.44847	4.01549	5.56922	5.80212	5.48373
TGVEG_295935	KRUF family protein		60	28	8	2002	479	695	TGVEG_295935	149.607	-0.530515	0.322473	-1.64515	0.0999397	0.160244	7.4091	6.78454	6.58594	7.38958	7.48347	7.35624
TGVEG_223880	zinc finger, C3HC4 type (RING finger) domain-containing protein		13	12	5	693	149	235	TGVEG_223880	51.3747	-0.529798	0.2881	-1.83894	0.0659245	0.112476	5.39253	5.46459	5.60224	5.89179	5.86842	5.82652
TGVEG_247220	nudix -type motif 9 isoform a family protein		13	13	3	681	124	245	TGVEG_247220	47.3541	-0.523755	0.313489	-1.67073	0.0947758	0.153369	5.36325	5.51953	5.13171	5.84967	5.6305	5.85412
TGVEG_284780	fusaric acid resistance-like protein		4	12	2	427	86	139	TGVEG_284780	29.9849	-0.522352	0.386369	-1.35195	0.176391	0.256931	4.05624	5.25795	4.54002	5.17548	5.07234	5.0599
TGVEG_221380	alba 1		17	18	2	751	194	296	TGVEG_221380	58.5561	-0.515636	0.289652	-1.78019	0.0750445	0.125587	5.71897	5.94221	4.98688	6.01494	6.20883	6.12778
TGVEG_276140	ADP ribosylation factor ARF1	ARF1	15	8	11	904	183	262	TGVEG_276140	66.0302	-0.510979	0.41745	-1.22405	0.220935	0.310017	5.61804	5.15761	6.4948	6.25044	6.15712	6.00351
TGVEG_269010	AP2 domain transcription factor AP2VIII-7	AP2VIII7	27	15	6	1057	216	407	TGVEG_269010	78.7244	-0.510123	0.251269	-2.03019	0.0423377	0.0760729	6.33153	5.8743	5.98624	6.48868	6.40971	6.5703
TGVEG_252500	polo kinase		14	5	3	600	70	185	TGVEG_252500	35.8898	-0.510038	0.494248	-1.03195	0.302096	0.402248	5.33133	4.46797	4.94861	5.62171	4.88089	5.4419
TGVEG_254410	putative protein phosphatase 2C		14	5	0	397	79	161	TGVEG_254410	27.7804	-0.509855	0.457401	-1.11468	0.264989	0.362694	5.24902	4.33771	3.68244	5.07104	4.95295	5.21879
TGVEG_287480	putative transmembrane protein		6	11	1	416	86	137	TGVEG_287480	28.5877	-0.509553	0.375605	-1.35662	0.174902	0.255674	4.38301	5.15215	4.16115	5.13869	5.06626	5.03664
TGVEG_213940	CHCH domain-containing protein		15	23	4	964	186	346	TGVEG_213940	68.2812	-0.509541	0.275684	-1.84828	0.0645619	0.110459	5.65059	6.26517	5.55736	6.34545	6.19748	6.34738
TGVEG_292200	RNA recognition motif-containing protein		25	23	7	1135	302	417	TGVEG_292200	91.3133	-0.508941	0.247367	-2.05743	0.0396451	0.0720553	6.3109	6.37602	6.20817	6.61439	6.82757	6.64232
TGVEG_254370	guanylyl cyclase		36	27	10	1678	372	528	TGVEG_254370	121.219	-0.506899	0.211805	-2.39324	0.0167004	0.0337805	6.80439	6.66082	6.67849	7.13735	7.14985	6.99693
TGVEG_224350	putative aminopeptidase N		17	22	6	1066	212	337	TGVEG_224350	74.7459	-0.501233	0.256097	-1.9572	0.0503242	0.0879417	5.82557	6.25023	5.95907	6.48586	6.37476	6.34318
TGVEG_290640	putative DNA mismatch repair protein MSH6-1		14	11	12	837	218	303	TGVEG_290640	71.9106	-0.49976	0.392248	-1.27409	0.202631	0.28998	5.59081	5.5044	6.61973	6.1842	6.3819	6.19626
TGVEG_309210	putative peroxiredoxin 6		27	26	6	1325	287	448	TGVEG_309210	95.5625	-0.497385	0.214512	-2.31868	0.0204123	0.0403307	6.40732	6.52031	6.09626	6.79932	6.78619	6.73543
TGVEG_256970	putative vacuolar ATP synthase subunit A		5	13	7	673	136	175	TGVEG_256970	47.4388	-0.495847	0.471414	-1.05183	0.292878	0.393759	4.45047	5.49608	5.86955	5.81937	5.72183	5.44117
TGVEG_201380	putative chorismate synthase		25	18	9	1191	262	377	TGVEG_201380	88.0368	-0.493135	0.238367	-2.06881	0.0385639	0.0704036	6.29498	6.11063	6.42243	6.65652	6.66053	6.51929
TGVEG_253440	putative cell-cycle-associated protein kinase SRPK		41	36	16	2091	434	735	TGVEG_253440	157.246	-0.489614	0.173708	-2.81861	0.00482327	0.011319	7.05174	7.06834	7.25503	7.46483	7.40763	7.44494
TGVEG_321520	CS domain protein		46	16	10	1574	354	516	TGVEG_321520	116.603	-0.484708	0.340179	-1.42486	0.154197	0.228535	7.03747	6.12542	6.64701	7.04597	7.07416	6.94954
TGVEG_296231	hypothetical protein		24	12	4	839	211	282	TGVEG_296231	63.6063	-0.480619	0.295263	-1.62777	0.103574	0.164992	6.13071	5.54561	5.51571	6.16757	6.32844	6.09284
TGVEG_266640	putative Acetyl-coenzyme A synthetase 2		22	16	6	1103	167	351	TGVEG_266640	71.8588	-0.480416	0.311734	-1.54111	0.12329	0.189975	6.07887	5.89816	5.93814	6.51635	6.09283	6.37947
TGVEG_245730	phosphatidylinositol-4-phosphate 5-Kinase		13	8	7	545	129	265	TGVEG_245730	49.9024	-0.477146	0.362538	-1.31613	0.188131	0.271449	5.3713	5.03752	5.90865	5.59242	5.68323	5.9538
TGVEG_245980	hypothetical protein		16	8	0	537	88	187	TGVEG_245980	34.2797	-0.473984	0.45736	-1.03635	0.300039	0.400816	5.46458	4.87532	3.86741	5.47808	5.13194	5.44286
TGVEG_254120	putative autophagy-related protein 8 atg8		19	12	5	762	167	291	TGVEG_254120	58.9352	-0.470803	0.267827	-1.75786	0.078771	0.130929	5.84996	5.51756	5.67085	6.03898	6.03863	6.11442
TGVEG_297430	Fop carboxy-terminal duplication domain protein		27	15	7	1047	221	399	TGVEG_297430	80.161	-0.470066	0.239978	-1.95878	0.050138	0.0877416	6.33899	5.8844	6.13683	6.48381	6.44158	6.55345
TGVEG_286090	putative translation initiation factor SUI1		21	13	11	895	239	364	TGVEG_286090	79.809	-0.469802	0.289438	-1.62315	0.104557	0.16634	6.06463	5.73433	6.57388	6.3004	6.52223	6.44285
TGVEG_315210	putative rhoptry protein		16	18	1	837	146	246	TGVEG_315210	52.4502	-0.469294	0.346861	-1.35298	0.176063	0.256759	5.61015	5.90168	4.5959	6.11389	5.84126	5.87756
TGVEG_204530	microneme protein MIC11	MIC11	35	42	18	2573	304	886	TGVEG_204530	165.451	-0.469046	0.37268	-1.25858	0.208183	0.295852	6.91069	7.23492	7.38294	7.69419	7.05089	7.65211
TGVEG_220640	hypothetical protein		22	11	6	836	200	279	TGVEG_220640	64.2612	-0.465184	0.275545	-1.68823	0.0913667	0.148835	6.03812	5.46517	5.87898	6.16686	6.26892	6.08406
TGVEG_313340	hypothetical protein		12	5	0	347	89	116	TGVEG_313340	24.8546	-0.464893	0.428393	-1.0852	0.277833	0.376488	5.04158	4.29116	3.59628	4.88707	5.07276	4.80272
TGVEG_214260A	putative alpha-glucan water dikinase 1		3	13	2	355	96	135	TGVEG_214260A	29.5103	-0.45853	0.4792	-0.956865	0.338635	0.441307	3.83083	5.33589	4.51432	4.94517	5.19396	5.01576
TGVEG_292220	PCI domain-containing protein		11	16	1	598	116	230	TGVEG_292220	42.559	-0.457406	0.337888	-1.35372	0.175825	0.256718	5.14032	5.6997	4.45671	5.66068	5.51616	5.74381
TGVEG_295110	rhoptry protein ROP7		205	161	73	10472	1955	3285	TGVEG_295110	733.812	-0.456936	0.141246	-3.23504	0.00121624	0.00325305	9.36618	9.28622	9.4602	9.72187	9.57864	9.60308
TGVEG_253730	importin-beta N-terminal domain-containing protein		16	4	0	435	91	102	TGVEG_253730	27.1429	-0.453963	0.670271	-0.677283	0.498227	0.598948	5.38915	4.12482	3.63904	5.17054	5.11006	4.66113
TGVEG_232250	catalase		29	28	12	1461	349	504	TGVEG_232250	115.689	-0.452347	0.208878	-2.16561	0.0303413	0.0574469	6.56436	6.67796	6.83127	6.97158	7.06544	6.93085
TGVEG_226260	hypothetical protein		12	8	8	527	142	248	TGVEG_226260	50.8854	-0.451533	0.367645	-1.22817	0.219381	0.308685	5.29068	5.04066	6.05512	5.55497	5.79848	5.87735
TGVEG_231950	hypothetical protein		13	7	5	547	113	191	TGVEG_231950	42.0678	-0.448983	0.316369	-1.41917	0.155848	0.230573	5.31539	4.84955	5.49632	5.55581	5.48591	5.52539
TGVEG_233380	hypothetical protein		58	37	20	2553	532	846	TGVEG_233380	190.693	-0.442922	0.173539	-2.55229	0.0107017	0.0230398	7.48482	7.18921	7.56161	7.74551	7.6935	7.66493
TGVEG_205320	putative serine-rich adhesin for platelets family protein		32	6	2	785	147	284	TGVEG_205320	55.9586	-0.442888	0.635481	-0.696934	0.485844	0.585913	6.40777	4.80693	4.91713	6.04109	5.85345	6.05215
TGVEG_263130	putative citrate synthase		14	6	1	438	92	166	TGVEG_263130	31.6271	-0.442863	0.354947	-1.24769	0.212146	0.300091	5.29686	4.5742	4.23919	5.2229	5.17057	5.28907
TGVEG_217510	hypothetical protein		23	9	6	833	173	281	TGVEG_217510	61.8185	-0.441487	0.27382	-1.61232	0.106892	0.169177	6.07276	5.24903	5.85635	6.15126	6.08753	6.08034
TGVEG_213445	hypothetical protein		12	8	4	454	134	172	TGVEG_213445	39.8293	-0.440498	0.361987	-1.21689	0.223647	0.312392	5.21286	4.95438	5.26545	5.32427	5.67301	5.38988
TGVEG_254880	Alpha-galactosidase		15	10	3	680	105	206	TGVEG_254880	43.7111	-0.431238	0.35656	-1.20944	0.226495	0.316009	5.48748	5.21548	5.08539	5.82632	5.41446	5.62765
TGVEG_246220	putative LITAF-like protein		6	12	6	501	131	168	TGVEG_246220	42.619	-0.430876	0.377945	-1.14005	0.254265	0.350365	4.56281	5.37936	5.66931	5.44809	5.65448	5.37084
TGVEG_225555	putative transmembrane protein		11	8	2	472	93	148	TGVEG_225555	32.686	-0.430135	0.352348	-1.22077	0.222174	0.311044	5.05073	4.87365	4.62489	5.32438	5.19648	5.16538
TGVEG_298610	GYF domain-containing protein		12	10	5	610	128	183	TGVEG_298610	44.923	-0.428944	0.319684	-1.34177	0.179669	0.261085	5.25912	5.22523	5.53409	5.70437	5.65232	5.49572
TGVEG_289970	hypothetical protein		12	7	2	483	83	155	TGVEG_289970	32.384	-0.423521	0.370057	-1.14448	0.252427	0.348616	5.13927	4.7365	4.61544	5.34868	5.05911	5.21662
TGVEG_321620	dynamin-related protein DRPB	DRPB	12	12	9	765	138	259	TGVEG_321620	58.4894	-0.422277	0.31841	-1.32621	0.184772	0.267548	5.34821	5.50265	6.24404	6.03387	5.80466	5.9669
TGVEG_265250	RNA recognition motif-containing protein		12	4	3	423	89	126	TGVEG_265250	30.5365	-0.415352	0.382237	-1.08663	0.277199	0.376351	5.11051	4.20735	4.85907	5.17114	5.1205	4.95084
TGVEG_318160	MSP (Major sperm protein) domain-containing protein		13	7	1	482	73	161	TGVEG_318160	30.8694	-0.414131	0.41978	-0.986543	0.323867	0.427058	5.20709	4.71046	4.22279	5.33306	4.89304	5.24786
TGVEG_269690	putative transmembrane protein		18	26	5	900	246	368	TGVEG_269690	77.1218	-0.412479	0.285957	-1.44245	0.149174	0.22204	5.89563	6.43976	5.8158	6.29999	6.5498	6.44952
TGVEG_442230	hypothetical protein		15	9	5	542	137	235	TGVEG_442230	47.5969	-0.41175	0.3174	-1.29726	0.194542	0.28004	5.51626	5.14247	5.56227	5.57998	5.74764	5.80501
TGVEG_321440	SWI2/SNF2 ISWI-like SANT	SANT	9	11	1	425	115	117	TGVEG_321440	31.361	-0.401519	0.436859	-0.919104	0.358041	0.459749	4.81793	5.1846	4.23327	5.18517	5.43436	4.87291
TGVEG_232660	Hsp70 interacting protein HIP	HIP	28	16	5	1079	212	333	TGVEG_232660	75.2395	-0.395962	0.261516	-1.5141	0.13	0.198814	6.35638	5.91828	5.80418	6.50106	6.37628	6.33121
TGVEG_245560	hypothetical protein		18	8	4	558	145	227	TGVEG_245560	47.3935	-0.395741	0.31641	-1.25072	0.211035	0.299211	5.71397	5.02554	5.35725	5.61208	5.81226	5.7619
TGVEG_263320	hypothetical protein		17	16	3	655	173	276	TGVEG_263320	55.3118	-0.395641	0.294855	-1.34182	0.179656	0.261085	5.70541	5.79907	5.21914	5.84344	6.0639	6.03564
TGVEG_311230	putative transmembrane protein		38	40	11	1778	402	657	TGVEG_311230	140.191	-0.384457	0.177525	-2.16564	0.0303385	0.0574469	6.92382	7.1252	6.84354	7.25129	7.2848	7.28459
TGVEG_263750	hypothetical protein		15	7	2	465	100	190	TGVEG_263750	36.2169	-0.381889	0.34179	-1.11732	0.263857	0.36155	5.42054	4.78414	4.68642	5.32787	5.3048	5.48277
TGVEG_223080	hypothetical protein		18	20	11	1044	216	353	TGVEG_223080	82.5731	-0.381687	0.240413	-1.58763	0.112369	0.175577	5.92848	6.18608	6.59248	6.48727	6.42317	6.42288
TGVEG_209850B	RNA recognition motif-containing protein		17	7	5	577	133	212	TGVEG_209850B	46.7379	-0.380695	0.299062	-1.27296	0.203031	0.290214	5.64363	4.89359	5.54827	5.64632	5.70517	5.67598
TGVEG_247550	heat shock protein HSP60	HSP6	22	13	8	847	211	299	TGVEG_247550	70.3082	-0.378988	0.262419	-1.44421	0.14868	0.221572	6.07001	5.67634	6.20298	6.20577	6.35299	6.18906
TGVEG_268790	hypothetical protein		15	20	6	857	181	291	TGVEG_268790	65.5046	-0.378355	0.253827	-1.4906	0.136067	0.20578	5.63763	6.10238	5.89216	6.20265	6.15937	6.14023
TGVEG_292950	hypothetical protein		12	4	1	340	79	118	TGVEG_292950	25.1542	-0.377899	0.389897	-0.969229	0.332431	0.435538	5.04789	4.10919	4.06213	4.86674	4.93416	4.82763
TGVEG_313180	putative cell-cycle-associated protein kinase PRP4		26	20	7	971	240	417	TGVEG_313180	83.4713	-0.377618	0.247954	-1.52293	0.127775	0.195656	6.31705	6.1968	6.16242	6.41435	6.54807	6.61598
TGVEG_291180	amine-terminal region of chorein, A TM vesicle-mediated sorter		15	15	11	1042	167	293	TGVEG_291180	72.3452	-0.376923	0.352337	-1.06978	0.284718	0.384542	5.6723	5.8242	6.53605	6.44429	6.08665	6.16673
TGVEG_310050	RNA recognition motif-containing protein		7	11	3	455	84	152	TGVEG_310050	33.3042	-0.371438	0.356555	-1.04174	0.297531	0.398334	4.59962	5.2081	4.91981	5.28177	5.07843	5.19826
TGVEG_224130	RNA recognition motif (A.K.A RRM, RBD, or RNP domain) protein		28	16	9	1151	214	383	TGVEG_224130	84.8052	-0.369521	0.248226	-1.48865	0.136581	0.206302	6.39919	5.97612	6.40472	6.60687	6.42407	6.52453
TGVEG_304955	serine/threonine specific protein phosphatase		75	51	21	2941	615	1116	TGVEG_304955	231.434	-0.369079	0.159979	-2.30705	0.0210518	0.0414606	7.82991	7.59733	7.70567	7.96984	7.92277	8.02863
TGVEG_262390	TLD protein		4	15	3	416	106	161	TGVEG_262390	35.4017	-0.367014	0.435911	-0.841948	0.399817	0.504924	4.14089	5.55788	4.93052	5.17919	5.35572	5.27001
TGVEG_301210	putative NAD(P) transhydrogenase subunit beta		12	7	1	381	101	128	TGVEG_301210	29.4018	-0.364241	0.384861	-0.946422	0.343933	0.447217	5.10434	4.69221	4.19034	5.04189	5.26712	4.96493
TGVEG_309600	hypothetical protein		23	17	4	894	210	278	TGVEG_309600	66.5957	-0.363319	0.274354	-1.32427	0.185414	0.26816	6.10117	5.93135	5.54911	6.25556	6.3358	6.09126
TGVEG_262560	hypothetical protein		20	13	1	674	148	238	TGVEG_262560	48.9507	-0.356439	0.285611	-1.24799	0.212035	0.300091	5.83792	5.52238	4.55399	5.8398	5.84091	5.82223
TGVEG_214840	AP2 domain transcription factor AP2X-7	AP2X7	32	22	9	1403	245	439	TGVEG_214840	98.4312	-0.355696	0.245694	-1.44772	0.147696	0.220375	6.59969	6.36546	6.47845	6.8734	6.62536	6.72543
TGVEG_205710	lysine-tRNA ligase		11	6	0	375	75	93	TGVEG_205710	23.4559	-0.354824	0.469799	-0.755268	0.450088	0.554687	4.92594	4.43912	3.55232	4.96941	4.85518	4.52707
TGVEG_257990	putative heat shock protein 101		11	8	5	426	111	189	TGVEG_257990	39.6404	-0.353887	0.347679	-1.01786	0.308746	0.409447	5.11806	4.94975	5.46696	5.24689	5.44911	5.49749
TGVEG_292020	GCC2 and GCC3 domain-containing protein		3	12	3	431	80	108	TGVEG_292020	29.4355	-0.350856	0.499868	-0.701897	0.482744	0.583196	3.82757	5.24285	4.81478	5.17661	4.97555	4.74964
TGVEG_242090	zinc finger (CCCH type) motif-containing protein		48	31	18	1846	429	731	TGVEG_242090	156.894	-0.350512	0.190415	-1.84078	0.065654	0.11217	7.20867	6.92012	7.36947	7.33205	7.39409	7.43785
TGVEG_232830	putative vacuolar proton translocating ATPase subunit A		18	15	3	705	164	246	TGVEG_232830	54.128	-0.345048	0.270388	-1.27613	0.201911	0.289288	5.76209	5.72219	5.20847	5.92596	5.99596	5.89467
TGVEG_264900	hypothetical protein		11	8	1	350	84	159	TGVEG_264900	29.1555	-0.339922	0.382495	-0.888697	0.374166	0.476459	5.00766	4.82458	4.18731	4.93955	5.04675	5.22294
TGVEG_266690	hypothetical protein		13	8	5	438	136	183	TGVEG_266690	42.2618	-0.339715	0.364716	-0.931452	0.35162	0.455322	5.31721	4.97707	5.4988	5.29655	5.70432	5.47662
TGVEG_264940	kelch repeat-containing protein		9	14	3	481	120	187	TGVEG_264940	40.3111	-0.33651	0.322276	-1.04416	0.296409	0.397701	4.92628	5.5399	5.03589	5.39562	5.54684	5.49141
TGVEG_320080	hypothetical protein		16	6	1	479	93	150	TGVEG_320080	32.6474	-0.334607	0.374672	-0.893069	0.37182	0.473965	5.45569	4.58589	4.25822	5.33514	5.18921	5.17414
TGVEG_202070	hypothetical protein		14	6	1	408	87	151	TGVEG_202070	30.2293	-0.333635	0.352766	-0.94577	0.344266	0.447217	5.28343	4.5542	4.20623	5.12843	5.0941	5.16641
TGVEG_306670	NADH-ubiquinone reductase complex 1 MLRQ subunit		11	9	2	457	90	148	TGVEG_306670	32.8452	-0.33122	0.342759	-0.966334	0.333877	0.436499	5.05324	4.99617	4.62942	5.28742	5.15962	5.16708
TGVEG_239420	protein kinase		31	24	8	1314	246	444	TGVEG_239420	96.476	-0.330054	0.224806	-1.46817	0.142057	0.212738	6.55948	6.4457	6.36045	6.79597	6.62369	6.73198
TGVEG_253930	GCC2 and GCC3 domain-containing protein		17	14	5	720	149	253	TGVEG_253930	55.6948	-0.326957	0.266271	-1.22791	0.219481	0.308685	5.71098	5.66016	5.64607	5.95942	5.89165	5.93656
TGVEG_319550	putative membrane protein C17G8.08c		9	11	1	437	90	133	TGVEG_319550	30.5131	-0.326823	0.360371	-0.906905	0.364457	0.467008	4.81099	5.1787	4.21966	5.21479	5.13866	5.01975
TGVEG_322100	myosin-light-chain kinase		14	7	2	430	97	170	TGVEG_322100	34.1704	-0.326578	0.337249	-0.968359	0.332865	0.435641	5.32624	4.75973	4.6503	5.22217	5.25538	5.33842
TGVEG_244250	hypothetical protein		12	15	4	625	134	207	TGVEG_244250	47.8742	-0.323783	0.289118	-1.1199	0.262756	0.360443	5.28491	5.67968	5.36883	5.75168	5.72526	5.65904
TGVEG_217770	hypothetical protein		12	3	4	363	83	135	TGVEG_217770	30.6119	-0.321735	0.367251	-0.876065	0.380995	0.483146	5.10277	3.98748	5.10247	4.98299	5.03229	5.0271
TGVEG_202430	hypothetical protein		11	5	1	266	85	118	TGVEG_202430	24.5455	-0.317797	0.448869	-0.707995	0.478948	0.580328	4.9437	4.2911	4.04794	4.56763	5.01746	4.82319
TGVEG_226580	putative transmembrane protein		6	11	3	396	81	143	TGVEG_226580	31.3568	-0.317116	0.354861	-0.893633	0.371519	0.473965	4.42657	5.18421	4.88005	5.10056	5.01824	5.10958
TGVEG_263180	myosin D		7	11	1	401	68	134	TGVEG_263180	27.5336	-0.314593	0.395868	-0.794693	0.426792	0.53349	4.5141	5.14097	4.13584	5.08735	4.78005	5.00258
TGVEG_233160	homeodomain-like domain protein		8	11	2	380	94	151	TGVEG_233160	31.7565	-0.31225	0.352549	-0.885692	0.375783	0.478022	4.70992	5.19381	4.60185	5.05798	5.20058	5.18076
TGVEG_265840	hypothetical protein		4	27	1	521	145	190	TGVEG_265840	44.6126	-0.312155	0.833433	-0.374541	0.708002	0.794233	4.21983	6.28814	4.40793	5.4814	5.76187	5.50187
TGVEG_246550	aspartyl protease ASP3	ASP3	18	23	5	922	170	339	TGVEG_246550	69.3828	-0.30788	0.272326	-1.13056	0.258242	0.355445	5.85222	6.27486	5.75828	6.30145	6.10287	6.33142
TGVEG_289620	cathepsin CPC1	CPC1	12	14	3	681	84	208	TGVEG_289620	43.2134	-0.305391	0.417755	-0.731029	0.464761	0.566824	5.2424	5.56307	5.07387	5.82293	5.15187	5.6337
TGVEG_261400	hypothetical protein		12	8	0	402	79	132	TGVEG_261400	27.4	-0.302215	0.368829	-0.819391	0.412564	0.518881	5.07738	4.79412	3.68997	5.0884	4.95531	4.98253
TGVEG_295030	hypothetical protein		17	18	2	646	160	266	TGVEG_295030	53.4795	-0.299231	0.289199	-1.03469	0.300814	0.401413	5.69072	5.91539	4.93297	5.816	5.96032	5.98091
TGVEG_263570	putative trichohyalin		14	7	3	540	87	151	TGVEG_263570	35.914	-0.299216	0.379058	-0.789368	0.429897	0.536277	5.34163	4.78079	4.966	5.50346	5.14029	5.21017
TGVEG_202370	putative T-complex protein 1, epsilon subunit (TCP-1-epsilon)		12	6	1	367	71	137	TGVEG_202370	26.9621	-0.294393	0.375654	-0.78368	0.433228	0.538239	5.07542	4.50555	4.12436	4.97739	4.82722	5.02574
TGVEG_206670	RNA recognition motif (A.K.A RRM, RBD, or RNP domain) protein		18	13	0	621	95	208	TGVEG_206670	40.7772	-0.293607	0.467655	-0.627828	0.530117	0.631091	5.65025	5.44782	4.01401	5.689	5.26636	5.60848
TGVEG_295472	C2 domain-containing protein		11	4	0	259	62	109	TGVEG_295472	20.362	-0.28935	0.437073	-0.662019	0.507959	0.607666	4.87324	4.00397	3.42721	4.48907	4.5914	4.68008
TGVEG_213730	lanthionine synthetase C family protein		8	11	2	401	83	149	TGVEG_213730	31.2429	-0.288694	0.346339	-0.833559	0.404529	0.509824	4.70323	5.18827	4.59126	5.11825	5.04981	5.16119
TGVEG_275450	hypothetical protein		18	4	3	512	79	183	TGVEG_275450	36.5469	-0.288244	0.486285	-0.592748	0.55335	0.653038	5.6164	4.29591	4.95292	5.43419	5.02235	5.43051
TGVEG_314430	serine/threonine specific protein phosphatase		32	7	10	871	228	346	TGVEG_314430	78.4385	-0.2855	0.487075	-0.586152	0.557773	0.656362	6.49761	5.1592	6.45281	6.25325	6.45332	6.36968
TGVEG_214980	hypothetical protein		16	9	3	533	114	192	TGVEG_214980	41.4921	-0.283988	0.301221	-0.942791	0.345788	0.448719	5.54116	5.09046	5.05715	5.52572	5.49664	5.53195
TGVEG_249390	glutamate/leucine/phenylalanine/valine dehydrogenase family protein		17	22	9	987	201	304	TGVEG_249390	76.2099	-0.281345	0.257862	-1.09107	0.275243	0.374855	5.83482	6.25719	6.3569	6.403	6.32	6.23246
TGVEG_203910	TBC domain-containing protein		9	12	0	424	75	142	TGVEG_203910	28.6873	-0.280635	0.38609	-0.726864	0.467309	0.568474	4.77888	5.2476	3.72184	5.16021	4.90248	5.07804
TGVEG_211010	hypothetical protein		13	3	5	378	85	158	TGVEG_211010	33.9965	-0.280206	0.383079	-0.731457	0.4645	0.566824	5.22173	4.04294	5.36742	5.0532	5.08329	5.2353
TGVEG_297810	hypothetical protein		20	12	1	634	133	215	TGVEG_297810	45.8192	-0.278273	0.297579	-0.935124	0.349724	0.453346	5.81657	5.41393	4.5105	5.7503	5.69754	5.68502
TGVEG_261440	ARM repeats containing protein		13	7	0	349	82	140	TGVEG_261440	27.0706	-0.267507	0.374617	-0.714082	0.475176	0.577471	5.16219	4.6513	3.67543	4.91445	4.99569	5.04922
TGVEG_254660	ankyrin repeat-containing protein		17	17	5	723	165	261	TGVEG_254660	58.8949	-0.266897	0.256433	-1.04081	0.297965	0.398479	5.73086	5.89042	5.67457	5.97859	6.02609	5.98769
TGVEG_215590	flavoprotein subunit of succinate dehydrogenase		12	13	4	585	113	186	TGVEG_215590	43.8382	-0.264985	0.306144	-0.865557	0.386733	0.489409	5.25363	5.49316	5.32327	5.65021	5.50222	5.51031
TGVEG_223450	ubiquitin carboxyl-terminal hydrolase		11	11	8	548	127	211	TGVEG_223450	49.9045	-0.264505	0.300133	-0.881293	0.378159	0.480544	5.19913	5.35263	6.0518	5.59904	5.66505	5.68425
TGVEG_221400	putative proteophosphoglycan ppg4, related protein		44	39	10	1547	437	584	TGVEG_221400	136.994	-0.262929	0.234292	-1.12223	0.261766	0.359488	7.06325	7.08932	6.74417	7.09433	7.36614	7.1503
TGVEG_204080	histidine acid phosphatase superfamily protein		13	7	4	474	91	159	TGVEG_204080	36.6125	-0.25827	0.331147	-0.779926	0.435434	0.540433	5.26728	4.78952	5.21999	5.35336	5.19778	5.27568
TGVEG_205130	putative glyoxalase		17	12	6	663	137	236	TGVEG_205130	53.7561	-0.251452	0.270979	-0.927939	0.353439	0.456712	5.69709	5.4824	5.79982	5.85158	5.78229	5.84405
TGVEG_252290	putative importin alpha		22	8	3	661	112	217	TGVEG_252290	46.7156	-0.249262	0.372133	-0.669819	0.502973	0.602879	5.93314	5.01539	5.11296	5.80589	5.50287	5.70219
TGVEG_248640	regulator of chromosome condensation (RCC1) repeat-containing protein		11	8	5	454	104	148	TGVEG_248640	37.8924	-0.244959	0.328872	-0.744845	0.456365	0.560613	5.10047	4.93007	5.44476	5.30966	5.36109	5.19942
TGVEG_232410	PDI family protein		19	18	6	804	148	320	TGVEG_232410	64.5432	-0.243131	0.28388	-0.856457	0.391745	0.49524	5.88376	5.98386	5.88752	6.12576	5.92404	6.24823
TGVEG_226072	Ser/Thr phosphatase family protein		12	9	7	502	130	175	TGVEG_226072	45.7054	-0.240309	0.325119	-0.739142	0.459821	0.562718	5.25723	5.11802	5.87076	5.47371	5.6694	5.44226
TGVEG_268176	hypothetical protein		3	3	11	464	94	202	TGVEG_268176	42.1108	-0.239739	0.924638	-0.259278	0.795421	0.854808	3.9446	4.072	6.26561	5.30379	5.21018	5.533
TGVEG_212900	hypothetical protein		13	4	2	322	70	142	TGVEG_212900	27.3519	-0.237792	0.405158	-0.586913	0.557262	0.656362	5.16393	4.14887	4.4869	4.81912	4.80921	5.06746
TGVEG_202780	rhoptry kinase family protein ROP25	ROP25	4	6	11	588	109	181	TGVEG_202780	46.3378	-0.234236	0.751589	-0.311654	0.755303	0.829074	4.22295	4.6834	6.32969	5.62736	5.42864	5.44753
TGVEG_213610	putative transmembrane protein		36	19	9	1021	283	430	TGVEG_213610	95.2494	-0.232528	0.266893	-0.871238	0.383624	0.485977	6.71089	6.20074	6.46005	6.51271	6.7708	6.69033
TGVEG_285240	3-oxo-5-alpha-steroid 4-dehydrogenase		14	8	4	473	107	169	TGVEG_285240	39.1742	-0.230931	0.31086	-0.742879	0.457555	0.561066	5.37359	4.94941	5.25937	5.36942	5.4062	5.36633
TGVEG_229000	kelch repeat-containing protein		7	13	8	538	112	192	TGVEG_229000	47.1142	-0.227864	0.343099	-0.664136	0.506603	0.606636	4.73509	5.4984	6.01652	5.55592	5.49585	5.5515
TGVEG_300220	putative transmembrane protein		16	14	8	722	157	234	TGVEG_300220	59.7076	-0.224124	0.268246	-0.835517	0.403427	0.508957	5.66552	5.68097	6.1356	5.97683	5.9677	5.85945
TGVEG_254460	hypothetical protein		6	11	2	360	55	149	TGVEG_254460	27.7441	-0.221058	0.458325	-0.482318	0.62958	0.72621	4.36564	5.13899	4.49651	4.95625	4.53064	5.12848
TGVEG_244370	putative TDC1		12	1	3	299	55	113	TGVEG_244370	24.1319	-0.216329	0.519199	-0.41666	0.676927	0.767646	5.0081	3.27073	4.67914	4.68488	4.47522	4.74779
TGVEG_229720	hypothetical protein		12	6	2	317	95	116	TGVEG_229720	28.5528	-0.196289	0.40422	-0.485599	0.627252	0.725574	5.09353	4.53006	4.52612	4.81455	5.18666	4.84023
TGVEG_269710	hypothetical protein		12	8	2	429	66	151	TGVEG_269710	30.8595	-0.194295	0.392734	-0.494724	0.620795	0.720161	5.12215	4.84734	4.58235	5.19583	4.77827	5.17391
TGVEG_270320	protein phosphatase 2C domain-containing protein		14	20	8	744	172	265	TGVEG_270320	64.8094	-0.190561	0.256046	-0.744246	0.456728	0.560613	5.5592	6.0963	6.16799	6.03297	6.09528	6.02656
TGVEG_287470	hypothetical protein		37	23	18	1367	358	478	TGVEG_287470	124.414	-0.188503	0.275511	-0.684194	0.493853	0.594857	6.83834	6.50909	7.26785	6.92055	7.11251	6.89505
TGVEG_259640	nucleoporin autopeptidase		4	11	1	308	56	98	TGVEG_259640	22.3582	-0.179137	0.428846	-0.417719	0.676152	0.767643	3.9063	5.05942	3.9584	4.71586	4.4914	4.57262
TGVEG_205040	PGAP1 family protein		21	8	3	631	106	190	TGVEG_205040	44.2523	-0.178542	0.368971	-0.483891	0.628463	0.72621	5.86272	4.99461	5.08371	5.73712	5.42473	5.53217
TGVEG_207130	SAG-related sequence SRS49A	SAG2Y	12	9	2	333	100	154	TGVEG_207130	32.4399	-0.177882	0.380032	-0.468071	0.639734	0.734465	5.14047	4.98922	4.61769	4.90765	5.27955	5.20978
TGVEG_203310	dense granule protein GRA7	GRA7	157	129	42	6568	966	2168	TGVEG_203310	471.826	-0.17682	0.227058	-0.778743	0.436131	0.540749	8.88267	8.83621	8.72396	9.07339	8.70507	8.9968
TGVEG_234950	protein kinase (incomplete catalytic triad)		14	4	2	287	88	128	TGVEG_234950	27.9748	-0.176632	0.441536	-0.40004	0.689127	0.775188	5.25325	4.15707	4.49719	4.6854	5.08475	4.94663
TGVEG_222360	putative E3 UFM1-protein ligase 1		11	1	2	242	60	78	TGVEG_222360	20.1047	-0.172323	0.492175	-0.350125	0.726245	0.809982	4.84618	3.16036	4.24055	4.38971	4.53312	4.26386
TGVEG_226020	transporter, major facilitator family protein		35	27	9	1187	242	508	TGVEG_226020	102.309	-0.168575	0.241939	-0.696767	0.485949	0.585913	6.71054	6.59177	6.49942	6.70501	6.62718	6.89917
TGVEG_293740	putative DHHC zinc finger protein		21	13	7	765	141	264	TGVEG_293740	60.8589	-0.167559	0.271514	-0.61713	0.537149	0.636987	5.97129	5.61304	6.0083	6.05133	5.84909	6.00744
TGVEG_297500	T-complex protein 1 eta subunit		20	12	5	721	123	228	TGVEG_297500	53.273	-0.165796	0.301804	-0.549349	0.582766	0.681191	5.87446	5.47986	5.62145	5.94831	5.65364	5.80093
TGVEG_207640	isoleucyl-tRNA synthetase family protein		14	12	1	463	89	186	TGVEG_207640	36.1144	-0.165488	0.342817	-0.482729	0.629289	0.72621	5.34249	5.33109	4.34586	5.32155	5.16745	5.45638
TGVEG_234380	hypothetical protein		22	19	15	1084	208	367	TGVEG_234380	90.941	-0.160072	0.284992	-0.561671	0.57434	0.672698	6.16814	6.16964	6.95096	6.55468	6.40923	6.49267
TGVEG_441150	hypothetical protein		59	47	28	2255	580	835	TGVEG_441150	208.022	-0.159173	0.206562	-0.770579	0.440957	0.545078	7.54271	7.46462	7.93243	7.65391	7.81715	7.68775
TGVEG_305140	phospholipase, patatin family protein		12	6	4	417	77	133	TGVEG_305140	32.6703	-0.158491	0.353112	-0.44884	0.653547	0.74822	5.13659	4.58905	5.1539	5.17144	4.96943	5.03377
TGVEG_225940	hypothetical protein		11	9	4	401	88	161	TGVEG_225940	35.5737	-0.150132	0.328725	-0.456711	0.647879	0.74312	5.08015	5.02514	5.20703	5.14999	5.15217	5.28409
TGVEG_237090	AP2 domain transcription factor AP2X-5	AP2X5	11	12	6	574	117	150	TGVEG_237090	44.5294	-0.149828	0.347977	-0.430568	0.666783	0.76053	5.16198	5.40635	5.70341	5.62729	5.54175	5.25895
TGVEG_252065	KRUF family protein		16	19	5	801	140	221	TGVEG_252065	57.3751	-0.146827	0.306265	-0.479412	0.631646	0.727908	5.65427	6.00321	5.65856	6.09148	5.82515	5.78396
TGVEG_292960	putative transmembrane domain protein		13	3	1	278	47	123	TGVEG_292960	22.2102	-0.146056	0.545756	-0.267621	0.788991	0.853057	5.08728	3.80872	3.94433	4.58826	4.2817	4.84036
TGVEG_238200	alpha/beta hydrolase fold domain-containing protein		21	10	0	396	124	167	TGVEG_238200	37.4837	-0.140144	0.554708	-0.252644	0.800543	0.859479	5.79859	5.1329	3.93297	5.13465	5.55345	5.32616
TGVEG_247530	putative transmembrane protein		8	16	2	501	73	171	TGVEG_247530	35.8651	-0.137608	0.437502	-0.314531	0.753118	0.827416	4.75178	5.64372	4.66665	5.40875	4.93112	5.35068
TGVEG_280660	HECT-domain (ubiquitin-transferase) domain-containing protein		13	8	9	606	108	181	TGVEG_280660	49.0801	-0.135736	0.3649	-0.371982	0.709906	0.79564	5.35696	5.02113	6.16529	5.70752	5.46483	5.49349
TGVEG_225080	ribosomal protein RPS18	RPS18	41	35	32	2049	476	787	TGVEG_225080	186.247	-0.13543	0.387794	-0.349232	0.726915	0.809982	7.11878	7.10838	8.0137	7.49566	7.55616	7.56781
TGVEG_205670	SF-assemblin/beta giardin protein		2	12	1	240	49	107	TGVEG_205670	20.8294	-0.135123	0.622513	-0.217061	0.828161	0.876834	3.37061	5.11728	3.86501	4.38743	4.30303	4.64754
TGVEG_253800	putative ribosomal protein L15		11	3	1	211	69	83	TGVEG_253800	20.0481	-0.133637	0.505193	-0.264527	0.791374	0.853081	4.86127	3.76114	3.87508	4.23696	4.71001	4.34805
TGVEG_318660	putative PP2C		47	18	12	1223	284	504	TGVEG_318660	111.035	-0.130574	0.310851	-0.420054	0.674446	0.767128	7.04782	6.21591	6.80606	6.75921	6.82229	6.91148
TGVEG_225260	DNA-directed RNA polymerase II RPB1	POLR2A	12	8	5	467	107	122	TGVEG_225260	37.7185	-0.129603	0.375549	-0.345102	0.730018	0.811499	5.18802	4.92565	5.43964	5.34023	5.39161	4.97245
TGVEG_311510	eIF2 kinase IF2K-B		21	11	6	733	139	203	TGVEG_311510	54.9958	-0.128154	0.309234	-0.414425	0.678563	0.767646	5.93763	5.39902	5.80714	5.97466	5.80351	5.67101
TGVEG_247000	tetratricopeptide repeat-containing protein		4	14	5	389	88	153	TGVEG_247000	36.0321	-0.127753	0.414796	-0.30799	0.75809	0.830644	4.14393	5.48079	5.39378	5.10103	5.13834	5.21087
TGVEG_295100	hypothetical protein		33	33	12	1374	317	426	TGVEG_295100	113.963	-0.126781	0.218095	-0.581308	0.561033	0.659564	6.69278	6.84423	6.82756	6.90215	6.95801	6.74686
TGVEG_315490	rhoptry protein ROP10	ROP1	23	19	3	834	145	265	TGVEG_315490	60.3836	-0.12212	0.288895	-0.422713	0.672505	0.766343	6.06933	6.01746	5.27071	6.15024	5.87819	6.00868
TGVEG_258360	hypothetical protein		11	8	0	331	68	111	TGVEG_258360	24.2421	-0.120012	0.37231	-0.322343	0.747193	0.822382	4.93975	4.74757	3.58635	4.82754	4.74811	4.74731
TGVEG_250690	zinc finger (CCCH type) motif-containing protein		11	16	4	638	96	175	TGVEG_250690	44.2662	-0.11891	0.366965	-0.324037	0.74591	0.821708	5.16394	5.71892	5.32171	5.75125	5.31272	5.43834
TGVEG_441970	SAG-related sequence protein SRS49A	SAG2Y	14	2	3	266	78	121	TGVEG_441970	27.1142	-0.118615	0.505124	-0.234823	0.814346	0.867456	5.22984	3.65459	4.75996	4.57683	4.92305	4.86184
TGVEG_240650	putative coatomer protein complex, subunit alpha		15	11	2	496	113	140	TGVEG_240650	37.8206	-0.116569	0.346261	-0.336652	0.73638	0.816348	5.43725	5.25803	4.72014	5.41652	5.46099	5.13748
TGVEG_264140	hypothetical protein		15	7	4	433	99	157	TGVEG_264140	37.4713	-0.11522	0.314436	-0.366434	0.714041	0.798813	5.43129	4.79924	5.23127	5.25204	5.3016	5.26634
TGVEG_253790	zinc finger (CCCH type) motif-containing protein		61	45	13	1681	515	672	TGVEG_253790	164.642	-0.114979	0.252894	-0.454653	0.649359	0.74412	7.47518	7.31327	7.08363	7.25513	7.60434	7.36905
TGVEG_269885A	rhoptry metalloprotease toxolysin TLN1	TLN1	7	12	1	387	59	118	TGVEG_269885A	26.6439	-0.111012	0.428318	-0.259182	0.795495	0.854808	4.49605	5.22489	4.10336	5.03503	4.60221	4.84051
TGVEG_219130	NADPH-glutathione reductase		6	11	1	283	72	109	TGVEG_219130	24.5278	-0.110297	0.387683	-0.284504	0.776024	0.845004	4.31384	5.09918	4.04343	4.6404	4.81741	4.72688
TGVEG_234900	PHD-finger domain-containing protein		10	16	3	483	122	154	TGVEG_234900	40.7845	-0.109601	0.337644	-0.324605	0.74548	0.821708	5.03382	5.69109	5.04058	5.40258	5.56831	5.26697
TGVEG_288440	NEK kinase		23	11	5	744	140	198	TGVEG_288440	54.4497	-0.105146	0.327798	-0.320766	0.748388	0.822958	6.03761	5.3947	5.6282	5.98961	5.80899	5.63881
TGVEG_231980	hypothetical protein		7	11	1	291	69	125	TGVEG_231980	25.6067	-0.10195	0.384296	-0.26529	0.790786	0.853081	4.48317	5.1159	4.07998	4.68521	4.77877	4.90224
TGVEG_313150	DUF89/Fructose bisphosphatase		13	6	1	260	70	142	TGVEG_313150	26.0253	-0.0998648	0.454693	-0.219631	0.826158	0.876228	5.15009	4.48422	4.08783	4.5531	4.79837	5.0578
TGVEG_301440	calcium-dependent protein kinase CDPK1	CDPK1	16	20	1	658	117	214	TGVEG_301440	47.7014	-0.0993222	0.344102	-0.288642	0.772855	0.842302	5.57827	5.9906	4.53234	5.80303	5.55625	5.68829
TGVEG_227000	hypothetical protein		2	12	1	240	58	87	TGVEG_227000	20.6116	-0.0984606	0.576446	-0.170806	0.864376	0.905009	3.36607	5.11409	3.85867	4.38539	4.49911	4.39871
TGVEG_261600	creatinase domain-containing protein		11	12	0	362	81	146	TGVEG_261600	29.3486	-0.0977986	0.351923	-0.277898	0.781091	0.848259	5.0018	5.25554	3.7433	4.97591	4.99951	5.1168
TGVEG_214210	rRNA pseudouridine synthase		11	13	6	452	113	201	TGVEG_214210	45.1439	-0.0966408	0.320479	-0.301551	0.762994	0.834525	5.16814	5.49772	5.71111	5.35108	5.50568	5.60462
TGVEG_292610	Toxoplasma gondii family C protein		12	4	2	230	73	119	TGVEG_292610	24.7448	-0.0958061	0.46204	-0.207354	0.835733	0.882563	5.03804	4.09461	4.41611	4.39167	4.83275	4.83082
TGVEG_273320	putative transmembrane protein		12	16	7	568	143	201	TGVEG_273320	52.7057	-0.0953217	0.290185	-0.328486	0.742544	0.820458	5.31457	5.779	5.94056	5.65991	5.82362	5.64604
TGVEG_280460	AP2 domain transcription factor AP2VIIa-2	AP2VIIA2	20	20	2	652	146	268	TGVEG_280460	55.3835	-0.0918048	0.280485	-0.327307	0.743435	0.820458	5.88197	6.0449	4.95372	5.83524	5.86068	5.99799
TGVEG_278440	putative SWI2/SNF2 Brahma		7	12	2	364	67	131	TGVEG_278440	28.9562	-0.0904587	0.364983	-0.247844	0.804255	0.8612	4.53492	5.25476	4.5321	4.98183	4.77525	4.98683
TGVEG_288680	endonuclease IV APN		18	7	6	541	109	180	TGVEG_288680	45.3515	-0.0892539	0.302581	-0.294976	0.768012	0.83777	5.69369	4.87669	5.70754	5.55985	5.46162	5.4733
TGVEG_219810	putative transmembrane protein		19	25	3	756	177	271	TGVEG_219810	63.1175	-0.0842514	0.256808	-0.328072	0.742857	0.820458	5.86939	6.33797	5.29499	6.0434	6.12055	6.04426
TGVEG_231200	hypothetical protein		3	15	5	374	96	145	TGVEG_231200	36.0991	-0.0824912	0.539411	-0.152928	0.878455	0.917397	3.93758	5.55202	5.38383	5.04959	5.23473	5.14254
TGVEG_267740	putative transmembrane protein		13	8	3	356	95	147	TGVEG_267740	33.6518	-0.0813664	0.344296	-0.236327	0.813179	0.867456	5.23987	4.88433	4.93082	4.99572	5.22741	5.16338
TGVEG_203790	hypothetical protein		15	9	10	533	126	236	TGVEG_203790	54.649	-0.0802658	0.355475	-0.225798	0.821358	0.872778	5.54868	5.17881	6.32824	5.58455	5.67455	5.83473
TGVEG_244470	putative viral A-type inclusion protein		12	11	3	476	78	155	TGVEG_244470	35.8516	-0.0784051	0.346216	-0.226463	0.820842	0.872778	5.17676	5.23895	4.97024	5.35511	5.01587	5.2426
TGVEG_242070	cAMP-dependent protein kinase regulatory subunit		17	21	6	830	137	253	TGVEG_242070	62.1656	-0.0779303	0.295217	-0.263976	0.791798	0.853081	5.74879	6.14009	5.86727	6.15249	5.82253	5.96363
TGVEG_243430	OTU family cysteine protease		13	15	2	524	111	156	TGVEG_243430	40.082	-0.0775701	0.318541	-0.243517	0.807605	0.863376	5.30127	5.61482	4.75696	5.49522	5.45461	5.27865
TGVEG_297960A	rhoptry neck protein RON6	RON6	24	22	0	664	111	279	TGVEG_297960A	53.6818	-0.0748996	0.641793	-0.116704	0.907095	0.934718	6.06004	6.12449	4.20692	5.8327	5.51417	6.02191
TGVEG_202840	FHA domain-containing protein		20	22	12	895	231	286	TGVEG_202840	82.3734	-0.0717861	0.28747	-0.249717	0.802806	0.861154	6.03485	6.28349	6.67961	6.31397	6.49603	6.18865
TGVEG_206380	hypothetical protein		6	11	1	283	60	116	TGVEG_206380	24.0077	-0.0706278	0.391243	-0.180521	0.856743	0.899158	4.30373	5.09105	4.02585	4.63494	4.59548	4.79574
TGVEG_240090	putative rhoptry kinase family protein ROP34		15	9	6	602	76	193	TGVEG_240090	44.2186	-0.0682564	0.410213	-0.166392	0.867848	0.907868	5.48306	5.10487	5.69512	5.67892	5.0398	5.54785
TGVEG_232180	UBA/TS-N domain-containing protein		8	11	2	354	69	126	TGVEG_232180	28.6582	-0.0680709	0.352059	-0.193351	0.846684	0.891821	4.66606	5.156	4.53182	4.94806	4.80928	4.9401
TGVEG_272910	T-complex protein 1 delta subunit		4	5	12	527	102	180	TGVEG_272910	45.919	-0.0624615	0.818661	-0.0762971	0.939183	0.957154	4.20192	4.50923	6.41866	5.48691	5.33977	5.43002
TGVEG_311860	hypothetical protein		5	13	0	333	50	97	TGVEG_311860	22.3737	-0.0612494	0.575241	-0.106476	0.915205	0.939628	4.08607	5.24694	3.47384	4.80502	4.35278	4.55502
TGVEG_442190	hypothetical protein		49	40	20	1634	448	624	TGVEG_442190	159.538	-0.0596464	0.211829	-0.281578	0.778267	0.846694	7.2388	7.18174	7.48398	7.21339	7.44751	7.28008
TGVEG_297340	hypothetical protein		69	42	15	1791	537	633	TGVEG_297340	171.575	-0.0594906	0.273573	-0.217458	0.827852	0.876834	7.6185	7.26146	7.23533	7.33678	7.66402	7.32331
TGVEG_293690	profilin PRF	PRF	51	48	10	1926	346	602	TGVEG_293690	145.968	-0.0575932	0.221165	-0.260409	0.794548	0.854808	7.24134	7.32968	6.7786	7.35045	7.14061	7.20603
TGVEG_253600	hypothetical protein		14	6	4	451	74	131	TGVEG_253600	33.8948	-0.0548777	0.375393	-0.146187	0.883774	0.919035	5.3169	4.60429	5.17052	5.27199	4.93198	5.0242
TGVEG_253990	hypothetical protein		13	18	2	548	111	191	TGVEG_253990	43.6267	-0.0545589	0.29198	-0.186858	0.851772	0.896409	5.32983	5.84648	4.80711	5.56839	5.47599	5.53603
TGVEG_293440	putative transmembrane protein		9	12	3	377	93	133	TGVEG_293440	33.5664	-0.0477287	0.332068	-0.143732	0.885712	0.91949	4.85017	5.30693	4.92732	5.06177	5.20091	5.04418
TGVEG_363940	putative transmembrane protein		64	27	7	1249	382	477	TGVEG_363940	122.83	-0.0438681	0.423559	-0.10357	0.91751	0.940544	7.41072	6.65412	6.35542	6.81294	7.17259	6.88175
TGVEG_316570	hypothetical protein		15	17	3	515	139	194	TGVEG_316570	47.1513	-0.0414675	0.301335	-0.137613	0.890547	0.922905	5.51477	5.81237	5.12962	5.51877	5.76348	5.57814
TGVEG_223390	putative activating signal cointegrator 1 complex subunit 3 family 1 ASCC3L1		17	19	7	712	133	269	TGVEG_223390	61.2256	-0.0407892	0.271818	-0.150061	0.880717	0.918683	5.74239	6.0238	6.01138	5.96869	5.78342	6.03127
TGVEG_266890	putative swarming motility protein YbiA		13	9	4	438	90	141	TGVEG_266890	36.4375	-0.0369387	0.317866	-0.116209	0.907487	0.934718	5.26722	5.03504	5.2199	5.2601	5.18488	5.13508
TGVEG_240890	6-phosphofructokinase		12	7	7	363	108	157	TGVEG_240890	40.2647	-0.0342451	0.374974	-0.0913266	0.927233	0.94655	5.2015	4.81481	5.80391	5.05511	5.41175	5.27517
TGVEG_201260	sugar transporter ST3	ST3	31	21	5	798	197	354	TGVEG_201260	75.3717	-0.0296533	0.266226	-0.111384	0.911312	0.936541	6.47068	6.20471	5.80759	6.16043	6.2952	6.40247
TGVEG_313930	transmembrane protein		11	6	3	294	75	118	TGVEG_313930	28.0216	-0.027047	0.364891	-0.0741235	0.940912	0.958119	4.98964	4.51973	4.81564	4.71917	4.89986	4.85485
TGVEG_226470	hypothetical protein		18	17	12	737	186	261	TGVEG_226470	72.0588	-0.0249598	0.279904	-0.0891729	0.928945	0.947508	5.85926	5.95395	6.63173	6.04814	6.2092	6.0357
TGVEG_206640	putative at hook motif protein		13	9	1	374	77	127	TGVEG_206640	29.3093	-0.0227953	0.338178	-0.067406	0.946258	0.962763	5.1931	4.94805	4.18927	5.0194	4.94444	4.9553
TGVEG_220520	hypothetical protein		11	11	1	345	79	138	TGVEG_220520	29.6276	-0.0218512	0.341067	-0.0640673	0.948917	0.96351	5.01221	5.16863	4.19729	4.92547	4.97732	5.05657
TGVEG_240250	macro domain-containing protein		18	12	3	440	124	199	TGVEG_240250	43.8372	-0.0208115	0.327634	-0.0635203	0.949352	0.96351	5.69051	5.40631	5.08821	5.31537	5.60954	5.58837
TGVEG_278030	putative transmembrane protein		10	15	9	511	122	219	TGVEG_278030	52.7554	-0.0191614	0.334758	-0.0572396	0.954354	0.96504	5.11963	5.69795	6.19911	5.52769	5.62935	5.73927
TGVEG_321410	putative transmembrane protein		11	6	3	288	76	117	TGVEG_321410	27.9592	-0.0189872	0.369426	-0.0513964	0.95901	0.966903	4.98858	4.51837	4.81386	4.69387	4.91479	4.844
TGVEG_270300	zinc finger, ZZ type protein		11	4	1	245	58	89	TGVEG_270300	20.6387	-0.0185217	0.403091	-0.0459492	0.963351	0.970481	4.87872	4.01111	3.91145	4.42625	4.51646	4.44256
TGVEG_200385	Myb family DNA-binding domain-containing protein	BFD1	49	40	12	1522	368	568	TGVEG_200385	137.572	-0.0171046	0.178743	-0.0956935	0.923764	0.944348	7.17984	7.12044	6.91889	7.08172	7.18641	7.1254
TGVEG_268280	'chromo' (CHRromatin Organization MOdifier) domain-containing protein		17	19	4	585	152	223	TGVEG_268280	54.0049	-0.014628	0.275692	-0.0530592	0.957685	0.966903	5.69901	5.98429	5.43249	5.70508	5.90606	5.77871
TGVEG_310010A	rhoptry neck protein RON1	RON1	6	17	4	501	70	169	TGVEG_310010A	38.31	-0.011344	0.480321	-0.0236175	0.981158	0.981959	4.50876	5.72563	5.22082	5.41874	4.89634	5.34738
TGVEG_276940	putative ribosome associated membrane protein RAMP4		11	3	3	257	62	96	TGVEG_276940	23.945	-0.00953575	0.391945	-0.0243293	0.98059	0.981959	4.92187	3.84831	4.70088	4.51165	4.62582	4.56186
TGVEG_280518	hypothetical protein		14	10	4	456	92	154	TGVEG_280518	38.46	-0.00437499	0.305118	-0.0143387	0.98856	0.98856	5.36781	5.16565	5.25057	5.32218	5.2262	5.25344
TGVEG_234530	putative transmembrane protein		23	19	4	652	166	262	TGVEG_234530	60.5658	0.00718118	0.261176	0.0274955	0.978064	0.981269	6.07286	6.02115	5.49541	5.86324	6.03927	5.99825
TGVEG_208370	putative myosin heavy chain		32	26	9	1020	212	402	TGVEG_208370	91.3617	0.00829723	0.216568	0.0383124	0.969439	0.975811	6.57357	6.50803	6.44503	6.50073	6.44354	6.60594
TGVEG_208450	protease inhibitor PI2	PI2	26	26	5	969	140	344	TGVEG_208450	74.0383	0.00974123	0.334868	0.0290897	0.976793	0.980796	6.26935	6.42843	5.79352	6.37351	5.90485	6.36313
TGVEG_284180	hypothetical protein		39	37	11	1291	307	489	TGVEG_284180	118.436	0.0105632	0.186359	0.0566817	0.954799	0.96504	6.88251	6.98002	6.76232	6.84968	6.93795	6.90994
TGVEG_233000	KOW motif domain-containing protein		13	5	1	241	76	100	TGVEG_233000	23.8357	0.0112874	0.449197	0.0251279	0.979953	0.981959	5.11887	4.27125	4.01557	4.4395	4.87294	4.61519
TGVEG_318350	Pumilio-family RNA binding repeat-containing protein		8	11	3	381	69	113	TGVEG_318350	30.0979	0.0122368	0.363244	0.0336874	0.973126	0.978494	4.68341	5.17041	4.85764	5.04548	4.82034	4.82174
TGVEG_214170	hypothetical protein		11	4	1	215	48	105	TGVEG_214170	20.1816	0.0151775	0.460389	0.0329667	0.973701	0.978494	4.86742	3.99612	3.88815	4.26337	4.28675	4.6314
TGVEG_314500	subtilisin SUB2	SUB2	18	13	11	658	141	241	TGVEG_314500	63.1291	0.0156998	0.264498	0.059357	0.952668	0.964478	5.8038	5.61615	6.49185	5.8758	5.85074	5.90209
TGVEG_253370	hypothetical protein		17	18	4	677	109	214	TGVEG_253370	51.5119	0.0186471	0.310362	0.0600817	0.952091	0.964478	5.68222	5.90702	5.40636	5.86511	5.50342	5.71718
TGVEG_216140	tetratricopeptide repeat-containing protein		147	130	44	4281	1258	1692	TGVEG_216140	436.833	0.0219724	0.183833	0.119524	0.90486	0.933828	8.78465	8.80601	8.72523	8.63798	8.91214	8.72886
TGVEG_309110	tRNA methyl transferase		6	12	6	353	93	131	TGVEG_309110	36.3499	0.0225364	0.366304	0.0615238	0.950942	0.964324	4.47992	5.31615	5.5902	4.99172	5.20761	5.03389
TGVEG_287280	Toxoplasma gondii family C protein		12	5	2	214	70	120	TGVEG_287280	24.9305	0.0240919	0.463895	0.051934	0.958581	0.966903	5.04175	4.29136	4.42327	4.30878	4.78543	4.84341
TGVEG_257300	hypothetical protein		8	13	7	474	79	178	TGVEG_257300	42.2961	0.0247665	0.382475	0.0647533	0.94837	0.96351	4.81527	5.46091	5.82571	5.37984	5.0645	5.43507
TGVEG_295360	hypothetical protein		21	19	12	842	163	299	TGVEG_295360	76.301	0.0248816	0.24889	0.0999701	0.920368	0.941897	6.04844	6.09769	6.65359	6.21991	6.08193	6.21042
TGVEG_221470	hypothetical protein		21	31	4	820	199	284	TGVEG_221470	72.1604	0.0334094	0.289143	0.115546	0.908012	0.934718	6.02599	6.61519	5.59222	6.17292	6.28943	6.1348
TGVEG_289600	heat shock protein HSP29	HSP29	34	17	6	845	168	334	TGVEG_289600	74.0443	0.0400605	0.276756	0.14475	0.884908	0.919434	6.56752	5.97355	5.95364	6.21826	6.10904	6.33022
TGVEG_206510	toxolysin TLN4	TLN4	36	28	4	1129	165	367	TGVEG_206510	83.6564	0.0402447	0.3567	0.112825	0.910169	0.936152	6.65994	6.54345	5.68783	6.57539	6.12768	6.4668
TGVEG_309980	dynein heavy chain family protein		15	10	6	454	99	184	TGVEG_309980	43.7959	0.040619	0.298779	0.13595	0.891861	0.922905	5.48417	5.21243	5.69601	5.34817	5.3438	5.49275
TGVEG_293900	sporozoite protein with an altered thrombospondin repeat SPATR		17	10	1	446	71	160	TGVEG_293900	33.9247	0.0418931	0.396476	0.105664	0.915849	0.939628	5.53715	5.1084	4.2893	5.25929	4.88472	5.26032
TGVEG_301250	hypothetical protein		35	14	4	720	170	286	TGVEG_301250	65.9578	0.0433901	0.355649	0.122002	0.902897	0.932588	6.56815	5.71565	5.53241	5.99588	6.08253	6.11593
TGVEG_232150	hypothetical protein		17	11	3	482	105	157	TGVEG_232150	40.3598	0.0439727	0.29608	0.148516	0.881935	0.918683	5.59833	5.28403	5.0418	5.40024	5.39326	5.28952
TGVEG_233810	Sel1 repeat-containing protein		23	19	4	678	150	255	TGVEG_233810	59.5831	0.0492471	0.244074	0.201771	0.840096	0.886406	6.06805	6.01604	5.48639	5.90489	5.91647	5.96236
TGVEG_310670	putative glycogen phosphorylase 1		25	20	2	694	160	239	TGVEG_310670	58.2696	0.052561	0.262201	0.200461	0.84112	0.886723	6.14934	6.05914	4.9843	5.9207	5.98028	5.87437
TGVEG_203030	N-methyl-D-aspartate receptor-associated protein		11	8	0	280	68	92	TGVEG_203030	22.7065	0.0575463	0.386376	0.148938	0.881602	0.918683	4.9147	4.71963	3.52501	4.6097	4.73039	4.50645
TGVEG_442150	hypothetical protein		12	6	1	285	63	99	TGVEG_442150	23.647	0.0578275	0.369517	0.156495	0.875643	0.915241	5.02951	4.44568	4.02117	4.64192	4.65152	4.60503
TGVEG_232650	hypothetical protein		17	3	3	336	94	86	TGVEG_232650	29.8765	0.0590548	0.57726	0.102302	0.918517	0.940789	5.48291	3.95735	4.81444	4.87786	5.16697	4.48277
TGVEG_316510	hypothetical protein		14	13	1	441	88	141	TGVEG_316510	34.4506	0.0591944	0.320142	0.184901	0.853307	0.896612	5.32587	5.40201	4.30785	5.25185	5.14096	5.11754
TGVEG_294550	dynein heavy chain		14	10	4	411	80	170	TGVEG_294550	37.6467	0.0604773	0.327354	0.184746	0.853428	0.896612	5.35858	5.15527	5.23645	5.19338	5.05772	5.36199
TGVEG_217540	RNA recognition motif-containing protein		21	17	3	649	117	222	TGVEG_217540	51.8222	0.0609692	0.283364	0.215162	0.829641	0.877643	5.91959	5.84411	5.18206	5.81588	5.58672	5.76129
TGVEG_441220	hypothetical protein		9	15	1	358	76	145	TGVEG_441220	31.2294	0.0611274	0.352399	0.17346	0.86229	0.903597	4.8121	5.52919	4.22215	4.97712	4.93985	5.12267
TGVEG_311920	GRAM domain-containing protein		13	9	3	396	87	116	TGVEG_311920	33.0084	0.0612325	0.340583	0.179788	0.857319	0.899158	5.23248	4.99468	4.91804	5.11605	5.11872	4.88018
TGVEG_218550	PIK3R4 kinase-related protein		24	23	5	755	171	284	TGVEG_218550	67.7408	0.0636316	0.230678	0.275846	0.782666	0.849217	6.15594	6.26948	5.74765	6.06587	6.10431	6.12248
TGVEG_204130	perforin-like protein PLP1	PLP1	39	11	17	1091	217	424	TGVEG_204130	101.053	0.0663648	0.488861	0.135754	0.892016	0.922905	6.79575	5.69287	7.10945	6.58476	6.48018	6.67397
TGVEG_275630	HECT-domain (ubiquitin-transferase) domain-containing protein		18	19	5	636	131	226	TGVEG_275630	55.5469	0.0694102	0.252865	0.274495	0.783704	0.849318	5.77197	5.99363	5.6436	5.81152	5.73939	5.80231
TGVEG_295620	putative zinc finger protein		15	3	3	370	48	116	TGVEG_295620	27.508	0.0698661	0.535576	0.13045	0.89621	0.926462	5.31514	3.91332	4.76996	4.97627	4.35808	4.8155
TGVEG_202220	hypothetical protein		11	1	0	147	37	60	TGVEG_202220	13.2574	0.0708802	0.746012	0.0950122	0.924305	0.944348	4.65409	2.89028	2.97508	3.69034	3.84255	3.83584
TGVEG_309160	IgA-specific metalloendopeptidase		11	5	0	276	42	74	TGVEG_309160	18.4058	0.07113	0.500367	0.142156	0.886957	0.920002	4.83046	4.14963	3.33101	4.53685	4.10697	4.19311
TGVEG_224870	hypothetical protein		4	17	3	351	78	134	TGVEG_224870	32.6088	0.0737908	0.501049	0.147273	0.882917	0.918924	4.08526	5.67252	4.87035	4.95286	4.96944	5.02809
TGVEG_254390	CRAL/TRIO domain-containing protein		16	8	4	446	77	154	TGVEG_254390	37.1436	0.0752086	0.334668	0.224726	0.822193	0.872778	5.49909	4.92139	5.22458	5.28362	5.00705	5.24046
TGVEG_253950	putative protein fam50a		11	8	5	335	87	126	TGVEG_253950	34.0842	0.0793081	0.337214	0.235186	0.814064	0.867456	5.05548	4.87937	5.38737	4.92124	5.12125	4.97942
TGVEG_300250	MtN3/saliva family protein		17	12	2	425	108	161	TGVEG_300250	38.8913	0.0858801	0.306074	0.280586	0.779028	0.846769	5.58503	5.36016	4.73691	5.2415	5.41457	5.30719
TGVEG_271880	B-box zinc finger domain-containing protein		16	16	1	453	98	189	TGVEG_271880	40.0349	0.0868529	0.318789	0.272446	0.785279	0.849794	5.52077	5.6805	4.41561	5.31913	5.30442	5.49774
TGVEG_363030	rhoptry protein ROP8	ROP2A	118	94	33	3984	654	1321	TGVEG_363030	323.538	0.0906463	0.191967	0.472198	0.636786	0.731766	8.42912	8.35075	8.30255	8.41957	8.14435	8.34499
TGVEG_217220	zinc finger, C3HC4 type (RING finger) domain-containing protein		14	11	0	326	90	120	TGVEG_217220	29.2804	0.093201	0.382916	0.243398	0.807697	0.863376	5.26734	5.15477	3.73463	4.84842	5.12214	4.88088
TGVEG_216820	transporter, major facilitator family protein		13	15	4	520	89	165	TGVEG_216820	42.0656	0.0938476	0.315269	0.297675	0.765951	0.836266	5.31924	5.63121	5.297	5.49889	5.21281	5.35729
TGVEG_276170	phosphatidylinositol 3- and 4-kinase		40	32	11	1273	262	407	TGVEG_276170	109.349	0.100983	0.196354	0.514292	0.607048	0.707548	6.87789	6.79613	6.72377	6.80515	6.73783	6.68277
TGVEG_204100	eIF2 kinase IF2K-C		10	12	2	353	79	119	TGVEG_204100	30.6187	0.101644	0.329625	0.308361	0.757808	0.830644	4.92199	5.27493	4.57662	4.9606	4.98549	4.88912
TGVEG_268330	transport protein Trs120		12	7	4	319	89	105	TGVEG_268330	31.4614	0.10195	0.372188	0.27392	0.784146	0.849318	5.12118	4.71411	5.13056	4.84272	5.12806	4.74474
TGVEG_230690	LNS2 (Lipin/Ned1/Smp2) protein		12	24	6	632	129	222	TGVEG_230690	56.6571	0.10248	0.291236	0.351879	0.724929	0.809515	5.33908	6.25902	5.81366	5.8026	5.71991	5.77983
TGVEG_248810	nuclear factor NF7		14	15	3	433	98	183	TGVEG_248810	41.0564	0.105382	0.302997	0.347798	0.727992	0.809982	5.39076	5.62349	5.05073	5.27886	5.31743	5.47216
TGVEG_263270	glycerophosphodiester phosphodiesterase family protein		41	12	6	736	223	239	TGVEG_263270	72.8382	0.107097	0.475547	0.225207	0.821818	0.872778	6.76435	5.59991	5.92599	6.04484	6.41426	5.93469
TGVEG_211890	RAP domain-containing protein		7	11	2	283	62	109	TGVEG_211890	25.9346	0.107294	0.360031	0.298012	0.765694	0.836266	4.48641	5.11859	4.45626	4.65368	4.6544	4.74043
TGVEG_223930	RNA recognition motif-containing protein		8	12	3	368	67	113	TGVEG_223930	30.3541	0.107729	0.355023	0.303444	0.761552	0.833692	4.68429	5.26876	4.85959	5.00492	4.78689	4.82258
TGVEG_207880	putative transmembrane protein		11	5	1	222	54	96	TGVEG_207880	20.9009	0.108589	0.407718	0.266334	0.789982	0.853081	4.88402	4.21454	3.92231	4.31223	4.43617	4.536
TGVEG_297900	hypothetical protein		19	14	2	487	106	189	TGVEG_297900	42.9981	0.116332	0.285125	0.408004	0.683271	0.770015	5.7424	5.5624	4.80035	5.42692	5.41944	5.52078
TGVEG_267050	hydrolase, alpha/beta fold family protein		9	12	3	313	87	122	TGVEG_267050	31.7644	0.118511	0.351175	0.33747	0.735763	0.816348	4.82408	5.28588	4.88978	4.8257	5.10655	4.92615
TGVEG_279420	Tsp1 domain TSP12 (precursor)		9	14	9	475	120	154	TGVEG_279420	48.3245	0.128123	0.373471	0.34306	0.731553	0.812468	4.97572	5.5854	6.15571	5.4143	5.58155	5.29885
TGVEG_210980	putative alternative splicing type 3 and		11	2	1	223	42	59	TGVEG_210980	16.8343	0.128279	0.516024	0.248591	0.803677	0.8612	4.77946	3.3813	3.71577	4.24987	4.07112	3.89695
TGVEG_288350	putative nuclear NF-kB activator		10	15	6	430	110	151	TGVEG_288350	43.2184	0.128457	0.311996	0.411724	0.680541	0.767646	5.05045	5.63375	5.68462	5.27787	5.4589	5.25574
TGVEG_286270	hypothetical protein		10	13	4	413	63	162	TGVEG_286270	35.9348	0.128476	0.385282	0.33346	0.738787	0.817537	4.97818	5.41323	5.20276	5.18266	4.76546	5.28935
TGVEG_272370	putative transmembrane protein		22	15	8	609	133	258	TGVEG_272370	61.0165	0.130084	0.267193	0.486854	0.626361	0.72523	6.02205	5.76285	6.14384	5.78314	5.78065	5.97955
TGVEG_276180	histone acetyltransferase TAF1/250		14	20	10	625	142	229	TGVEG_276180	62.7024	0.132956	0.262229	0.507021	0.61214	0.712806	5.53666	6.07872	6.38544	5.815	5.85803	5.8419
TGVEG_217050	ADA2-A transcriptional co-activator SAGA component		11	11	3	373	75	122	TGVEG_217050	32.2659	0.136105	0.324921	0.418886	0.6753	0.767386	5.04284	5.19813	4.90359	5.0391	4.93874	4.93233
TGVEG_269660	TFIIH basal transcription factor complex helicase XPB subunit		14	14	8	467	108	213	TGVEG_269660	50.7704	0.14741	0.311214	0.473663	0.63574	0.731251	5.45761	5.6154	6.06083	5.41658	5.48154	5.70096
TGVEG_307010	histone lysine demethylase JMJC1/KDM5D/JARID1D	JMJC1	14	5	4	313	85	100	TGVEG_307010	30.7391	0.148946	0.390558	0.381366	0.702932	0.789992	5.27859	4.38509	5.10781	4.8093	5.06297	4.67605
TGVEG_239910	cyclin-dependent kinase		12	9	2	361	59	113	TGVEG_239910	28.4011	0.152352	0.368711	0.413202	0.679459	0.767646	5.09184	4.93446	4.52275	4.96874	4.62305	4.80793
TGVEG_270865	putative adenylate cyclase		30	15	2	570	116	262	TGVEG_270865	54.0275	0.153012	0.423425	0.361366	0.717826	0.802314	6.33483	5.70833	4.92355	5.6642	5.57854	5.95914
TGVEG_200310	putative transmembrane protein		14	6	1	305	62	100	TGVEG_200310	24.9232	0.154703	0.367356	0.421126	0.673663	0.766949	5.22059	4.46368	4.05238	4.73303	4.64309	4.62712
TGVEG_228130	START domain protein		12	5	0	252	53	69	TGVEG_228130	19.0903	0.155604	0.464619	0.334906	0.737696	0.817068	4.94325	4.1643	3.35803	4.43663	4.38535	4.11962
TGVEG_215775	rhoptry protein ROP8	ROP8	109	89	35	3773	597	1176	TGVEG_215775	306.316	0.158049	0.200727	0.787384	0.431057	0.536631	8.32604	8.27113	8.32969	8.34064	8.02941	8.20578
TGVEG_304880	hypothetical protein		20	7	2	402	98	114	TGVEG_304880	34.5386	0.158107	0.430692	0.3671	0.713544	0.798813	5.72171	4.7539	4.6415	5.1372	5.26159	4.86523
TGVEG_329800	hypothetical protein		10	20	0	364	62	172	TGVEG_329800	33.3275	0.158721	0.670711	0.236645	0.812932	0.867456	4.92235	5.8654	3.80142	4.99697	4.70429	5.32503
TGVEG_313080	putative transmembrane protein		16	11	8	489	119	162	TGVEG_313080	48.9936	0.167386	0.293407	0.57049	0.568345	0.66752	5.58808	5.34557	6.0437	5.46012	5.58377	5.36983
TGVEG_218310	microneme protein MIC14	MIC14	35	21	9	830	211	330	TGVEG_218310	84.1206	0.169193	0.231583	0.730594	0.465027	0.566824	6.63762	6.24905	6.40268	6.24282	6.407	6.35801
TGVEG_224980	hypothetical protein		13	6	9	344	109	153	TGVEG_224980	42.9617	0.175214	0.462569	0.378785	0.704848	0.791419	5.29489	4.68587	6.09382	4.99887	5.42868	5.25128
TGVEG_231160	hypothetical protein		18	17	1	511	115	144	TGVEG_231160	41.7717	0.176444	0.356183	0.495374	0.620336	0.720161	5.6638	5.76019	4.44026	5.46937	5.4998	5.18979
TGVEG_313760	zinc finger, C3HC4 type (RING finger) protein		5	17	4	374	77	130	TGVEG_313760	34.7966	0.186656	0.420566	0.44382	0.657173	0.751668	4.29932	5.69274	5.16177	5.04606	4.97383	5.01103
TGVEG_233770	calcium-translocating P-type ATPase, PMCA-type protein		20	8	6	441	86	202	TGVEG_233770	44.8227	0.190069	0.368967	0.515138	0.606457	0.707533	5.80573	4.99242	5.69774	5.31464	5.18208	5.60286
TGVEG_318230	phosphoglycerate kinase PGKI	PGKI	25	18	7	665	161	238	TGVEG_318230	64.5873	0.190434	0.239151	0.796293	0.425861	0.532871	6.18547	5.98304	6.03562	5.90439	6.02052	5.90401
TGVEG_211670	S1 RNA binding domain-containing protein		9	13	0	291	67	107	TGVEG_211670	25.3259	0.190961	0.358507	0.532655	0.594272	0.693979	4.727	5.29561	3.60181	4.67671	4.73489	4.70773
TGVEG_253490	hypothetical protein		18	10	1	391	85	141	TGVEG_253490	33.777	0.191373	0.315391	0.606782	0.543996	0.643238	5.60157	5.10657	4.28559	5.10207	5.09262	5.10993
TGVEG_221670	transcriptional elongation factor FACT140	FACT14	9	13	2	350	68	111	TGVEG_221670	29.5827	0.193676	0.342532	0.565425	0.571785	0.670916	4.79424	5.35148	4.54458	4.93931	4.79758	4.79519
TGVEG_264970	putative transmembrane protein		14	5	4	336	77	91	TGVEG_264970	30.1687	0.19639	0.396983	0.494705	0.620808	0.720161	5.27146	4.37393	5.09592	4.8879	4.94063	4.55973
TGVEG_314410	putative aquarius		13	9	12	488	121	189	TGVEG_314410	53.8579	0.197052	0.449625	0.43826	0.661198	0.754862	5.37718	5.15698	6.51925	5.46673	5.61277	5.55915
TGVEG_219690	hypothetical protein		25	32	22	1199	274	412	TGVEG_219690	119.064	0.197866	0.359608	0.550227	0.582164	0.681137	6.41211	6.81084	7.45554	6.75418	6.7997	6.7102
TGVEG_439970	TPRX1		17	0	5	369	59	108	TGVEG_439970	30.3178	0.201648	0.954735	0.211208	0.832725	0.880145	5.4543	3.02474	5.25337	4.96797	4.59395	4.72645
TGVEG_201840	aspartyl protease ASP1	ASP1	46	26	8	931	247	403	TGVEG_201840	97.9213	0.202432	0.265189	0.76335	0.445255	0.549282	6.98541	6.53014	6.36207	6.4214	6.62967	6.62749
TGVEG_255510	ankyrin repeat-containing protein		6	11	9	431	73	152	TGVEG_255510	41.1671	0.204988	0.496855	0.41257	0.679922	0.767646	4.51802	5.25041	6.07028	5.24588	4.94974	5.22782
TGVEG_230420	sarco/endoplasmic reticulum Ca2 -ATPase		20	21	4	662	109	224	TGVEG_230420	54.9617	0.209103	0.297592	0.702648	0.482275	0.583196	5.88217	6.10077	5.43708	5.85341	5.51948	5.78623
TGVEG_318390	hypothetical protein		9	18	3	406	96	133	TGVEG_318390	37.6928	0.211626	0.333367	0.634815	0.525549	0.626262	4.88824	5.79373	4.98212	5.17294	5.26207	5.06941
TGVEG_215910	hypothetical protein		98	119	34	3030	822	1208	TGVEG_215910	322.194	0.212751	0.200337	1.06197	0.288249	0.388455	8.24722	8.57371	8.32574	8.15323	8.35721	8.25473
TGVEG_254010	serine carboxypeptidase s28 protein		12	10	6	393	89	122	TGVEG_254010	38.1561	0.215684	0.318131	0.67797	0.497791	0.598948	5.18759	5.14994	5.62387	5.13734	5.17669	4.97227
TGVEG_261230	ankyrin repeat-containing protein		16	22	20	997	192	337	TGVEG_261230	93.9541	0.218119	0.494181	0.441375	0.658942	0.752989	5.84773	6.31155	7.25799	6.45593	6.31577	6.39274
TGVEG_225870	hypothetical protein		13	9	0	305	62	99	TGVEG_225870	24.5496	0.220574	0.363031	0.607592	0.543458	0.643224	5.12775	4.87217	3.58231	4.72796	4.63754	4.60981
TGVEG_235420	hypothetical protein		9	16	7	496	88	144	TGVEG_235420	44.0778	0.235029	0.349947	0.671613	0.50183	0.602098	4.94514	5.70487	5.84469	5.44427	5.19997	5.19994
TGVEG_266120	thioredoxin-dependent peroxidase TPX1/2	TPX1	10	11	2	308	65	109	TGVEG_266120	28.0166	0.236425	0.335303	0.70511	0.480742	0.581926	4.887	5.14726	4.51211	4.77508	4.7318	4.76124
TGVEG_222900	phosphoserine phosphatase		14	23	10	586	156	228	TGVEG_222900	64.777	0.236649	0.305462	0.774724	0.438503	0.543141	5.54898	6.24375	6.39453	5.74897	5.97487	5.84523
TGVEG_225850	peptidase, M28 family protein		18	14	4	424	119	169	TGVEG_225850	44.7703	0.237557	0.302135	0.786262	0.431714	0.536903	5.69623	5.57837	5.33072	5.27751	5.56635	5.40233
TGVEG_248670	V-type H( )-translocating pyrophosphatase VP1		21	13	3	544	94	164	TGVEG_248670	44.002	0.237948	0.315486	0.754225	0.450714	0.554899	5.8608	5.48946	5.08681	5.56223	5.28659	5.36092
TGVEG_283780	glucose-6-phosphate isomerase GPI	GPI	62	52	15	1523	386	646	TGVEG_283780	160.284	0.23849	0.189992	1.25526	0.209383	0.297212	7.48251	7.45108	7.20403	7.1435	7.2941	7.3184
TGVEG_287220	hypothetical protein		19	5	1	252	86	95	TGVEG_287220	27.4874	0.242126	0.582708	0.415518	0.677763	0.767646	5.59495	4.31684	4.08926	4.51644	5.0434	4.57847
TGVEG_253330	Rhoptry kinase family protein		216	197	57	5450	1484	2170	TGVEG_253330	583.302	0.242429	0.160621	1.50932	0.131216	0.200174	9.28687	9.33603	9.11499	9.01545	9.21016	9.10931
TGVEG_214090	signal peptidase		46	46	9	1194	311	475	TGVEG_214090	122.313	0.243432	0.218829	1.11243	0.265954	0.363609	7.06348	7.21829	6.58562	6.77355	6.95867	6.88577
TGVEG_214100	hypothetical protein		5	16	1	269	63	105	TGVEG_214100	25.9599	0.245125	0.500004	0.490246	0.62396	0.723132	4.14878	5.53794	4.04482	4.58	4.65931	4.68258
TGVEG_207430	putative ATP-dependent RNA helicase DDX1		15	5	6	327	87	116	TGVEG_207430	35.3974	0.246073	0.365125	0.673943	0.500348	0.600908	5.39272	4.44544	5.57362	4.89207	5.11987	4.88215
TGVEG_233110	IMP dehydrogenasa	IMPDH	20	16	6	596	111	193	TGVEG_233110	53.0853	0.24635	0.267386	0.921327	0.356879	0.459326	5.87162	5.78456	5.7915	5.72094	5.53204	5.60289
TGVEG_314295	ribosomal l25 family protein		9	12	2	298	67	109	TGVEG_314295	28.0828	0.247619	0.336559	0.735738	0.46189	0.564686	4.77438	5.24408	4.5103	4.73505	4.76664	4.76054
TGVEG_260400	hypothetical protein		11	6	2	256	59	79	TGVEG_260400	23.1987	0.251055	0.379731	0.661141	0.508522	0.607746	4.92026	4.43204	4.3786	4.50593	4.56608	4.33039
TGVEG_203720	vitamin k epoxide reductase family protein		13	4	4	255	54	117	TGVEG_203720	27.4088	0.25221	0.406677	0.620174	0.535143	0.63584	5.15086	4.12945	5.03576	4.53134	4.49491	4.82635
TGVEG_290980	putative glycine C-acetyltransferase		34	20	9	745	209	281	TGVEG_290980	79.6258	0.252294	0.262674	0.960482	0.336813	0.439399	6.58624	6.17327	6.37526	6.10204	6.37673	6.15949
TGVEG_266900	cyclin, N-terminal domain-containing protein		23	9	9	476	134	203	TGVEG_266900	55.4389	0.252816	0.346416	0.729804	0.46551	0.566849	6.03046	5.18632	6.21721	5.45666	5.75153	5.66204
TGVEG_258730	putative transmembrane protein		12	9	1	303	64	91	TGVEG_258730	25.3985	0.256825	0.361488	0.710466	0.477415	0.579135	5.05216	4.88995	4.07171	4.73109	4.68705	4.52181
TGVEG_318580	glucosephosphate-mutase GPM2	GPM2	16	7	1	311	75	94	TGVEG_318580	27.2304	0.257122	0.396444	0.648571	0.516616	0.616817	5.40029	4.64882	4.11223	4.77475	4.88798	4.57378
TGVEG_246170	ARID/BRIGHT DNA binding domain-containing protein		10	19	3	404	85	163	TGVEG_246170	39.2448	0.258871	0.328721	0.787509	0.430984	0.536631	5.01061	5.86823	5.0064	5.17809	5.13248	5.31738
TGVEG_267750	hypothetical protein		11	2	6	294	50	94	TGVEG_267750	27.7483	0.262467	0.524033	0.500859	0.61647	0.717166	4.94014	3.62857	5.43488	4.68553	4.38841	4.55057
TGVEG_314970	root hair defective 3 gtp-binding protein (rhd3) protein		5	19	0	274	66	98	TGVEG_314970	26.1185	0.264455	0.759051	0.348403	0.727538	0.809982	4.12965	5.73433	3.55659	4.5922	4.70388	4.59035
TGVEG_232000	putative transmembrane protein		16	13	4	496	71	158	TGVEG_232000	40.5556	0.265257	0.352878	0.751697	0.452233	0.55621	5.52833	5.45852	5.2722	5.43136	4.94137	5.29427
TGVEG_249970	hypothetical protein		6	13	2	305	46	103	TGVEG_249970	25.5958	0.271674	0.434586	0.625132	0.531884	0.632581	4.31851	5.29491	4.42606	4.73267	4.29459	4.66192
TGVEG_255420	hypothetical protein		12	7	0	245	60	70	TGVEG_255420	20.6652	0.271765	0.441267	0.615875	0.537977	0.637352	4.97325	4.53264	3.42678	4.42274	4.55277	4.1564
TGVEG_214880	hypothetical protein		22	22	7	736	141	210	TGVEG_214880	63.9537	0.272157	0.264808	1.02775	0.304066	0.404431	6.03819	6.19983	6.02885	6.01803	5.86299	5.75506
TGVEG_248270	zinc finger (CCCH type) motif-containing protein		11	22	0	418	93	106	TGVEG_248270	35.1623	0.275831	0.667871	0.413	0.679607	0.767646	5.04029	5.99011	3.84263	5.1719	5.18838	4.76765
TGVEG_246090	hypothetical protein		12	14	5	373	91	152	TGVEG_246090	39.9859	0.277865	0.301644	0.921169	0.356962	0.459326	5.21078	5.53255	5.46925	5.09409	5.21982	5.24426
TGVEG_314740	PSP protein		10	4	12	466	94	145	TGVEG_314740	45.4765	0.280711	0.692451	0.405387	0.685193	0.771472	5.01264	4.34672	6.42575	5.34712	5.25044	5.18263
TGVEG_225290	GDA1/CD39 (nucleoside phosphatase) family protein		11	16	7	416	95	169	TGVEG_225290	45.4062	0.290919	0.296365	0.981622	0.326286	0.429226	5.16342	5.71861	5.86161	5.25049	5.3002	5.39721
TGVEG_293780	hypothetical protein		63	30	11	1132	326	432	TGVEG_293780	123.029	0.291778	0.314139	0.928818	0.352984	0.456605	7.40057	6.76852	6.7693	6.71528	7.00749	6.78293
TGVEG_226420	peptidase family M3 protein		55	45	17	1293	403	479	TGVEG_226420	146.703	0.299631	0.250524	1.19602	0.231689	0.322522	7.32104	7.26363	7.28226	6.93302	7.30244	6.96838
TGVEG_269900	WD domain, G-beta repeat-containing protein		19	12	6	442	120	154	TGVEG_269900	46.9773	0.304834	0.300433	1.01465	0.310274	0.410904	5.76928	5.42582	5.7283	5.33444	5.58575	5.30355
TGVEG_260200	helicase associated domain (ha2) protein		15	10	3	332	70	144	TGVEG_260200	33.6623	0.306046	0.3316	0.922939	0.356039	0.459103	5.39524	5.10858	4.92381	4.9105	4.86837	5.1361
TGVEG_203300	putative transmembrane protein		11	6	1	216	47	87	TGVEG_203300	20.5526	0.314053	0.387715	0.810009	0.417935	0.524023	4.87559	4.37863	3.90483	4.27416	4.26807	4.41349
TGVEG_308890	transcription elongation factor SPT6	SPT6	13	15	11	473	106	216	TGVEG_308890	55.6578	0.316104	0.359516	0.879249	0.379266	0.481452	5.39908	5.70962	6.43919	5.44604	5.47488	5.73179
TGVEG_285250	hypothetical protein		39	31	11	989	239	351	TGVEG_285250	100.215	0.316164	0.196619	1.60801	0.107833	0.170227	6.81606	6.72642	6.68072	6.49809	6.60451	6.48871
TGVEG_236640	zinc finger, C3HC4 type (RING finger) domain-containing protein		16	5	2	266	69	99	TGVEG_236640	26.7796	0.317547	0.381656	0.832025	0.405395	0.510389	5.3919	4.31772	4.46046	4.58127	4.78214	4.62775
TGVEG_275770	B-cell receptor-associated 31-like protein		13	5	0	237	25	89	TGVEG_275770	18.3102	0.324145	0.681459	0.475664	0.634314	0.730296	5.00339	4.12067	3.27561	4.34046	3.50893	4.3943
TGVEG_289880	putative transmembrane protein		24	8	5	468	93	169	TGVEG_289880	44.7704	0.325673	0.322277	1.01054	0.312238	0.412612	6.01031	4.99764	5.51662	5.38358	5.27201	5.39347
TGVEG_229930	p25-alpha family protein		16	8	3	346	75	112	TGVEG_229930	32.2253	0.327132	0.321226	1.01839	0.308494	0.409447	5.45287	4.85786	4.89359	4.94585	4.93416	4.82768
TGVEG_292170	putative histone lysine methyltransferase, SET		12	5	2	174	74	67	TGVEG_292170	22.4256	0.331101	0.535219	0.618628	0.536161	0.636432	4.9932	4.22571	4.32863	4.02919	4.81679	4.11851
TGVEG_280570	SAG-related sequence SRS35A	SRS35A	113	95	47	2743	844	1133	TGVEG_280570	330.42	0.342398	0.222151	1.54129	0.123247	0.189975	8.39134	8.36489	8.64154	8.07189	8.39096	8.20326
TGVEG_215440	WWE domain-containing protein		5	15	3	240	71	107	TGVEG_215440	28.7246	0.344905	0.448754	0.768583	0.442141	0.545991	4.19811	5.49017	4.79536	4.47016	4.82624	4.73026
TGVEG_248990	putative prenylcysteine lyase protein		85	46	24	1793	429	693	TGVEG_248990	191.383	0.35209	0.204781	1.71935	0.0855507	0.140671	7.87447	7.39954	7.74111	7.38293	7.47253	7.46023
TGVEG_214300B	concanavalin A-like lectin/glucanase family protein		11	9	4	301	86	71	TGVEG_214300B	30.2543	0.355261	0.449995	0.789479	0.429832	0.536277	5.00391	4.94324	5.09703	4.75776	5.0718	4.27387
TGVEG_319350	SAG-related sequence SRS17B	SRS17B	12	10	4	392	53	109	TGVEG_319350	32.0262	0.356803	0.39397	0.905661	0.365115	0.467363	5.12386	5.08217	5.13471	5.08916	4.5287	4.79078
TGVEG_305860	calcium-dependent protein kinase CDPK3	CDPK3	4	12	5	251	58	98	TGVEG_305860	28.5423	0.357389	0.393017	0.909346	0.363167	0.465843	3.99654	5.21897	5.26475	4.51354	4.57906	4.61683
TGVEG_318525	hypothetical protein		9	18	2	434	34	149	TGVEG_318525	33.0112	0.359989	0.641027	0.561581	0.574402	0.672698	4.80723	5.73611	4.56708	5.20246	4.02641	5.15084
TGVEG_321530	cathepsin CPL	CPL	26	23	5	664	142	227	TGVEG_321530	63.1023	0.367942	0.230044	1.59944	0.109722	0.17232	6.22023	6.24444	5.70472	5.89381	5.86663	5.84033
TGVEG_203320	zinc finger in N-recognin protein		11	10	2	258	75	85	TGVEG_203320	26.8843	0.369026	0.384001	0.961003	0.336551	0.439399	4.97152	5.02278	4.47638	4.5508	4.88702	4.45443
TGVEG_256980	glycerol-3-phosphate-acyltransferase		8	11	0	228	47	84	TGVEG_256980	20.4318	0.372916	0.382434	0.975113	0.329504	0.432166	4.51635	5.02396	3.41053	4.3325	4.26151	4.36583
TGVEG_202490	AP2 domain transcription factor AP2VIIa-7	AP2VIIA7	17	19	6	477	126	174	TGVEG_202490	51.794	0.373296	0.274482	1.36	0.173829	0.254409	5.67958	5.96472	5.7758	5.45092	5.67031	5.47323
TGVEG_292340	zinc finger, C3HC4 type (RING finger) domain-containing protein		11	3	1	134	45	69	TGVEG_292340	16.7178	0.374146	0.526711	0.710344	0.477491	0.579135	4.77497	3.64638	3.70702	3.65371	4.14718	4.0743
TGVEG_262410	WD domain, G-beta repeat-containing protein		15	9	1	303	71	94	TGVEG_262410	27.5046	0.375729	0.355294	1.05751	0.290277	0.390758	5.32921	4.91508	4.12317	4.74702	4.82665	4.57752
TGVEG_207230	hypothetical protein		11	6	3	240	58	79	TGVEG_207230	24.4722	0.379041	0.367001	1.03281	0.301695	0.40215	4.93172	4.44784	4.71939	4.43766	4.55513	4.34049
TGVEG_271740	hypothetical protein		12	7	3	302	53	83	TGVEG_271740	26.3015	0.384223	0.379852	1.01151	0.311774	0.412445	5.05542	4.6327	4.76466	4.7304	4.4706	4.41876
TGVEG_236620	protein kinase (incomplete catalytic triad)		4	13	0	168	45	75	TGVEG_236620	18.1916	0.384591	0.602553	0.638269	0.523298	0.624188	3.77529	5.15555	3.25624	3.92882	4.16375	4.1872
TGVEG_272695	putative transmembrane protein		15	14	5	403	91	144	TGVEG_272695	41.6098	0.389509	0.279067	1.39575	0.162789	0.239684	5.46525	5.54741	5.49001	5.19514	5.23171	5.19345
TGVEG_275320	penicillin amidase		56	49	25	1308	421	569	TGVEG_275320	167.296	0.390746	0.259401	1.50634	0.13198	0.201088	7.38745	7.39992	7.72461	6.99962	7.39405	7.19743
TGVEG_232120	putative transmembrane protein		17	5	10	414	104	134	TGVEG_232120	45.8836	0.392306	0.508139	0.772043	0.440089	0.544554	5.6037	4.55089	6.23338	5.22526	5.38553	5.10876
TGVEG_223790	apicomplexan specific, related protein		5	11	4	236	48	94	TGVEG_223790	25.8263	0.396056	0.379968	1.04234	0.297255	0.398334	4.1424	5.09462	4.99599	4.42055	4.33767	4.54778
TGVEG_202540	3'5'-cyclic nucleotide phosphodiesterase domain-containing protein		14	15	6	423	88	150	TGVEG_202540	43.6061	0.397615	0.277099	1.43492	0.15131	0.224945	5.40404	5.63687	5.68874	5.2618	5.2045	5.25123
TGVEG_209755	putative tryptophan-rich antigen, related protein		771	549	200	13938	4645	6280	TGVEG_209755	1801.04	0.400718	0.219961	1.82177	0.0684902	0.116206	10.991	10.85	10.8397	10.5544	10.8343	10.7023
TGVEG_236540	RNA recognition motif-containing protein		10	9	17	636	120	196	TGVEG_236540	62.6371	0.405318	0.686455	0.590452	0.554888	0.654223	5.14531	5.19311	6.95214	5.79792	5.62445	5.62292
TGVEG_310970	hypothetical protein		17	17	0	353	85	146	TGVEG_310970	35.4206	0.405844	0.374699	1.08312	0.278755	0.377321	5.53596	5.69801	3.87684	4.98284	5.09381	5.15194
TGVEG_275680	hypothetical protein		9	12	6	385	60	109	TGVEG_275680	35.203	0.408637	0.374894	1.09001	0.27571	0.374855	4.84633	5.30324	5.57392	5.084	4.6913	4.81002
TGVEG_223480	sushi domain (scr repeat) domain-containing protein		20	16	15	660	159	205	TGVEG_223480	71.951	0.410959	0.365172	1.12538	0.260426	0.358049	5.95433	5.87428	6.86566	5.90991	6.01823	5.75042
TGVEG_237290	putative transmembrane protein		14	7	1	254	59	88	TGVEG_237290	24.0567	0.411892	0.357305	1.15277	0.249004	0.344278	5.20613	4.59753	4.01819	4.50307	4.5731	4.46442
TGVEG_252880B	hypothetical protein		24	14	20	925	153	290	TGVEG_252880B	87.6943	0.413992	0.507278	0.816106	0.41444	0.520706	6.2153	5.82324	7.23179	6.34483	6.03867	6.19869
TGVEG_290890	putative carbonyl reductase 1		15	11	3	302	89	112	TGVEG_290890	33.7637	0.420918	0.343723	1.22459	0.220732	0.310017	5.39392	5.20907	4.92162	4.79849	5.14687	4.84096
TGVEG_227450	hydrolase, NUDIX family protein		13	9	8	352	79	124	TGVEG_227450	40.0346	0.429092	0.305744	1.40344	0.160487	0.236578	5.2756	5.0452	5.93837	5.011	5.04144	4.99334
[truncated: 466 more rows]
