# Supplementary material for: A transcriptional network required for bradyzoite development in Toxoplasma gondii is dispensable for recrudescent disease
Source: Nat Commun. 2023 Sep 28;14:6078. doi: 10.1038/s41467-023-40948-w (PMC10539341; doi:10.1038/s41467-023-40948-w)
Supplement: Supplementary file 9 — Source Data [file 41467_2023_40948_MOESM9_ESM.xlsx]

## Sheet: Figure1b
TgpHvsCtl Significant Genes |Log2FC|≥1, Padj<0.01 Exp1andExp2	HhpHvsCtl Significant Genes |Log2FC|≥1, Padj<0.01	HhD4vsD15 Significant Genes |Log2FC|≥1, Padj<0.01	BIFs/BSFs
TGME49_200010	TGME49_203300	TGME49_259020	TGME49_200385
TGME49_200385	TGME49_203630	TGME49_209755	TGME49_203135
TGME49_200400	TGME49_204020	TGME49_327300	TGME49_203290
TGME49_201150	TGME49_204400	TGME49_216140	TGME49_208830
TGME49_201270	TGME49_205470	TGME49_305100	TGME49_215910
TGME49_201770	TGME49_205500	TGME49_221840	TGME49_221580
TGME49_202040	TGME49_205615	TGME49_268930	TGME49_227380
TGME49_202200	TGME49_205625	TGME49_285445	TGME49_230210
TGME49_203135	TGME49_205700	TGME49_294400	TGME49_233460
TGME49_203220	TGME49_207450	TGME49_295600	TGME49_236010
TGME49_203290	TGME49_207480	TGME49_242900	TGME49_240890
TGME49_203630	TGME49_207865	TGME49_278290	TGME49_244280
TGME49_203880	TGME49_207875	TGME49_292275	TGME49_245485
TGME49_204400	TGME49_207880	TGME49_292390	TGME49_261480
TGME49_205340	TGME49_209030	TGME49_318750	TGME49_269340
TGME49_205615	TGME49_209790	TGME49_221550	TGME49_269420
TGME49_205700	TGME49_210360	TGME49_230460	TGME49_275470
TGME49_206340	TGME49_211010	TGME49_272360	TGME49_280570
TGME49_206540	TGME49_211650	TGME49_268860	TGME49_293060
TGME49_207480	TGME49_212240	TGME49_262560	TGME49_297340
TGME49_207880	TGME49_212290	TGME49_293500	TGME49_297900
TGME49_208030	TGME49_213690	TGME49_208380	TGME49_300100
TGME49_208370	TGME49_213910	TGME49_207005	TGME49_301400
TGME49_208500	TGME49_213940	TGME49_213445	TGME49_309930
TGME49_208830	TGME49_214770	TGME49_232400	TGME49_310010
TGME49_209030	TGME49_216620	TGME49_253790	TGME49_310530
TGME49_210360	TGME49_216880	TGME49_209040	TGME49_311100
TGME49_211150	TGME49_217570	TGME49_286932	TGME49_237585
TGME49_211290	TGME49_218310	TGME49_265100	TGME49_306500
TGME49_212240	TGME49_218340	TGME49_273290	TGME49_294240
TGME49_213580	TGME49_218520	TGME49_269100	TGME49_235650
TGME49_213610	TGME49_218560	TGME49_249290	TGME49_273740
TGME49_213690	TGME49_219520	TGME49_268225	TGME49_254060			Current Image Statistics
TGME49_213910	TGME49_219540	TGME49_300660	TGME49_307640			(click on a number to get the corresponding ID list)x total745x only564x-y total overlap101x-y only overlap79x-y-z overlap22y total200y only91x-z total overlap102x-z only overlap80image width500z total607z only497y-z total overlap30y-z only overlap8image height500
TGME49_214080	TGME49_220212	TGME49_320200	TGME49_304920
TGME49_214090	TGME49_221210	TGME49_203135	TGME49_219450
TGME49_214770	TGME49_221620	TGME49_281370	TGME49_289222
TGME49_214920	TGME49_223390	TGME49_230200	TGME49_247270
TGME49_215220	TGME49_224060	TGME49_226550	TGME49_213445
TGME49_215470	TGME49_225050	TGME49_272440	TGME49_305100
TGME49_215890	TGME49_226250	TGME49_219218	TGME49_311370
TGME49_215910	TGME49_226410	TGME49_270850	TGME49_235390
TGME49_217520	TGME49_226710	TGME49_205050	TGME49_215195
TGME49_217780	TGME49_226870	TGME49_315660	TGME49_223870
TGME49_218188	TGME49_227360	TGME49_265205	TGME49_208380
TGME49_218192	TGME49_228470	TGME49_315410	TGME49_278290
TGME49_219130	TGME49_229360	TGME49_267360	TGME49_205050
TGME49_219260	TGME49_230410	TGME49_319360	TGME49_253150
TGME49_219270	TGME49_230420	TGME49_257670	TGME49_265100
TGME49_219520	TGME49_230980	TGME49_290970	TGME49_265205
TGME49_219540	TGME49_231210	TGME49_232220	TGME49_221840
TGME49_219820	TGME49_231770	TGME49_223060	TGME49_306338
TGME49_220240	TGME49_232270	TGME49_237585	TGME49_269310
TGME49_220900	TGME49_232710	TGME49_239020	TGME49_292275
TGME49_221200	TGME49_233480	TGME49_225105	TGME49_222370
TGME49_221580	TGME49_234300	TGME49_315798	TGME49_316255
TGME49_222160	TGME49_234420	TGME49_237070	TGME49_293500
TGME49_223600	TGME49_234550	TGME49_294410	TGME49_203200
TGME49_223855	TGME49_236580	TGME49_313160	TGME49_253100
TGME49_223940	TGME49_236650	TGME49_291040	TGME49_311490
TGME49_225850	TGME49_237860	TGME49_215328	TGME49_286130
TGME49_226710	TGME49_238010	TGME49_269310	TGME49_212840
TGME49_226870	TGME49_238250	TGME49_249650	TGME49_305050
TGME49_227280	TGME49_239100	TGME49_208730	TGME49_204540
TGME49_227360	TGME49_240640	TGME49_304920	TGME49_266435
TGME49_227380	TGME49_240870	TGME49_247270	TGME49_305270
TGME49_228470	TGME49_242330	TGME49_259840	TGME49_223060
TGME49_229010	TGME49_242415	TGME49_307640	TGME49_286580
TGME49_230160	TGME49_242790	TGME49_233500	TGME49_233030
TGME49_230210	TGME49_243920	TGME49_240390	TGME49_268860
TGME49_230350	TGME49_244310	TGME49_306440	TGME49_319350
TGME49_230980	TGME49_245620	TGME49_320260	TGME49_232400
TGME49_231210	TGME49_248480	TGME49_243490	TGME49_262050
TGME49_231770	TGME49_248850	TGME49_295380	TGME49_315320
TGME49_231815	TGME49_249240	TGME49_278410	TGME49_319560
TGME49_231970	TGME49_251540	TGME49_274160	TGME49_215775
TGME49_232150	TGME49_251780	TGME49_236980	TGME49_202020
TGME49_232360	TGME49_251870	TGME49_266860	TGME49_208570
TGME49_232710	TGME49_252400	TGME49_215570	TGME49_236200
TGME49_233460	TGME49_252440	TGME49_235390	TGME49_258660
TGME49_233480	TGME49_253330	TGME49_204500
TGME49_233838	TGME49_253370	TGME49_201100
TGME49_234280	TGME49_253430	TGME49_245660
TGME49_234360	TGME49_254440	TGME49_203200
TGME49_234420	TGME49_254470	TGME49_224630
TGME49_236010	TGME49_254835	TGME49_205720
TGME49_237090	TGME49_255635	TGME49_293380
TGME49_237530	TGME49_256770	TGME49_278878
TGME49_237860	TGME49_257340	TGME49_257490
TGME49_237880	TGME49_258130	TGME49_212840
TGME49_237890	TGME49_260260	TGME49_281545
TGME49_239890	TGME49_260440	TGME49_316490
TGME49_240220	TGME49_261010	TGME49_218950
TGME49_240640	TGME49_261570	TGME49_315123
TGME49_240870	TGME49_262670	TGME49_228720
TGME49_240890	TGME49_262690	TGME49_218750
TGME49_242330	TGME49_262740	TGME49_213020
TGME49_243460	TGME49_263050	TGME49_235650
TGME49_243470	TGME49_263650	TGME49_281970
TGME49_243920	TGME49_264640	TGME49_215195
TGME49_244000	TGME49_264970	TGME49_220390
TGME49_244250	TGME49_266060	TGME49_311080
TGME49_244270	TGME49_266080	TGME49_258840
TGME49_244280	TGME49_266390	TGME49_254060
TGME49_244500	TGME49_266960	TGME49_235360
TGME49_245485	TGME49_267060	TGME49_258670
TGME49_245680	TGME49_267400	TGME49_235187
TGME49_246040	TGME49_267540	TGME49_269035
TGME49_246090	TGME49_267680	TGME49_222930
TGME49_246760	TGME49_268176	TGME49_270150
TGME49_247460	TGME49_268370	TGME49_254330
TGME49_248390	TGME49_270380	TGME49_248100
TGME49_248690	TGME49_272360	TGME49_248950
TGME49_248710	TGME49_272370	TGME49_278700
TGME49_249240	TGME49_273760	TGME49_320620
TGME49_249850	TGME49_275810	TGME49_214760
TGME49_250710	TGME49_276140	TGME49_212110
TGME49_250770	TGME49_278870	TGME49_313210
TGME49_251540	TGME49_280800	TGME49_242670
TGME49_251810	TGME49_283850	TGME49_205760
TGME49_252360	TGME49_284560	TGME49_265180
TGME49_252380	TGME49_285980	TGME49_265820
TGME49_252400	TGME49_286080	TGME49_268960
TGME49_252850	TGME49_286210	TGME49_244390
TGME49_253330	TGME49_286420	TGME49_240770
TGME49_253940	TGME49_286932	TGME49_233850
TGME49_254835	TGME49_288720	TGME49_319960
TGME49_255220	TGME49_288860	TGME49_266310
TGME49_255650	TGME49_289530	TGME49_264660
TGME49_256770	TGME49_289540	TGME49_221922
TGME49_256920	TGME49_289690	TGME49_215550
TGME49_257080	TGME49_289770	TGME49_252320
TGME49_257180	TGME49_290600	TGME49_315680
TGME49_257340	TGME49_292200	TGME49_294050
TGME49_257990	TGME49_293740	TGME49_213100
TGME49_258080	TGME49_294350	TGME49_305840
TGME49_258130	TGME49_294430	TGME49_251800
TGME49_258580	TGME49_294640	TGME49_306330
TGME49_260200	TGME49_294800	TGME49_226430
TGME49_260310	TGME49_295350	TGME49_316450
TGME49_260440	TGME49_299050	TGME49_294320
TGME49_260470	TGME49_300000	TGME49_278365
TGME49_260500	TGME49_300190	TGME49_223870
TGME49_260520	TGME49_300310	TGME49_244570
TGME49_261010	TGME49_305340	TGME49_313690
TGME49_261080	TGME49_305520	TGME49_314790
TGME49_261240	TGME49_306440	TGME49_216710
TGME49_261250	TGME49_307040	TGME49_275660
TGME49_261480	TGME49_307980	TGME49_310410
TGME49_261570	TGME49_308920	TGME49_201870
TGME49_262530	TGME49_309120	TGME49_313960
TGME49_262640	TGME49_309810	TGME49_222370
TGME49_262730	TGME49_309820	TGME49_305180
TGME49_262970	TGME49_310470	TGME49_255330
TGME49_263100	TGME49_310490	TGME49_313930
TGME49_263980	TGME49_310670	TGME49_253420
TGME49_264640	TGME49_310700	TGME49_278230
TGME49_266960	TGME49_311720	TGME49_292035
TGME49_267540	TGME49_312050	TGME49_230060
TGME49_267680	TGME49_312065	TGME49_239320
TGME49_268370	TGME49_313010	TGME49_306500
TGME49_269210	TGME49_313210	TGME49_211870
TGME49_269340	TGME49_313390	TGME49_220200
TGME49_269420	TGME49_314810	TGME49_201810
TGME49_269690	TGME49_316100	TGME49_291090
TGME49_269700	TGME49_316400	TGME49_269780
TGME49_269885	TGME49_318230	TGME49_286130
TGME49_269980	TGME49_319870	TGME49_251570
TGME49_270140	TGME49_320050	TGME49_265830
TGME49_270240	TGME49_295710	TGME49_222060
TGME49_270250	TGME49_289310	TGME49_291120
TGME49_270510	TGME49_205250	TGME49_319910
TGME49_270865	TGME49_291950	TGME49_293610
TGME49_271030	TGME49_204130	TGME49_289222
TGME49_271050	TGME49_237090	TGME49_269130
TGME49_271270	TGME49_312270	TGME49_236530
TGME49_271970	TGME49_243200	TGME49_238170
TGME49_272370	TGME49_231960	TGME49_221700
TGME49_272550	TGME49_309980	TGME49_217620
TGME49_275470	TGME49_291960	TGME49_202572
TGME49_275650	TGME49_294280	TGME49_311450
TGME49_276140	TGME49_264660	TGME49_273740
TGME49_276170	TGME49_229010	TGME49_262660
TGME49_278815	TGME49_204530	TGME49_277880
TGME49_279420	TGME49_297070	TGME49_290650
TGME49_280570	TGME49_206550	TGME49_306680
TGME49_282000	TGME49_220900	TGME49_254460
TGME49_282055	TGME49_214940	TGME49_287960
TGME49_284170	TGME49_266610	TGME49_252640
TGME49_285980	TGME49_278510	TGME49_280740
TGME49_286420	TGME49_231640	TGME49_222040
TGME49_286450	TGME49_229250	TGME49_248250
TGME49_286750	TGME49_203320	TGME49_207600
TGME49_286932	TGME49_201780	TGME49_316760
TGME49_288720	TGME49_215530	TGME49_225420
TGME49_288860	TGME49_243280	TGME49_258050
TGME49_289690	TGME49_277150	TGME49_239290
TGME49_289750	TGME49_277540	TGME49_280470
TGME49_289770	TGME49_291890	TGME49_251590
TGME49_289920	TGME49_309590	TGME49_314250
TGME49_290600		TGME49_293790
TGME49_291680		TGME49_239700
TGME49_291960		TGME49_216510
TGME49_291980		TGME49_210478
TGME49_292200		TGME49_314750
TGME49_293060		TGME49_311370
TGME49_294200		TGME49_288230
TGME49_294280		TGME49_244840
TGME49_294350		TGME49_256800
TGME49_294640		TGME49_309780
TGME49_294800		TGME49_205625
TGME49_297120		TGME49_202030
TGME49_297340		TGME49_240780
TGME49_297880		TGME49_228730
TGME49_297900		TGME49_216910
TGME49_299080		TGME49_294330
TGME49_300030		TGME49_217340
TGME49_300100		TGME49_273595
TGME49_300200		TGME49_227890
TGME49_300310		TGME49_229340
TGME49_301216		TGME49_259660
TGME49_301400		TGME49_233860
TGME49_304955		TGME49_227320
TGME49_305510		TGME49_258550
TGME49_305520		TGME49_224170
TGME49_306310		TGME49_316200
TGME49_306440		TGME49_202020
TGME49_306520		TGME49_263610
TGME49_308020		TGME49_226220
TGME49_308840		TGME49_280570
TGME49_308920		TGME49_209030
TGME49_309820		TGME49_219720
TGME49_309930		TGME49_259850
TGME49_310010		TGME49_233490
TGME49_310530		TGME49_235740
TGME49_310670		TGME49_204540
TGME49_310700		TGME49_230570
TGME49_310780		TGME49_249770
TGME49_310900		TGME49_215300
TGME49_311100		TGME49_217870
TGME49_311430		TGME49_231220
TGME49_311470		TGME49_263785
TGME49_312090		TGME49_220610
TGME49_312100		TGME49_261480
TGME49_312150		TGME49_228080
TGME49_312270		TGME49_316610
TGME49_312950		TGME49_313665
TGME49_313050		TGME49_307605
TGME49_314700		TGME49_202025
TGME49_316620		TGME49_247710
TGME49_318410		TGME49_208740
TGME49_319308		TGME49_244600
TGME49_319860		TGME49_216380
TGME49_319870		TGME49_206320
TGME49_320630		TGME49_224990
TGME49_217800		TGME49_248900
TGME49_247010		TGME49_268790
TGME49_286150		TGME49_294240
TGME49_293250		TGME49_236640
TGME49_262890		TGME49_234570
TGME49_316690		TGME49_207140
TGME49_210482		TGME49_273310
TGME49_256020		TGME49_205170
TGME49_243482		TGME49_231210
TGME49_264150		TGME49_235580
TGME49_231880		TGME49_244060
TGME49_210235		TGME49_235920
TGME49_295015		TGME49_295060
TGME49_289490		TGME49_311740
TGME49_301140		TGME49_211450
TGME49_255480		TGME49_207210
TGME49_323400		TGME49_294898
TGME49_237585		TGME49_275320
TGME49_320500		TGME49_256900
TGME49_306500		TGME49_278890
TGME49_204520		TGME49_314730
TGME49_248677		TGME49_313590
TGME49_247750		TGME49_233450
TGME49_224275		TGME49_212850
TGME49_295740		TGME49_311100
TGME49_223700		TGME49_235500
TGME49_202050		TGME49_209940
TGME49_291170		TGME49_306270
TGME49_294240		TGME49_254230
TGME49_284598		TGME49_233920
TGME49_210815		TGME49_222400
TGME49_238915		TGME49_266610
TGME49_234940		TGME49_228350
TGME49_233065		TGME49_318170
TGME49_265542		TGME49_217760
TGME49_211920		TGME49_227900
TGME49_211320		TGME49_278750
TGME49_235650		TGME49_214410
TGME49_258508		TGME49_319350
TGME49_259180		TGME49_221600
TGME49_225028		TGME49_301380
TGME49_259890		TGME49_253330
TGME49_290590		TGME49_231990
TGME49_207350		TGME49_245485
TGME49_244360		TGME49_251670
TGME49_246535		TGME49_297710
TGME49_295920		TGME49_242750
TGME49_318240		TGME49_309930
TGME49_219100		TGME49_260400
TGME49_273740		TGME49_200310
TGME49_280420		TGME49_262430
TGME49_254060		TGME49_318650
TGME49_278110		TGME49_293060
TGME49_231400		TGME49_243430
TGME49_204000		TGME49_247320
TGME49_315962		TGME49_231625
TGME49_269400		TGME49_219450
TGME49_306580		TGME49_206550
TGME49_258570		TGME49_213520
TGME49_233050		TGME49_225240
TGME49_225102		TGME49_227020
TGME49_249750		TGME49_236070
TGME49_305280		TGME49_290890
TGME49_214570		TGME49_299070
TGME49_215500		TGME49_255890
TGME49_212970		TGME49_215060
TGME49_323000		TGME49_312330
TGME49_285470		TGME49_225530
TGME49_306240		TGME49_321290
TGME49_274140		TGME49_243240
TGME49_307640		TGME49_313070
TGME49_224750		TGME49_290270
TGME49_239550		TGME49_254000
TGME49_254790		TGME49_240060
TGME49_281560		TGME49_233130
TGME49_239880		TGME49_266330
TGME49_316635		TGME49_219810
TGME49_297495		TGME49_316270
TGME49_211910		TGME49_202080
TGME49_313000		TGME49_295468
TGME49_237510		TGME49_269140
TGME49_240240		TGME49_209490
TGME49_218290		TGME49_216760
TGME49_242710		TGME49_226540
TGME49_219742		TGME49_246460
TGME49_235315		TGME49_250360
TGME49_304920		TGME49_313430
TGME49_243720		TGME49_268020
TGME49_219450		TGME49_253710
TGME49_289222		TGME49_255300
TGME49_301180		TGME49_253930
TGME49_270950		TGME49_312660
TGME49_265320		TGME49_208780
TGME49_320410		TGME49_247230
TGME49_220340		TGME49_306620
TGME49_214580		TGME49_271920
TGME49_203110		TGME49_202310
TGME49_247270		TGME49_264650
TGME49_318450		TGME49_249200
TGME49_266035		TGME49_229020
TGME49_248470		TGME49_311490
TGME49_213445		TGME49_313080
TGME49_266270		TGME49_221230
TGME49_255380		TGME49_293280
TGME49_293620		TGME49_215980
TGME49_247960		TGME49_203030
TGME49_205430		TGME49_265010
TGME49_266105		TGME49_241180
TGME49_249725		TGME49_280590
TGME49_227370		TGME49_306338
TGME49_305100		TGME49_208800
TGME49_206550		TGME49_245428
TGME49_311370		TGME49_285980
TGME49_286782		TGME49_261000
TGME49_319390		TGME49_226260
TGME49_243680		TGME49_311410
TGME49_228240		TGME49_256060
TGME49_219828		TGME49_312530
TGME49_226300		TGME49_234380
TGME49_267030		TGME49_236010
TGME49_226610		TGME49_264720
TGME49_304450		TGME49_310150
TGME49_250720		TGME49_240500
TGME49_273940		TGME49_297890
TGME49_219650		TGME49_290720
TGME49_321460		TGME49_253150
TGME49_233210		TGME49_273320
TGME49_315730		TGME49_288450
TGME49_207740		TGME49_214820
TGME49_201890		TGME49_297900
TGME49_245600		TGME49_315250
TGME49_205520		TGME49_318660
TGME49_288050		TGME49_316255
TGME49_237490		TGME49_232130
TGME49_202580		TGME49_252340
TGME49_313852		TGME49_229640
TGME49_320190		TGME49_245720
TGME49_239570		TGME49_311390
TGME49_268835		TGME49_268890
TGME49_315300		TGME49_215910
TGME49_309550		TGME49_305330
TGME49_248180		TGME49_251540
TGME49_265050		TGME49_286630
TGME49_228175		TGME49_227380
TGME49_254040		TGME49_203290
TGME49_235390		TGME49_217410
TGME49_323200		TGME49_268430
TGME49_310650		TGME49_245560
TGME49_258512		TGME49_310560
TGME49_215195		TGME49_215440
TGME49_230830		TGME49_236870
TGME49_248425		TGME49_280580
TGME49_307575		TGME49_221440
TGME49_203250		TGME49_285425
TGME49_286670		TGME49_262050
TGME49_245540		TGME49_283510
TGME49_294570		TGME49_240890
TGME49_248380		TGME49_209200
TGME49_293450		TGME49_315160
TGME49_266320		TGME49_234350
TGME49_301160		TGME49_262130
TGME49_225950		TGME49_248720
TGME49_247540		TGME49_275680
TGME49_317705		TGME49_315910
TGME49_204290		TGME49_221580
TGME49_223870		TGME49_260240
TGME49_221890		TGME49_220380
TGME49_208380		TGME49_269420
TGME49_208390		TGME49_301400
TGME49_224320		TGME49_264000
TGME49_212275		TGME49_297060
TGME49_205210		TGME49_200385
TGME49_232655		TGME49_262120
TGME49_289590		TGME49_222050
TGME49_200295		TGME49_203910
TGME49_308960		TGME49_306020
TGME49_288730		TGME49_319340
TGME49_266910		TGME49_204080
TGME49_266090		TGME49_297340
TGME49_278290		TGME49_208570
TGME49_260530		TGME49_240250
TGME49_278740		TGME49_207880
TGME49_270760		TGME49_218310
TGME49_232170		TGME49_305140
TGME49_205050		TGME49_252220
TGME49_253150		TGME49_306300
TGME49_249665		TGME49_225540
TGME49_258180		TGME49_225745
TGME49_217610		TGME49_211860
TGME49_323010		TGME49_299670
TGME49_278080		TGME49_229630
TGME49_289745		TGME49_239820
TGME49_265100		TGME49_244110
TGME49_273915		TGME49_309210
TGME49_214835		TGME49_310530
TGME49_244130		TGME49_315440
TGME49_280480		TGME49_214260
TGME49_272360		TGME49_266640
TGME49_265205		TGME49_248290
TGME49_229660		TGME49_231950
TGME49_240880		TGME49_209910
TGME49_269680		TGME49_313630
TGME49_216460		TGME49_283520
TGME49_263860		TGME49_236200
TGME49_266630		TGME49_305520
TGME49_286000		TGME49_218410
TGME49_203800		TGME49_269340
TGME49_295020		TGME49_258240
TGME49_203330		TGME49_293170
TGME49_221840		TGME49_260600
TGME49_306338		TGME49_304720
TGME49_260480		TGME49_286420
TGME49_315520		TGME49_306660
TGME49_247025		TGME49_266435
TGME49_217710		TGME49_239330
TGME49_225320		TGME49_220950
TGME49_248330		TGME49_263000
TGME49_206650		TGME49_259940
TGME49_304930		TGME49_261750
TGME49_269310		TGME49_286580
TGME49_282030		TGME49_230210
TGME49_328700		TGME49_315320
TGME49_292140		TGME49_233460
TGME49_208410		TGME49_246130
TGME49_232580		TGME49_215530
TGME49_289710		TGME49_293770
TGME49_291130		TGME49_229010
TGME49_287490		TGME49_208580
TGME49_249230		TGME49_225020
TGME49_262110		TGME49_300100
TGME49_298590		TGME49_309810
TGME49_232020		TGME49_218780
TGME49_224905		TGME49_214790
TGME49_294560		TGME49_223840
TGME49_208020		TGME49_209250
TGME49_292275		TGME49_305050
TGME49_215955		TGME49_237090
TGME49_222340		TGME49_235970
TGME49_254860		TGME49_309590
TGME49_281675		TGME49_278770
TGME49_222370		TGME49_292330
TGME49_289640		TGME49_231640
TGME49_250870		TGME49_315210
TGME49_316255		TGME49_212770
TGME49_244335		TGME49_248480
TGME49_210820		TGME49_223780
TGME49_225290		TGME49_311800
TGME49_309100		TGME49_311625
TGME49_221830		TGME49_212090
TGME49_320515		TGME49_208830
TGME49_235010		TGME49_287970
TGME49_200300		TGME49_310010
TGME49_250950		TGME49_246340
TGME49_204055		TGME49_248360
TGME49_221220		TGME49_240640
TGME49_226310		TGME49_286080
TGME49_293500		TGME49_261210
TGME49_224470		TGME49_224460
TGME49_278840		TGME49_215775
TGME49_234180		TGME49_291890
TGME49_238200		TGME49_205350
TGME49_203200		TGME49_227580
TGME49_253100		TGME49_214560
TGME49_223258		TGME49_226560
TGME49_308880		TGME49_294610
TGME49_311490		TGME49_226590
TGME49_248445		TGME49_223140
TGME49_309980		TGME49_316570
TGME49_225098		TGME49_244280
TGME49_269315		TGME49_231160
TGME49_213340		TGME49_273860
TGME49_202390		TGME49_319900
TGME49_297647		TGME49_238380
TGME49_208722		TGME49_306895
TGME49_286130		TGME49_258660
TGME49_249440		TGME49_271770
TGME49_295720		TGME49_263130
TGME49_212840		TGME49_233480
TGME49_239090		TGME49_258030
TGME49_250820		TGME49_253100
TGME49_320270		TGME49_211310
TGME49_224180		TGME49_233300
TGME49_209810		TGME49_228190
TGME49_243545		TGME49_209420
TGME49_312310		TGME49_231480
TGME49_248730		TGME49_275470
TGME49_305320		TGME49_285500
TGME49_224710		TGME49_210345
TGME49_223900		TGME49_223985
TGME49_309740		TGME49_228670
TGME49_323310		TGME49_311250
TGME49_323110		TGME49_288240
TGME49_249840		TGME49_231960
TGME49_232240		TGME49_314860
TGME49_280710		TGME49_311090
TGME49_305050		TGME49_257550
TGME49_204540		TGME49_217830
TGME49_266930		TGME49_270975
TGME49_204440		TGME49_283760
TGME49_289670		TGME49_271960
TGME49_269930		TGME49_233030
TGME49_268800		TGME49_249250
TGME49_201760		TGME49_320460
TGME49_215480		TGME49_219230
TGME49_266435		TGME49_210420
TGME49_304710		TGME49_295110
TGME49_207200		TGME49_313100
TGME49_247400		TGME49_278640
TGME49_301240		TGME49_305270
TGME49_219700		TGME49_268870
TGME49_223750		TGME49_271290
TGME49_202140		TGME49_306490
TGME49_213930		TGME49_248610
TGME49_305270		TGME49_319850
TGME49_226250		TGME49_210360
TGME49_228160		TGME49_246570
TGME49_234440		TGME49_243910
TGME49_236960		TGME49_305590
TGME49_289110		TGME49_280600
TGME49_258360		TGME49_310370
TGME49_204140		TGME49_228060
TGME49_212860		TGME49_239580
TGME49_223060		TGME49_290980
TGME49_206460		TGME49_215420
TGME49_293860		TGME49_305450
TGME49_315470		TGME49_266300
TGME49_311840		TGME49_315230
TGME49_271335		TGME49_305610
TGME49_253020		TGME49_232260
TGME49_202610		TGME49_280790
TGME49_254880		TGME49_285268
TGME49_242010		TGME49_280400
TGME49_323100		TGME49_295125
TGME49_225690		TGME49_265410
TGME49_215960		TGME49_207420
TGME49_237550		TGME49_312260
TGME49_278050		TGME49_288670
TGME49_300230		TGME49_310020
TGME49_295945		TGME49_203280
TGME49_270450		TGME49_253850
TGME49_322000		TGME49_306600
TGME49_204040		TGME49_257980
TGME49_214430		TGME49_201380
TGME49_246120		TGME49_221990
TGME49_263280		TGME49_269705
TGME49_206390		TGME49_208360
TGME49_300130		TGME49_242870
TGME49_280465		TGME49_244720
TGME49_200290		TGME49_248770
TGME49_310160		TGME49_249460
TGME49_293740		TGME49_293730
TGME49_293430		TGME49_319560
TGME49_260820
TGME49_240090
TGME49_262490
TGME49_243930
TGME49_286580
TGME49_207060
TGME49_233030
TGME49_293900
TGME49_305460
TGME49_211640
TGME49_251680
TGME49_226030
TGME49_205490
TGME49_211720
TGME49_226860
TGME49_203930
TGME49_278220
TGME49_264990
TGME49_215920
TGME49_268860
TGME49_267500
TGME49_320105
TGME49_231130
TGME49_214310
TGME49_251530
TGME49_261780
TGME49_320020
TGME49_313230
TGME49_310390
TGME49_220270
TGME49_212310
TGME49_201170
TGME49_263300
TGME49_258410
TGME49_241820
TGME49_318675
TGME49_299780
TGME49_257380
TGME49_270100
TGME49_247220
TGME49_229620
TGME49_319350
TGME49_216000
TGME49_226570
TGME49_250115
TGME49_254470
TGME49_301440
TGME49_297960
TGME49_200360
TGME49_286460
TGME49_280370
TGME49_247350
TGME49_245490
TGME49_262400
TGME49_239810
TGME49_236950
TGME49_279100
TGME49_239270
TGME49_232400
TGME49_211260
TGME49_237230
TGME49_225560
TGME49_262050
TGME49_206680
TGME49_213350
TGME49_316340
TGME49_297800
TGME49_315320
TGME49_264660
TGME49_285870
TGME49_319560
TGME49_295710
TGME49_221370
TGME49_295105
TGME49_247520
TGME49_214940
TGME49_241240
TGME49_308090
TGME49_211680
TGME49_215775
TGME49_255260
TGME49_204530
TGME49_201860
TGME49_202020
TGME49_202280
TGME49_202370
TGME49_203300
TGME49_205470
TGME49_207865
TGME49_207875
TGME49_208570
TGME49_210370
TGME49_215460
TGME49_215530
TGME49_216880
TGME49_217890
TGME49_218340
TGME49_218520
TGME49_219320
TGME49_220400
TGME49_220560
TGME49_221400
TGME49_221620
TGME49_223920
TGME49_225150
TGME49_226410
TGME49_227430
TGME49_227810
TGME49_229480
TGME49_231630
TGME49_231640
TGME49_232350
TGME49_233470
TGME49_236200
TGME49_243200
TGME49_243730
TGME49_244310
TGME49_254720
TGME49_257680
TGME49_258660
TGME49_261580
TGME49_266900
TGME49_268760
TGME49_275430
TGME49_276155
TGME49_291890
TGME49_297070
TGME49_297150
TGME49_306060
TGME49_306450
TGME49_309590
TGME49_310470
TGME49_315490
TGME49_315970
TGME49_316260
TGME49_316400
TGME49_318430
TGME49_319312

## Sheet: Figure1d
Data that are in the Heatmap showing gene expression. This is after the data were mean centered and clustered.
Original row	Gene ID	Annotation	Tg_ctl_1	Tg_ctl_2	Tg_ctl_3	Tg_pH_1	Tg_pH_2	Tg_pH_3	Hh_D4_1	Hh_D4_2	Hh_D15_1	Hh_D15_2	Hh_D15_3
16	TGME49_306620	AP2 domain transcription factor AP2IX-9 (AP2IX9)	0.131354	0.166632	0.370887	2.89644	-1.50959	-2.05573	-1.32977	-0.926353	0.468833	1.28507	0.50222
12	TGME49_291090	SWI2/SNF2-containing protein	0.0159418	0.586446	0.0969797	1.00597	-1.47692	-0.228418	-2.17915	-1.66836	0.715248	1.34149	1.79077
11	TGME49_290270	SPRY domain-containing protein	-0.526627	0.17866	-0.0269686	0.316502	-0.196665	0.255099	-2.43401	-0.361682	0.940008	-0.0388972	1.89458
8	TGME49_221840	hypothetical protein	-2.05266	-0.864986	-1.02382	2.56778	0.823378	0.550308	-4.42494	-3.86645	3.06942	2.2337	2.98827
14	TGME49_305100	hypothetical protein	-1.34746	-1.13464	-1.4515	1.40557	1.22699	1.30105	-4.25417	-3.80151	2.98887	1.91763	3.14917
13	TGME49_297340	hypothetical protein	-0.339352	-0.315663	-0.442489	0.297873	0.34377	0.455861	-0.690605	-0.894356	0.484526	0.523633	0.576802
10	TGME49_289222	hypothetical protein	-1.00107	-0.853967	-0.830929	0.274939	0.722301	1.68873	-1.81046	-3.59094	2.33039	2.09657	0.974444
2	TGME49_203135	dynein heavy chain family protein	-0.768859	-0.58794	-0.696656	0.755666	0.587268	0.71052	-2.56461	-2.19797	2.65629	2.07827	0.0280245
3	TGME49_204540	DUF367 domain-containing protein	-0.0698971	-0.0127088	-0.337483	0.186813	0.18003	0.0532456	-2.46187	-1.09756	1.419	2.30353	-0.163105
6	TGME49_208570	ubiquitin conjugating enzyme E2, putative	-0.218474	-0.705646	-0.797197	0.664216	0.657811	0.39929	-1.01286	-0.473213	0.934289	0.633951	-0.082163
5	TGME49_207210	hypothetical protein	-2.55045	-1.55256	-1.50679	2.06019	1.81383	1.73578	-2.22425	-1.24477	1.68681	-0.230609	2.01282
1	TGME49_200385	Myb family DNA-binding domain-containing protein	-0.725958	-0.656639	-0.475761	0.612323	0.592661	0.653374	-0.968687	-0.718441	0.556581	0.265254	0.865293
18	TGME49_311100	zinc finger (CCCH type) motif-containing protein	-1.3765	-1.13869	-1.16175	1.22281	1.25414	1.19998	-1.89698	-1.78089	1.53692	0.924719	1.21623
9	TGME49_265205	WD domain, G-beta repeat-containing protein	-1.5862	-1.31228	-1.72902	0.876368	1.72671	2.02442	-2.83704	-2.42248	1.77025	1.32678	2.16248
15	TGME49_306338	dynein gamma chain, flagellar outer arm, putative	-1.34416	-1.66543	-1.122	2.09531	1.02488	1.0114	-1.02388	-1.38435	0.727248	0.776675	0.904305
19	TGME49_311490	hypothetical protein	-0.912739	-2.02131	-0.565872	0.972531	1.37275	1.15465	-1.03901	-1.35154	1.04739	0.398066	0.945102
17	TGME49_307640	CMGC kinase, CK2 family	-1.01664	-0.851904	-1.09494	-0.218939	1.65458	1.52784	-1.49902	-1.35319	0.276353	1.15288	1.42298
4	TGME49_205050	hypothetical protein	-1.34123	-1.08931	-1.4738	-0.383529	1.88899	2.39888	-4.53903	-2.1256	2.55044	2.49241	1.62178
7	TGME49_221580	ribosomal RNA large subunit methyltransferase J protein	-0.102834	-1.02555	-0.0487469	0.383945	0.375016	0.418172	-1.26057	-0.488791	-0.0112954	1.03944	0.721212

## Sheet: Figure 2b
Experiment 1 is represented in the graph in Figure 2b. Experiment 2 is provided as a repeat of the same experiment.
Experiment 1:		Under control growth conditions.
control TgVEG Group							control TgVEG Group							Control TgVEG Group
Slide 1 200285 KO							Slide 2 ENZ (WT)							Slide 3 311100 KO
	A		B		C			A		B		C			A		B		C
FOV	# vac	# DBA	# vac	# DBA	# vac	# DBA	FOV	# vac	# DBA	# vac	# DBA	# vac	# DBA	FOV	# vac	# DBA	# vac	# DBA	# vac	# DBA
1	4	0	1	0	1	0	1	6	0	10	0	6	0	1	1	0	1	0	18	0
2	1	0	2	0	1	0	2	3	0	11	0	24	0	2	2	0	1	1	2	0
3	4	0	5	0	1	0	3	1	0	1	0	1	0	3	2	0	1	0	1	0
4	1	0	2	0	1	0	4	3	0	1	0	5	0	4	1	0	11	0	8	0
5	1	0	25	0	1	0	5	14	0	13	0	21	0	5	2	1	14	0	20	0
6	1	0	2	0	1	0	6	11	0	1	0	11	0	6	1	0	1	0	1	0
7	2	0	34	0	1	0	7	1	0	15	0	1	0	7	1	0	1	0	1	0
8	1	0	1	0	2	0	8	5	0	7	0	2	0	8	1	0	30	0	1	0
9	1	0	1	0	4	0	9	1	0	2	0	1	1	9	1	0	11	0	1	0
10	2	0	2	0	1	0	10	7	0	1	0	1	0	10	1	0	1	0	2	0
11	2	0	1	0	1	0	11	1	0	1	0	2	0	11	1	0	1	0	2	0
12	2	0	1	0	22	0	12	28	0	33	0	17	0	12	27	0	1	0	2	0
13	1	0	1	0	5	0	13	6	0	1	0	1	0	13	26	0	2	0	1	0
14	1	0	3	0	3	0	14	16	0	1	0	4	0	14	1	0	1	0	1	0
15	2	0	1	0	1	0	15	1	0	4	0	1	0	15	1	0	2	0	1	0
Total	26	0	82	0	46	0	Total	104	0	102	0	98	1	Total	69	1	79	1	62	0
Percentage		0		0		0	Percentage		0		0		0.0102041	Percentage		0.0144928		0.0126582		0
Transformation for Stats		0		0		0	Transformation for Stats		0		0		0.919224	Transformation for Stats		0.942795	0	0.933564	0	0
		Under pH 8.2 (BIC) conditions
ph 8.2 TgVEG Group							ph 8.2 TgVEG Group							ph 8.2 TgVEG Group
Slide 8 200285 KO							Slide 9 ENZ (WT)							Slide 10 311100 KO
	A		B		C			A		B		C			A		B		C
FOV	# vac	# DBA	# vac	# DBA	# vac	# DBA	FOV	# vac	# DBA	# vac	# DBA	# vac	# DBA	FOV	# vac	# DBA	# vac	# DBA	# vac	# DBA
1	1	0	10	0	1	0	1	2	1	1	1	1	1	1	2	2	1	1	14	4
2	1	0	1	0	1	0	2	1	0	1	1	2	2	2	1	1	25	7	2	1
3	1	0	1	0	1	0	3	1	1	1	1	1	1	3	2	2	1	1	1	1
4	15	0	4	0	1	0	4	8	1	1	0	1	1	4	1	0	1	1	1	0
5	15	0	1	0	2	0	5	3	2	1	1	3	3	5	1	1	1	1	1	1
6	20	0	1	0	44	0	6	2	2	1	1	1	1	6	1	1	1	1	3	1
7	1	0	5	0	1	0	7	6	2	2	0	7	5	7	1	0	3	3	1	1
8	1	0	8	0	1	0	8	2	2	14	8	3	2	8	1	1	3	0	2	0
9	14	0	1	0	1	0	9	2	1	1	0	6	6	9	1	1	1	1	3	1
10	3	0	1	0	1	0	10	2	1	3	1	2	1	10	1	1	2	0	1	0
11	7	0	8	0	1	0	11	2	2	1	1	2	2	11	1	1	13	0	2	2
12	1	0	5	0	1	0	12	1	1	18	9	1	1	12	2	1	19	3	1	1
13	3	0	2	0	1	0	13	3	2	3	1	1	1	13	17	0	8	2	10	2
14	4	0	1	0	1	0	14	1	1	20	15	2	0	14	1	1	1	1	1	0
15	1	0	1	0	1	0	15	1	0	1	0	1	1	15	3	0	1	0	3	3
Total	88	0	50	0	59	0	Total	37	19	69	40	34	28	Total	36	13	81	22	46	18
Percentage		0		0		0	Percentage		0.513514		0.57971		0.823529	Percentage		0.361111		0.271605		0.391304
Transformation for Stats		0		0		0	Transformation for Stats		1.31407		1.33835		1.43168	Transformation for Stats		1.25435	0	1.21368	0	1.26687
Experiment 2:		Control conditions
ph 8.2 TgVEG Group							ph 8.2 TgVEG Group							ph 8.2 TgVEG Group							ph 8.2 TgVEG Group
Slide A : ENZ C1							Slide B ENZ C3							Slide C 200385 KO							Slide D 311100 KO
	A		B		C			A		B		C			A		B		C			A		B		C
FOV	# vac	# DBA	# vac	# DBA	# vac	# DBA	FOV	# vac	# DBA	# vac	# DBA	# vac	# DBA	FOV	# vac	# DBA	# vac	# DBA	# vac	# DBA	FOV	# vac	# DBA	# vac	# DBA	# vac	# DBA
1	3	0	1	0	1	0	1	31	0	25	0	2	0	1	1	0	12	0	1	0	1	23	0	1	0	35	0
2	10	0	2	0	22	1	2	46	0	3	0	3	0	2	19	0	20	0	45	0	2	1	0	22	0	5	0
3	1	0	1	0	4	0	3	1	0	3	0	9	0	3	2	0	19	0	1	0	3	33	0	1	0	2	0
4	1	0	1	0	14	0	4	1	0	23	0	4	0	4	1	0	2	0	22	0	4	1	0	1	0	10	0
5	9	0	24	0	10	0	5	8	0	24	0	6	0	5	1	0	1	0	5	0	5	11	1	21	0	2	0
6	14	0	14	0	12	0	6	2	0	1	0	3	0	6	1	0	20	0	26	0	6	1	0	1	0	1	0
7	3	0	1	0	12	0	7	27	0	3	0	10	0	7	16	0	1	0	1	0	7	1	0	1	0	4	0
8	6	0	2	0	11	0	8	2	0	1	0	31	0	8	27	0	1	0	30	0	8	1	0	18	0	16	0
9	14	0	1	0	10	0	9	3	0	5	0	8	0	9	12	0	1	0	1	0	9	2	0	20	0	18	0
10	23	0	2	0	8	0	10	1	0	15	0	2	0	10	1	0	13	0	7	0	10	1	0	3	0	1	0
11	12	0	1	0	1	0	11	8	0	1	0	35	0	11	22	0	25	0	21	0	11	1	0	27	0	1	0
12	2	0	2	0	1	0	12	7	0	6	0	12	0	12	8	0	1	0	4	0	12	4	0	16	0	22	0
13	20	0	2	0	4	0	13	23	0	11	0	1	0	13	1	0	8	0	2	0	13	3	0	1	0	1	0
14	1	0	24	0	3	0	14	1	0	1	0	17	0	14	2	0	31	0	12	0	14	1	0	11	0	14	0
15	5	0	3	0	2	0	15	1	0	1	0	2	0	15	6	0	37	0	2	0	15	1	0	9	0	18	0
Total	124	0	81	0	115	1	Total	162	0	123	0	145	0	Total	120	0	192	0	180	0	Total	85	1	153	0	150	0
Percentage		0		0		0.00869565	Percentage		0		0		0	Percentage		0		0		0	Percentage		0.0117647		0		0
Transformation for Stats		0		0		0.908849	Transformation for Stats		0		0		0	Transformation for Stats		0	0	0	0	0	Transformation for Stats		0.928645	0	0	0	0
		pH (BIC) conditions:
ph 8.2 TgVEG Group							ph 8.2 TgVEG Group							ph 8.2 TgVEG Group							ph 8.2 TgVEG Group
Slide A : ENZ C3							Slide B 200385 KO							Slide C ENZ C1							Slide D 311100 KO
	A		B		C			A		B		C			A		B		C			A		B		C
FOV	# vac	# DBA	# vac	# DBA	# vac	# DBA	FOV	# vac	# DBA	# vac	# DBA	# vac	# DBA	FOV	# vac	# DBA	# vac	# DBA	# vac	# DBA	FOV	# vac	# DBA	# vac	# DBA	# vac	# DBA
1	10	6	1	1	2	2	1	1	0	7	0	4	0	1	2	2	1	1	1	1	1	2	0	3	0	8	2
2	1	1	3	3	1	1	2	13	0	4	0	12	0	2	2	2	4	1	6	5	2	1	1	6	2	3	0
3	13	8	1	0	2	0	3	1	0	8	0	8	0	3	5	1	1	0	1	1	3	23	2	1	1	1	0
4	1	1	13	6	10	6	4	1	0	10	0	9	0	4	6	5	4	3	1	1	4	2	1	2	1	1	1
5	28	11	3	3	12	8	5	24	0	10	0	7	0	5	4	3	1	1	1	1	5	2	0	2	0	6	1
6	1	1	1	0	2	2	6	2	0	12	0	3	0	6	12	5	2	2	1	1	6	2	0	1	0	1	1
7	1	1	1	1	9	5	7	12	0	5	0	1	0	7	1	1	1	1	2	2	7	1	1	1	1	1	0
8	7	2	3	2	12	7	8	7	0	4	0	2	0	8	2	2	3	3	2	2	8	1	0	17	4	1	1
9	1	0	1	1	2	0	9	11	0	2	0	1	0	9	1	1	1	1	3	2	9	5	2	4	2	6	0
10	1	1	1	1	1	1	10	3	0	6	0	15	0	10	1	1	2	2	5	1	10	8	1	1	0	1	1
11	1	1	9	6	2	2	11	1	0	1	0	1	0	11	2	2	5	4	1	1	11	1	1	5	1	1	1
12	1	1	1	1	1	1	12	6	0	11	0	9	0	12	2	1	2	2	1	1	12	21	4	3	1	1	1
13	1	0	7	6	2	2	13	12	0	7	0	17	0	13	3	3	15	3	23	7	13	1	0	1	1	6	1
14	9	8	2	2	5	5	14	1	0	1	0	7	0	14	2	2	1	1	22	18	14	1	0	1	1	1	1
15	7	4	3	3	2	2	15	14	0	7	0	5	0	15	1	1	2	2	4	2	15	1	1	1	1	12	0
Total	83	46	50	36	65	44	Total	109	0	95	0	101	0	Total	46	32	45	27	74	46	Total	72	14	49	16	50	11
Percentage		0.554217		0.72		0.676923	Percentage		0		0		0	Percentage		0.695652		0.6		0.621622	Percentage		0.194444		0.326531		0.22
Transformation for Stats		1.32905		1.39005		1.3739	Transformation for Stats		0		0		0	Transformation for Stats		1.38087	0	1.34574	0	1.35362	Transformation for Stats		1.17162	0	1.23936	0	1.18657

## Sheet: Figure 2c
Background subtracted DBA staining intensity values
Arbitrary units
pH 7	pH 8.2 (BIC)	pH 7	pH 8.2 (BIC)	pH 7	pH 8.2 (BIC)
TgVEG WT	TgVEG WT	TgVEGΔBFD1	TgVEGΔBFD1	TgVEGΔROCY1	TgVEGΔROCY1
192.426	1343.38	73.785	131.037	30.733	250.881
170.113	671.243	42.4567	159.106	232.521	277.68
265.346	1093.24	109.559	252.814	293.732	210.457
137.53	373.868	288.355	122.273	205.608	786.415
276.747	3505.26	301.261	103.895	124.638	331.039
253.889	257.472	99.5067	116.005	227.432	303.038
74.0143	1682.45	130.156	110.221	80.3143	402.681
153.739	2286.75	47.4197	97.1437	43.5333	372.259
150.071	666.455		-129.959	87.6783	294.959
	831.174		-113.559	5.09833	191.741
	1741.07		101.731	289.102	39.4097
	1084.86		101.178	162.194	425.921
	1534.83		-78.972	213.619	144.426
	1749.76		243.692		318.79
	1219.47		145.056		310.635
	1152.67				240.52
	3110.69				237.375
	2008.35				263.193
	3431.57				244.485
	1724.64				276.242
	404.75				154.585
	434.288				245.39
	545.98				223.3
	174.435				246.473
	214.577				280.11
	120.356				238.608
	222.963				117.919
	281.373				101.802
	149.778				133.662
	242.872				238.372
	262.839				181.696
	221.883				208.937
	664.674				208.667
	364.916				32.1333
	596.769				96.1253
	605.648
	459.305
	762.422
	582.331
	472.608
	685.757
	146.559

## Sheet: Figure 2e
	DBA-positive vacuoles (percent)
	Tg Pru A7 WT			Tg Pru A7 ∆ROCY1			Tg Pru A7 ∆BFD1
Control (pH=7.2)	0	0	0	0	0	0	0	0	0
Switch (pH=8.2)	74	86	78	5	0	17	0	0	0

## Sheet: Figure 2f
Plaque size estimated using the longest axis (arbitrary units)
PRUWT	PRUΔROCY1
1227.46	1392.54
1520.13	840.94
989.71	1151.82
1328.9	894.04
1379.43	1154.27
914.4	1099.09
1278.71	1448.78
969.92	1071.73
809.03	1520.03
1194.29	1215.17
1238.09	1093.96
1411.37	1970.32
1533.94	890.35
879.12	939.23
757.13	1151.05
1498.16	1018.32
1427.26	1416.02
1297.58	1378.76
1334.87	976.76
890.01	1128.78
978.39	946.74
1422.23	974.19
817.7	1110.41
1252.25	1601.88
1165.16	1321.09
887.16	1157.83
1404.45	1039.94
902.57	1471.85
966.67	1176.67
290.27	1115.4

## Sheet: Figure 2g
Control Conditions			Exposure to BIC			DBA intensity, arbitrary units.
PruWT	Pru ΔROCY1	Pru ΔBFD1	PruWT	Pru ΔROCY1	Pru ΔBFD1
12822.4	11565.8	15275	37015.1	6562.34	28667.2			78	75	63	55	62	51	0	0
9649.86	6001.24	19017.2	30092.4	22186.1	21813.1
24089.8	12703.3	19257.8	43373.6	24628.6	22775
11639.3	11004.7	16300.8	56036.2	15038.3	25622.5
9580.8	7878.4	15801.8	56274.5	32444.6	15740.2
11731.3	8946.27	15920.5	46735.3	32195.3	19821.1
9518.9	14372.1	10265	59027.4	23715.8	17428
5396.72	12602.4	10744.1	15750.9	31575.4	19327.9
6797.54	23567.7	12576.3	47931.1	27692.7	9882.77
27184.6	14785.6	12655.6	36256.7	23348.6	14036.5
27817.2	17742.4	8139.91	11643.5	18755.1	26535.4
24512.5	26264	5475.52	21900.2	14991.2	30493.4
22867.9	11682.2	8451.76	57157.9	16204.4	33310.7
24017	9039.57	4603.17	26850	26610.9	11906.3
20752.7	6520.74	6179.99	44155.9	11037.6	21392.9
32326.3	14162.1	8388.57	27738.3	9896.88	3062.24
20442.7	1778.44	6814.41	64608.3	15790.2	10225.1
24954.2	6536.29	7997.66	51113.4	29388.9	25242.3
19785.2	13745.5	5315.25	39297.5	26551	20112.1
11940.8	15971.5	2141.93	17098.2	34972.6	13626.1
28635.8	8678.32	8335.85	27755.7	7602.77	6680.66
18162.3	14011.8	8705.45	23825	9545.07	9506.41
21127.8	9211.39	1499.83	25236.4	2476.3	23304.9
13395.9	8489.89	14352.4	36480.1	11577	21522.4
17545.6	4339.53	18069.5	26266.8	17767.9	26664.3
19421.5	4232.6	15003.3	51498.7	15336.7	7965.64
8189.39	5046.12	13935	63266.7	11207	10317.2
11903	5095.2	7179.13	34741.6	9039.63	13744.2
12464.7	3559.47	8094.43	24452.1	5493.34	20862.2
9729.15	3468.5	8570.25	47474.4	8576.81	12986.7
21551.5	5008.51	4507.71	18125.7	7740.94	11321.2
15540.6	4714.07	7949.01	27674.3	10216.6	27919.3
16608.8	7683.66	9575.01	2858.43	8606.5	21777.8
19101.4	9629.81	8079.58	61128.3	10683.5	14843.8
20159.4	9214.12	7890.55	11884.7	13483.8	11819.7
20086.5	12663.2	7061.33	59970	3717.38	16419
15836.6	7582.59	5166.41	62649.1	25144	11972.2
11020.1	18801.7	8250.95	25994	30259.4	24352.5
9790.69	8075.89	10160.2	21869.9	29083.8	12573.7
14820.2	5670.3	9271.31	31617.7	30327.7	30242.2
15209.7	3580.63	12903.2	33869.9	19337	26227.4
21163	4934.37	10593.2	17093.9	19862.5	17449.7
13928.2	7275.25	19080.5	16738.6	3352.56	19449.1
14925.1	5028.5	1689.95	18063	5066.15	17864.9
8582.55	6041.38	15752.2	24361.5	31445.1	12766.1
7044.76	6244.77	18136.6	26063.1	19576.4	22419.2
11604.5	3103.75	6119.96	17326.7	21640.7	25746.3
13730.6	9028.46	7627.35	18350.4	29364.3	12306.8
10548.9	6009.89	6215	13812.9	21182.6	11987.7
9010.6	9773.26	17179.3	15625.5	32384.9	11637.6
7192.32	4573.21	11691.3	24153.2	24328.4	25052.9
11921.2	6341.45	8762.73	29390.2	15171
14024.2	4854.79	9312.45	15142.6	4924.15
10911.3	5320.15	8674.01	19109	13035.6
22528.5	14695.3	27261.2	28107.6	18101.5
19636.1	14597.7	29189.6		21838.6
6123.06	20807.9	12758.2		26161.2
5220.2	16361.7	17723.2		14471.2
5323.51	16741.7	5496.48		7191.91
5756.74	4376.41	10847.4		3912.22
6570.64	6428.41	20082.7		19710.6
5976.27	3280.79	12899.6		23076.6
2614.74	10266	15922.4
7768.25	8062
21574.5	6024.44
7657.38	10716.6
11532.4	9074.76
10186.7	10460.7
8696.4	6237.46
10947.3	6227.34
12908.1	13596.3
13760.2	14848.2
11943.3	15700.6
15536.1	14454.2
16924.5	19876.5
11401
9548.3
16594.6

## Sheet: Figure 3d
HA tag-derived fluorescence intensity measurements of vacuoles under control or BIC conditions harboring parasites with HA-tagged ROCY1.
pH 7.2	pH 8.2
333	469
310	610
241	86
152	281
289	340
62	159
99	369
74
-18
99
114
180
-16
-61
-47
-164
-219
441
-377
255
-166

## Sheet: Figure 3f
	Percentages of DBA+ vacuoles under each condition and for each strain type.
	PRUWT		PRUΔROCY1:EVCl1		PRUΔROCY1:GRA1:ROCY1Cl2		PRUΔROCY1:Endo:ROCY1Cl1		PRUΔROCY1:GRA1:ROCY1Cl4
Control (pH=7.2)	5		0	0	38	37	3	6	0	0
Switch (pH=8.2)	94		0	0	86.4	82.5	80.8	85.3	80	44.8

## Sheet: Figure 3h
percentage of DBA positive vacuoles under pH 7.2 conditions for ROCY1 knockouts without (E.V.) or with (Endo:ROCY1) ROCY1 complementation.
	Control pH 7.2
+ E.V.	0	0
+ Endo:ROCY1Cl1	15.19	15.12

[truncated: 44 more sheets: Figure 4b, Figure 4c, Figure 5a, Figure 5c, Figure 5d,e, Figure 6g, Figure 7abce, Figure 7g , Figure 7h, Figure 8bdfg, Figure S1ghi, Figure S2b, Figure S2c, Figure S2e, Figure S3a, Figure S3b, Figure S4a, Figure S4c, Figure S4d, Figure S4e …]
